# Supplementary material for: Crystal structure of 3,6,6-trimethyl-4-oxo-1-(pyridin-2-yl)-4,5,6,7-tetra­hydro-1H-indazol-7-aminium chloride and its monohydrate
Source: Acta Crystallogr E Crystallogr Commun. 2017 Nov 24;73(Pt 12):1931–6. doi: 10.1107/S205698901701667X (PMC5730255; doi:10.1107/S205698901701667X)
Supplement: Supplementary file 1 [file e-73-01931-sup1.cif]

##############################################################################
#                                                                            #
# This CIF contains the data in a paper accepted for publication in          #
# Acta Crystallographica Section E. It conforms to the requirements of       #
# Notes for Authors for Acta Crystallographica Section E, and has been       #
# peer reviewed under the auspices of the IUCr Commission on Journals.       #
#                                                                            #
# Full details of the Crystallographic Information File format               #
# are given in the paper "The Crystallographic Information File (CIF):       #
# a New Standard Archive File for Crystallography" by S. R. Hall, F. H.      #
# Allen and I. D. Brown [Acta Cryst. (1991), A47, 655-685].                  #
#                                                                            #
# The current version of the core CIF dictionary is obtainable from          #
# ftp://ftp.iucr.org/pub/cif_core.dic.                                       #
#                                                                            #
# Software is freely available for graphical display of the structure(s)     #
# in this CIF. For information consult the CIF software page                 #
# http://www.iucr.org/resources/cif/software.                                #
#                                                                            #
# This file may be used for bona fide research purposes within the           #
# scientific community so long as proper attribution is given to the journal # 
# article from which it was obtained.                                        #
#                                                                            #
##############################################################################
data_1
_audit_creation_method     'SHELXL-2017/1'
_chemical_name_systematic
;\
3,6,6-Trimethyl-4-oxo-1-(pyridin-2-yl)-4,5,6,7-tetrahydro-1<i>H</i>-indazol-\
7-aminium chloride
;
_chemical_name_common     ?
_chemical_formula_moiety     'C15 H19 N4 O +, Cl -'
_chemical_formula_sum     'C15 H19 Cl N4 O'
_chemical_formula_iupac     'C15 H19 N4 O +, Cl -'
_chemical_formula_weight     306.79
_chemical_melting_point     ?
_shelx_space_group_comment
;
The symmetry employed for this shelxl refinement is uniquely defined
by the following loop, which should always be used as a source of
symmetry information in preference to the above space-group names.
They are only intended as comments.
;
_space_group_crystal_system     monoclinic
_space_group_name_H-M_alt     'P 21/c'
_space_group_name_Hall     '-P 2ybc'
loop_
    _space_group_symop_operation_xyz
    'x, y, z'
    '-x, y+1/2, -z+1/2'
    '-x, -y, -z'
    'x, -y-1/2, z-1/2'
_cell_length_a     13.5411(4)
_cell_length_b     7.7421(2)
_cell_length_c     19.2457(5)
_cell_angle_alpha     90
_cell_angle_beta     130.493(2)
_cell_angle_gamma     90
_cell_volume     1534.39(8)
_cell_formula_units_Z     4
_cell_measurement_reflns_used     6801
_cell_measurement_theta_min     0.998
_cell_measurement_theta_max     27.485
_cell_measurement_temperature     190(2)
_exptl_crystal_description     block
_exptl_crystal_colour     colourless
_exptl_crystal_size_max     0.38
_exptl_crystal_size_mid     0.32
_exptl_crystal_size_min     0.15
_exptl_crystal_density_diffrn     1.328
_exptl_crystal_density_meas     ?
_exptl_crystal_density_method     ?
_exptl_crystal_F_000     648
_exptl_absorpt_coefficient_mu     0.254
_exptl_absorpt_correction_type     none
_exptl_absorpt_process_details     ?
_shelx_estimated_absorpt_T_min     ?
_shelx_estimated_absorpt_T_max     ?
_exptl_absorpt_correction_T_min     ?
_exptl_absorpt_correction_T_max     ?
_diffrn_ambient_temperature     190(2)
_diffrn_radiation_type     MoK\a
_diffrn_radiation_wavelength     0.71073
_diffrn_measurement_device_type     'Nonius KappaCCD'
_diffrn_measurement_method     CCD
_diffrn_detector_area_resol_mean     ?
_diffrn_reflns_number     5860
_diffrn_reflns_av_R_equivalents     0.0267
_diffrn_reflns_theta_min     2.977
_diffrn_reflns_theta_max     27.460
_diffrn_reflns_theta_full     25.242
_diffrn_measured_fraction_theta_max     0.994
_diffrn_measured_fraction_theta_full     0.996
_diffrn_reflns_limit_h_min     -17
_diffrn_reflns_limit_h_max     17
_diffrn_reflns_limit_k_min     -10
_diffrn_reflns_limit_k_max     9
_diffrn_reflns_limit_l_min     -24
_diffrn_reflns_limit_l_max     24
_refine_special_details     ?
_reflns_number_total     3486
_reflns_number_gt     2715
_reflns_threshold_expression     'I > 2\s(I)'
_refine_ls_structure_factor_coef     Fsqd
_refine_ls_matrix_type     full
_refine_ls_R_factor_all     0.0623
_refine_ls_R_factor_gt     0.0427
_refine_ls_wR_factor_gt     0.0930
_refine_ls_wR_factor_ref     0.1012
_refine_ls_goodness_of_fit_ref     1.032
_refine_ls_restrained_S_all     1.032
_refine_ls_number_reflns     3486
_refine_ls_number_parameters     205
_refine_ls_number_restraints     0
_refine_ls_hydrogen_treatment     mixed
_refine_ls_weighting_scheme     calc
_refine_ls_weighting_details
              'w=1/[\s^2^(Fo^2^)+(0.0363P)^2^+0.7495P] where P=(Fo^2^+2Fc^2^)/3'
_atom_sites_solution_hydrogens     mixed
_atom_sites_solution_primary     ?
_atom_sites_solution_secondary     ?
_refine_ls_shift/su_max     0.001
_refine_ls_shift/su_mean     0.000
_refine_diff_density_max     0.290
_refine_diff_density_min     -0.249
_refine_ls_extinction_method     none
_refine_ls_extinction_coef     .
loop_
    _atom_type_symbol
    _atom_type_description
    _atom_type_scat_dispersion_real
    _atom_type_scat_dispersion_imag
    _atom_type_scat_source
    'C' 'C' 0.0033 0.0016
                         'International Tables Vol C Tables 4.2.6.8 and 6.1.1.4'
    'H' 'H' 0.0000 0.0000
                         'International Tables Vol C Tables 4.2.6.8 and 6.1.1.4'
    'N' 'N' 0.0061 0.0033
                         'International Tables Vol C Tables 4.2.6.8 and 6.1.1.4'
    'O' 'O' 0.0106 0.0060
                         'International Tables Vol C Tables 4.2.6.8 and 6.1.1.4'
    'Cl' 'Cl' 0.1484 0.1585
                         'International Tables Vol C Tables 4.2.6.8 and 6.1.1.4'
_computing_data_collection
;
COLLECT (Bruker, 2004)
;
_computing_cell_refinement
;
SCALEPACK (Otwinowski & Minor, 1997)
;
_computing_data_reduction
;
DENZO (Otwinowski & Minor, 1997)
;
_computing_structure_solution
;
SIR2004 (Burla <i>et al.</i>,  2005)
;
_computing_structure_refinement
;
SHELXL2017 (Sheldrick, 2015)
;
_computing_molecular_graphics
;
ORTEP-3 for Windows (Farrugia, 2012)
;
_computing_publication_material
;
publCIF (Westrip, 2010)
;
loop_
    _atom_site_type_symbol
    _atom_site_label
    _atom_site_fract_x
    _atom_site_fract_y
    _atom_site_fract_z
    _atom_site_U_iso_or_equiv
    _atom_site_adp_type
    _atom_site_calc_flag
    _atom_site_occupancy
    _atom_site_disorder_assembly
    _atom_site_disorder_group
    Cl Cl1 0.63264(4) 0.65297(6) 0.33536(3) 0.03342(14) Uani d 1 . .
    O O1 0.98736(12) -0.08281(19) 0.66919(8) 0.0361(3) Uani d 1 . .
    N N3 0.59725(12) 0.17416(17) 0.53425(8) 0.0187(3) Uani d 1 . .
    N N4 0.65309(13) 0.13670(18) 0.62325(9) 0.0219(3) Uani d 1 . .
    C C4 0.67526(15) 0.1258(2) 0.51633(10) 0.0193(3) Uani d 1 . .
    N N2 0.41873(13) 0.26763(19) 0.38981(9) 0.0230(3) Uani d 1 . .
    C C12 0.42625(16) 0.3337(2) 0.51532(11) 0.0232(4) Uani d 1 . .
    H H12 0.471148 0.327724 0.577688 0.028 Uiso calc 1 . .
    C C11 0.47588(15) 0.2621(2) 0.47773(10) 0.0190(3) Uani d 1 . .
    N N1 0.55052(14) 0.0192(2) 0.35950(9) 0.0220(3) Uani d 1 . .
    C C13 0.30686(17) 0.4145(2) 0.45593(12) 0.0282(4) Uani d 1 . .
    H H13 0.267881 0.460408 0.477604 0.034 Uiso calc 1 . .
    C C3 0.78494(15) 0.0540(2) 0.59559(10) 0.0211(3) Uani d 1 . .
    C C6 0.78026(16) 0.1295(2) 0.44709(11) 0.0246(4) Uani d 1 . .
    C C15 0.30553(16) 0.3529(2) 0.33478(12) 0.0276(4) Uani d 1 . .
    H H15 0.265092 0.362741 0.273282 0.033 Uiso calc 1 . .
    C C8 0.88681(16) -0.0231(2) 0.59948(11) 0.0244(4) Uani d 1 . .
    C C5 0.65109(15) 0.1485(2) 0.42887(10) 0.0207(3) Uani d 1 . .
    H H5 0.616867 0.265008 0.405413 0.025 Uiso calc 1 . .
    C C2 0.76718(16) 0.0664(2) 0.66070(11) 0.0224(4) Uani d 1 . .
    C C10 0.75046(18) 0.1108(3) 0.35558(12) 0.0325(4) Uani d 1 . .
    H H10A 0.830139 0.113448 0.366104 0.049 Uiso calc 1 . .
    H H10B 0.695686 0.204248 0.315864 0.049 Uiso calc 1 . .
    H H10C 0.706960 0.002985 0.327613 0.049 Uiso calc 1 . .
    C C14 0.24569(17) 0.4268(2) 0.36430(13) 0.0297(4) Uani d 1 . .
    H H14 0.166419 0.483251 0.323640 0.036 Uiso calc 1 . .
    C C7 0.85647(16) -0.0288(2) 0.50865(11) 0.0253(4) Uani d 1 . .
    H H7A 0.806434 -0.132217 0.476113 0.030 Uiso calc 1 . .
    H H7B 0.937384 -0.037310 0.520035 0.030 Uiso calc 1 . .
    C C1 0.85803(17) 0.0141(3) 0.75907(11) 0.0312(4) Uani d 1 . .
    H H1A 0.809647 -0.005846 0.778844 0.047 Uiso calc 1 . .
    H H1B 0.920174 0.104542 0.795200 0.047 Uiso calc 1 . .
    H H1C 0.902572 -0.089806 0.766326 0.047 Uiso calc 1 . .
    C C9 0.86206(17) 0.2931(2) 0.49510(13) 0.0301(4) Uani d 1 . .
    H H9A 0.815252 0.391477 0.456570 0.045 Uiso calc 1 . .
    H H9B 0.942494 0.281965 0.507027 0.045 Uiso calc 1 . .
    H H9C 0.879617 0.308100 0.551734 0.045 Uiso calc 1 . .
    H H1N1 0.487(2) 0.000(3) 0.3670(14) 0.046(6) Uiso d 1 . .
    H H2N1 0.503(2) 0.062(3) 0.2980(16) 0.054(7) Uiso d 1 . .
    H H3N1 0.584(2) -0.088(3) 0.3627(14) 0.042(6) Uiso d 1 . .
loop_
    _atom_site_aniso_label
    _atom_site_aniso_U_11
    _atom_site_aniso_U_22
    _atom_site_aniso_U_33
    _atom_site_aniso_U_12
    _atom_site_aniso_U_13
    _atom_site_aniso_U_23
    Cl1 0.0363(3) 0.0353(3) 0.0225(2) 0.0052(2) 0.01632(19) -0.00482(19)
    O1 0.0235(7) 0.0442(8) 0.0281(6) 0.0113(6) 0.0113(6) 0.0038(6)
    N3 0.0190(7) 0.0211(7) 0.0168(6) 0.0005(6) 0.0119(5) 0.0004(6)
    N4 0.0244(7) 0.0234(7) 0.0184(6) -0.0002(6) 0.0141(6) 0.0012(6)
    C4 0.0189(8) 0.0186(8) 0.0210(7) -0.0011(6) 0.0132(7) -0.0020(7)
    N2 0.0207(7) 0.0263(7) 0.0216(7) 0.0011(6) 0.0136(6) 0.0027(6)
    C12 0.0272(9) 0.0200(8) 0.0268(8) 0.0003(7) 0.0195(7) 0.0005(7)
    C11 0.0189(8) 0.0157(8) 0.0232(8) -0.0015(6) 0.0140(7) -0.0004(7)
    N1 0.0204(7) 0.0266(8) 0.0191(7) 0.0023(6) 0.0129(6) -0.0013(6)
    C13 0.0299(9) 0.0235(9) 0.0400(10) 0.0021(8) 0.0267(8) -0.0010(8)
    C3 0.0187(8) 0.0209(8) 0.0194(7) -0.0011(7) 0.0105(6) -0.0019(7)
    C6 0.0218(8) 0.0297(9) 0.0264(8) 0.0031(7) 0.0176(7) 0.0007(8)
    C15 0.0230(8) 0.0299(9) 0.0252(8) 0.0022(8) 0.0136(7) 0.0063(8)
    C8 0.0203(8) 0.0213(8) 0.0254(8) -0.0005(7) 0.0122(7) -0.0016(7)
    C5 0.0205(8) 0.0220(8) 0.0212(7) 0.0022(7) 0.0143(7) 0.0010(7)
    C2 0.0214(8) 0.0212(8) 0.0201(8) -0.0022(7) 0.0114(7) -0.0010(7)
    C10 0.0285(9) 0.0455(12) 0.0315(9) 0.0064(9) 0.0230(8) 0.0043(9)
    C14 0.0224(9) 0.0245(9) 0.0379(10) 0.0048(7) 0.0176(8) 0.0055(8)
    C7 0.0198(8) 0.0281(9) 0.0290(9) 0.0042(7) 0.0163(7) -0.0020(8)
    C1 0.0291(9) 0.0364(11) 0.0205(8) 0.0007(8) 0.0127(8) 0.0025(8)
    C9 0.0251(9) 0.0299(10) 0.0390(10) 0.0022(8) 0.0224(8) 0.0014(8)
_geom_special_details
;
 All esds (except the esd in the dihedral angle between two l.s. planes)
 are estimated using the full covariance matrix.  The cell esds are taken
 into account individually in the estimation of esds in distances, angles
 and torsion angles; correlations between esds in cell parameters are only
 used when they are defined by crystal symmetry.  An approximate (isotropic)
 treatment of cell esds is used for estimating esds involving l.s. planes.
;
loop_
    _geom_bond_atom_site_label_1
    _geom_bond_atom_site_label_2
    _geom_bond_site_symmetry_2
    _geom_bond_distance
    _geom_bond_publ_flag
    O1 C8 . 1.223(2) ?
    N3 C4 . 1.360(2) ?
    N3 N4 . 1.3811(18) ?
    N3 C11 . 1.424(2) ?
    N4 C2 . 1.325(2) ?
    C4 C3 . 1.378(2) ?
    C4 C5 . 1.502(2) ?
    N2 C11 . 1.328(2) ?
    N2 C15 . 1.341(2) ?
    C12 C13 . 1.383(2) ?
    C12 C11 . 1.383(2) ?
    C12 H12 . 0.9300 ?
    N1 C5 . 1.509(2) ?
    N1 H1N1 . 0.97(2) ?
    N1 H2N1 . 0.97(2) ?
    N1 H3N1 . 0.93(2) ?
    C13 C14 . 1.381(3) ?
    C13 H13 . 0.9300 ?
    C3 C2 . 1.424(2) ?
    C3 C8 . 1.459(2) ?
    C6 C9 . 1.535(3) ?
    C6 C10 . 1.537(2) ?
    C6 C7 . 1.544(2) ?
    C6 C5 . 1.552(2) ?
    C15 C14 . 1.380(3) ?
    C15 H15 . 0.9300 ?
    C8 C7 . 1.515(2) ?
    C5 H5 . 0.9800 ?
    C2 C1 . 1.496(2) ?
    C10 H10A . 0.9600 ?
    C10 H10B . 0.9600 ?
    C10 H10C . 0.9600 ?
    C14 H14 . 0.9300 ?
    C7 H7A . 0.9700 ?
    C7 H7B . 0.9700 ?
    C1 H1A . 0.9600 ?
    C1 H1B . 0.9600 ?
    C1 H1C . 0.9600 ?
    C9 H9A . 0.9600 ?
    C9 H9B . 0.9600 ?
    C9 H9C . 0.9600 ?
loop_
    _geom_angle_atom_site_label_1
    _geom_angle_atom_site_label_2
    _geom_angle_atom_site_label_3
    _geom_angle_site_symmetry_1
    _geom_angle_site_symmetry_3
    _geom_angle
    _geom_angle_publ_flag
    C4 N3 N4 . . 111.53(12) ?
    C4 N3 C11 . . 129.76(13) ?
    N4 N3 C11 . . 118.61(12) ?
    C2 N4 N3 . . 105.47(13) ?
    N3 C4 C3 . . 106.66(13) ?
    N3 C4 C5 . . 127.76(14) ?
    C3 C4 C5 . . 125.56(14) ?
    C11 N2 C15 . . 116.33(14) ?
    C13 C12 C11 . . 116.96(15) ?
    C13 C12 H12 . . 121.5 ?
    C11 C12 H12 . . 121.5 ?
    N2 C11 C12 . . 125.07(15) ?
    N2 C11 N3 . . 114.67(13) ?
    C12 C11 N3 . . 120.26(14) ?
    C5 N1 H1N1 . . 110.3(13) ?
    C5 N1 H2N1 . . 110.9(14) ?
    H1N1 N1 H2N1 . . 106.3(18) ?
    C5 N1 H3N1 . . 114.2(13) ?
    H1N1 N1 H3N1 . . 107.5(19) ?
    H2N1 N1 H3N1 . . 107.3(19) ?
    C14 C13 C12 . . 119.76(16) ?
    C14 C13 H13 . . 120.1 ?
    C12 C13 H13 . . 120.1 ?
    C4 C3 C2 . . 105.68(14) ?
    C4 C3 C8 . . 121.68(14) ?
    C2 C3 C8 . . 132.55(15) ?
    C9 C6 C10 . . 108.51(15) ?
    C9 C6 C7 . . 109.37(14) ?
    C10 C6 C7 . . 110.59(14) ?
    C9 C6 C5 . . 108.97(14) ?
    C10 C6 C5 . . 109.35(13) ?
    C7 C6 C5 . . 110.02(14) ?
    N2 C15 C14 . . 123.68(16) ?
    N2 C15 H15 . . 118.2 ?
    C14 C15 H15 . . 118.2 ?
    O1 C8 C3 . . 123.57(16) ?
    O1 C8 C7 . . 121.97(15) ?
    C3 C8 C7 . . 114.43(14) ?
    C4 C5 N1 . . 109.18(13) ?
    C4 C5 C6 . . 110.02(13) ?
    N1 C5 C6 . . 111.99(13) ?
    C4 C5 H5 . . 108.5 ?
    N1 C5 H5 . . 108.5 ?
    C6 C5 H5 . . 108.5 ?
    N4 C2 C3 . . 110.63(14) ?
    N4 C2 C1 . . 120.64(15) ?
    C3 C2 C1 . . 128.72(16) ?
    C6 C10 H10A . . 109.5 ?
    C6 C10 H10B . . 109.5 ?
    H10A C10 H10B . . 109.5 ?
    C6 C10 H10C . . 109.5 ?
    H10A C10 H10C . . 109.5 ?
    H10B C10 H10C . . 109.5 ?
    C15 C14 C13 . . 118.12(16) ?
    C15 C14 H14 . . 120.9 ?
    C13 C14 H14 . . 120.9 ?
    C8 C7 C6 . . 114.06(14) ?
    C8 C7 H7A . . 108.7 ?
    C6 C7 H7A . . 108.7 ?
    C8 C7 H7B . . 108.7 ?
    C6 C7 H7B . . 108.7 ?
    H7A C7 H7B . . 107.6 ?
    C2 C1 H1A . . 109.5 ?
    C2 C1 H1B . . 109.5 ?
    H1A C1 H1B . . 109.5 ?
    C2 C1 H1C . . 109.5 ?
    H1A C1 H1C . . 109.5 ?
    H1B C1 H1C . . 109.5 ?
    C6 C9 H9A . . 109.5 ?
    C6 C9 H9B . . 109.5 ?
    H9A C9 H9B . . 109.5 ?
    C6 C9 H9C . . 109.5 ?
    H9A C9 H9C . . 109.5 ?
    H9B C9 H9C . . 109.5 ?
loop_
    _geom_torsion_atom_site_label_1
    _geom_torsion_atom_site_label_2
    _geom_torsion_atom_site_label_3
    _geom_torsion_atom_site_label_4
    _geom_torsion_site_symmetry_1
    _geom_torsion_site_symmetry_2
    _geom_torsion_site_symmetry_3
    _geom_torsion_site_symmetry_4
    _geom_torsion
    _geom_torsion_publ_flag
    C4 N3 N4 C2 . . . . 0.69(18) ?
    C11 N3 N4 C2 . . . . -176.00(14) ?
    N4 N3 C4 C3 . . . . 0.27(18) ?
    C11 N3 C4 C3 . . . . 176.49(15) ?
    N4 N3 C4 C5 . . . . -178.26(15) ?
    C11 N3 C4 C5 . . . . -2.0(3) ?
    C15 N2 C11 C12 . . . . 1.4(2) ?
    C15 N2 C11 N3 . . . . -178.55(14) ?
    C13 C12 C11 N2 . . . . 1.1(3) ?
    C13 C12 C11 N3 . . . . -178.92(15) ?
    C4 N3 C11 N2 . . . . 14.7(2) ?
    N4 N3 C11 N2 . . . . -169.29(14) ?
    C4 N3 C11 C12 . . . . -165.27(16) ?
    N4 N3 C11 C12 . . . . 10.7(2) ?
    C11 C12 C13 C14 . . . . -2.6(3) ?
    N3 C4 C3 C2 . . . . -1.05(18) ?
    C5 C4 C3 C2 . . . . 177.52(15) ?
    N3 C4 C3 C8 . . . . 175.84(15) ?
    C5 C4 C3 C8 . . . . -5.6(3) ?
    C11 N2 C15 C14 . . . . -2.5(3) ?
    C4 C3 C8 O1 . . . . 177.45(17) ?
    C2 C3 C8 O1 . . . . -6.6(3) ?
    C4 C3 C8 C7 . . . . -4.4(2) ?
    C2 C3 C8 C7 . . . . 171.59(17) ?
    N3 C4 C5 N1 . . . . -74.7(2) ?
    C3 C4 C5 N1 . . . . 107.05(18) ?
    N3 C4 C5 C6 . . . . 162.06(16) ?
    C3 C4 C5 C6 . . . . -16.2(2) ?
    C9 C6 C5 C4 . . . . -74.59(17) ?
    C10 C6 C5 C4 . . . . 166.95(14) ?
    C7 C6 C5 C4 . . . . 45.31(18) ?
    C9 C6 C5 N1 . . . . 163.80(14) ?
    C10 C6 C5 N1 . . . . 45.35(19) ?
    C7 C6 C5 N1 . . . . -76.29(16) ?
    N3 N4 C2 C3 . . . . -1.36(18) ?
    N3 N4 C2 C1 . . . . 177.90(15) ?
    C4 C3 C2 N4 . . . . 1.55(19) ?
    C8 C3 C2 N4 . . . . -174.86(17) ?
    C4 C3 C2 C1 . . . . -177.64(17) ?
    C8 C3 C2 C1 . . . . 6.0(3) ?
    N2 C15 C14 C13 . . . . 1.0(3) ?
    C12 C13 C14 C15 . . . . 1.7(3) ?
    O1 C8 C7 C6 . . . . -145.62(17) ?
    C3 C8 C7 C6 . . . . 36.1(2) ?
    C9 C6 C7 C8 . . . . 62.12(18) ?
    C10 C6 C7 C8 . . . . -178.44(14) ?
    C5 C6 C7 C8 . . . . -57.54(19) ?
loop_
    _geom_hbond_atom_site_label_D
    _geom_hbond_atom_site_label_H
    _geom_hbond_atom_site_label_A
    _geom_hbond_site_symmetry_A
    _geom_hbond_distance_DH
    _geom_hbond_distance_HA
    _geom_hbond_distance_DA
    _geom_hbond_angle_DHA
    _geom_hbond_publ_flag
    C12 H12 Cl1 3_666 0.93 2.80 3.4470(17) 127.4 no
    C14 H14 O1 4_465 0.93 2.44 3.277(2) 149.9 no
    C7 H7A Cl1 1_545 0.97 2.71 3.6401(18) 160.0 no
    C1 H1B O1 2_756 0.96 2.60 3.503(2) 156.0 no
    N1 H1N1 N4 3_656 0.97(2) 2.29(2) 3.218(2) 161(2) no
    N1 H1N1 N2 . 0.97(2) 2.42(2) 2.928(2) 112(2) yes
    N1 H2N1 Cl1 2_645 0.97(2) 2.08(2) 3.034(2) 168(2) yes
    N1 H3N1 Cl1 1_545 0.93(2) 2.27(2) 3.188(2) 167(2) yes
_shelx_hkl_file
;
   0   0  -2 1548.70  180.40   1
   0   0  -3 10.4000  1.4000   1
   0   0  -4 1277.90   35.20   1
   0   0  -5  0.6000  0.7000   1
   0   0  -7  1.0000  1.2000   1
   0   0  -8 672.700  21.300   1
   0   0  -9  4.5000  1.1000   1
   0   0 -10 418.900  10.000   1
   0   0 -11  6.6000  2.7000   1
   0   0 -12 563.900  13.900   1
   0   0 -13  0.8000  1.1000   1
   0   0 -14 71.0000  3.5000   1
   0   0 -15 -0.6000  1.2000   1
   0   0 -16 132.700   6.200   1
   0   0 -17  3.2000  2.4000   1
   0   0 -18 84.2000 10.7000   1
   0  -1   0  0.4000  0.7000   1
   0  -1  -1 3543.20  131.30   1
   0   1   1 3449.80  135.60   1
   0  -1  -2 246.900  10.000   1
   0   1   2 251.400   5.600   1
   0  -1  -3 75.5000  2.7000   1
   0   1   3 79.8000  2.1000   1
   0  -1  -4 324.200  11.200   1
   0   1   4 329.600   7.600   1
   0  -1  -5 648.600  16.300   1
   0   1   5 624.000  17.200   1
   0  -1  -6  2.9000  0.8000   1
   0   1   6  3.2000  0.8000   1
   0  -1  -7 188.500   5.100   1
   0   1   7 187.600   6.400   1
   0  -1  -8 254.700   6.500   1
   0   1   8 251.700   8.600   1
   0  -1  -9 70.0000  2.9000   1
   0   1   9 51.2000  2.1000   1
   0  -1 -10  7.2000  1.6000   1
   0   1  10  4.6000  1.2000   1
   0  -1 -11 18.8000  2.0000   1
   0   1  11 21.0000  1.2000   1
   0  -1 -12 21.6000  2.0000   1
   0   1  12 26.6000  2.0000   1
   0  -1 -13  7.7000  1.8000   1
   0   1  13  6.2000  1.4000   1
   0  -1 -14 138.100   5.500   1
   0   1  14 131.500   5.100   1
   0  -1 -15 46.6000  3.2000   1
   0   1  15 45.2000  2.5000   1
   0  -1 -16  8.9000  2.1000   1
   0   1  16 14.0000  2.0000   1
   0  -1 -17 28.6000  3.9000   1
   0   1  17 30.7000  5.1000   1
   0  -1 -18  0.4000  2.6000   1
   0   1  18  8.2000  4.7000   1
   0  -2   0 498.100  18.300   1
   0  -2  -1 262.000   6.200   1
   0   2   1 268.300  11.300   1
   0  -2  -2 1320.60   31.00   1
   0   2   2 1322.30   67.70   1
   0  -2  -3 74.1000  2.1000   1
   0   2   3 71.6000  3.2000   1
   0  -2  -4 480.500  13.300   1
   0   2   4 458.600  12.900   1
   0  -2  -5 401.700  12.300   1
   0   2   5 410.900   9.500   1
   0  -2  -6 77.6000  3.6000   1
   0   2   6 80.9000  2.3000   1
   0  -2  -7 394.800  11.300   1
   0   2   7 395.800   9.100   1
   0  -2  -8 50.4000  3.1000   1
   0   2   8 47.1000  1.3000   1
   0  -2  -9 209.000   7.200   1
   0   2   9 198.600   4.800   1
   0  -2 -10 64.3000  4.6000   1
   0   2  10 64.7000  1.9000   1
   0  -2 -11 901.700  29.200   1
   0   2  11 886.600  24.300   1
   0  -2 -12  9.7000  2.0000   1
   0   2  12  6.6000  0.8000   1
   0  -2 -13 21.1000  2.7000   1
   0   2  13 18.8000  1.1000   1
   0  -2 -14 33.8000  2.9000   1
   0   2  14 27.9000  1.4000   1
   0  -2 -15 17.1000  2.6000   1
   0   2  15 10.7000  1.1000   1
   0  -2 -16 -2.0000  3.0000   1
   0  -2 -17 20.1000  3.8000   1
   0  -2 -18 19.7000  3.8000   1
   0   2  18 32.8000  7.9000   1
   0  -3   0  1.0000  1.3000   1
   0  -3  -1 659.300  14.500   1
   0  -3  -2 59.8000  2.2000   1
   0   3   2 57.2000  4.5000   1
   0  -3  -3 1158.50   25.60   1
   0   3   3 1120.50   37.10   1
   0  -3  -4 23.4000  1.6000   1
   0   3   4 21.7000  2.9000   1
   0  -3  -5 268.200   6.200   1
   0   3   5 271.400   7.900   1
   0  -3  -6 140.000   3.600   1
   0   3   6 141.900   5.200   1
   0  -3  -7 920.500  36.000   1
   0   3   7 867.500  24.600   1
   0  -3  -8 117.200   7.400   1
   0   3   8 111.300   5.000   1
   0  -3  -9 48.3000  4.5000   1
   0   3   9 44.3000  3.2000   1
   0  -3 -10 46.5000  5.5000   1
   0  -3 -11 627.800  15.800   1
   0  -3 -12 241.400   7.600   1
   0  -3 -13 218.500   7.200   1
   0  -3 -14 87.3000  5.8000   1
   0  -3 -15 178.900   8.800   1
   0  -3 -16  3.4000  3.7000   1
   0  -3 -17 -0.2000  3.8000   1
   0  -3 -18  0.1000  3.7000   1
   0  -4   0 857.800  23.800   1
   0  -4  -1 105.800   3.000   1
   0  -4  -2  3.1000  0.9000   1
   0  -4  -3 15.5000  1.0000   1
   0  -4  -4 181.000   4.700   1
   0  -4  -5  9.7000  0.9000   1
   0   4   5  7.4000  1.7000   1
   0  -4  -6 613.200  14.400   1
   0   4   6 605.400  17.800   1
   0  -4  -7 15.1000  0.7000   1
   0   4   7 19.2000  3.1000   1
   0  -4  -8 436.600  14.500   1
   0   4   8 442.100  30.700   1
   0  -4  -9 19.9000  2.9000   1
   0   4   9 17.3000  3.6000   1
   0  -4 -10 502.800  16.100   1
   0   4  10 499.000  27.100   1
   0  -4 -11 205.100   8.600   1
   0  -4 -12 29.2000  4.2000   1
   0  -4 -13 -1.5000  5.1000   1
   0  -4 -14  3.6000  4.1000   1
   0  -4 -15  6.4000  4.0000   1
   0  -4 -16 16.8000  4.7000   1
   0  -4 -17 17.6000  5.3000   1
   0  -5   0  2.6000  1.7000   1
   0  -5  -1 79.6000  2.7000   1
   0  -5  -2 775.400  15.800   1
   0  -5  -3 14.5000  1.3000   1
   0  -5  -4 45.4000  1.9000   1
   0  -5  -5 96.0000  2.8000   1
   0  -5  -6  5.0000  1.0000   1
   0   5   6  2.1000  3.0000   1
   0  -5  -7 35.4000  1.4000   1
   0   5   7 37.5000  4.5000   1
   0  -5  -8 518.900  17.100   1
   0   5   8 545.900  29.200   1
   0  -5  -9  7.8000  4.9000   1
   0   5   9  7.3000  3.1000   1
   0  -5 -10 265.700  14.600   1
   0  -5 -11 77.3000  7.5000   1
   0  -5 -12 160.000  11.400   1
   0  -5 -13 32.1000  6.3000   1
   0  -5 -14 99.0000 10.0000   1
   0  -5 -15 19.3000  5.2000   1
   0  -5 -16 15.3000  7.7000   1
   0  -6   0 238.700   8.700   1
   0  -6  -1 102.600   3.300   1
   0  -6  -2 -0.2000  1.1000   1
   0  -6  -3 28.3000  1.9000   1
   0  -6  -4 19.0000  1.6000   1
   0  -6  -5  1.6000  1.5000   1
   0  -6  -6 40.8000  2.0000   1
   0   6   6 44.4000  6.0000   1
   0  -6  -7 12.9000  1.3000   1
   0  -6  -8  1.5000  0.6000   1
   0  -6  -9  5.6000  3.8000   1
   0  -6 -10 18.5000  4.7000   1
   0  -6 -11 138.400  11.400   1
   0  -6 -12 96.6000  8.5000   1
   0  -6 -13  9.8000  7.1000   1
   0  -6 -14 -0.7000  4.6000   1
   0  -6 -15  1.8000  7.8000   1
   0  -7   0 -3.2000  2.2000   1
   0  -7  -1 169.200   5.300   1
   0  -7  -2 115.900   3.900   1
   0  -7  -3 498.200  15.500   1
   0  -7  -4  4.2000  1.5000   1
   0  -7  -5 124.800   5.100   1
   0  -7  -6 28.5000  2.1000   1
   0  -7  -7  4.6000  1.3000   1
   0  -7  -8 118.200   5.000   1
   0  -7 -10  4.2000  6.9000   1
   0  -7 -11 94.5000  8.9000   1
   0  -7 -12 15.3000  6.0000   1
   0  -7 -13 85.0000 13.8000   1
   0  -8   0 54.1000  7.0000   1
   0  -8  -1 75.4000  3.8000   1
   0  -8  -2  0.1000  2.2000   1
   0  -8  -3 109.700   4.700   1
   0  -8  -4  0.6000  1.8000   1
   0  -8  -5  3.8000  2.0000   1
   0  -8  -6  5.0000  2.6000   1
   0  -8  -7 45.6000  3.6000   1
   0  -8  -8 37.3000  6.6000   1
   0  -8  -9 10.0000  5.5000   1
   0  -8 -10  9.7000  5.9000   1
   0  -8 -11  2.1000  5.1000   1
   0  -9   0  2.7000  4.1000   1
   0  -9  -1 -0.5000  3.2000   1
   0  -9  -2 -2.4000  3.0000   1
   0  -9  -3 50.6000  4.4000   1
   0  -9  -4 48.4000  5.2000   1
   0  -9  -5 16.3000  3.2000   1
   0  -9  -6 12.2000  5.9000   1
   0  -9  -7 46.3000  9.1000   1
   0  -9  -8 11.3000  9.4000   1
   0 -10   0 136.100  13.500   1
   0 -10  -1  2.9000  3.8000   1
   1   0  18  4.1000  4.9000   1
   1   0  17 -6.4000  4.1000   1
   1   0  16 50.0000  4.4000   1
   1   0  15 -2.7000  2.4000   1
   1   0  14 -1.0000  1.5000   1
   1   0  13  2.2000  2.3000   1
   1   0  12 666.600  18.500   1
   1   0  11  2.0000  1.1000   1
   1   0  10 902.800  21.300   1
   1   0   9  1.2000  1.4000   1
   1   0   8 111.600   4.500   1
   1   0   7  1.8000  0.9000   1
   1   0   6 1112.80   32.20   1
   1   0   5  1.4000  0.8000   1
   1   0   4 2532.90   77.00   1
   1   0   3 -0.2000  0.6000   1
   1   0   2 35.7000  1.5000   1
   1   0   1  0.2000  0.5000   1
   1   0  -3  0.8000  0.5000   1
   1   0  -4 18.1000  1.1000   1
   1   0  -5  1.7000  0.8000   1
   1   0  -6 53.5000  2.1000   1
   1   0  -7  0.0000  1.0000   1
   1   0  -8  8.4000  1.3000   1
   1   0  -9  4.9000  2.0000   1
   1   0 -10 103.200   3.200   1
   1   0 -11  4.3000  1.7000   1
   1   0 -12 212.700   5.600   1
   1   0 -13 -0.2000  1.3000   1
   1   0 -14 14.8000  1.6000   1
   1   0 -15 -0.5000  1.3000   1
   1   0 -16 33.9000  2.4000   1
   1   0 -17  1.0000  2.6000   1
   1   0 -18 19.4000  3.0000   1
   1   0 -19  4.4000  5.0000   1
   1  -1  17  7.8000  3.3000   1
  -1   1 -17  1.5000  3.9000   1
   1  -1  16  7.0000  2.9000   1
  -1   1 -16  8.2000  5.8000   1
   1  -1  15 43.5000  3.3000   1
  -1   1 -15 48.8000  4.0000   1
   1  -1  14 224.100   7.700   1
  -1   1 -14 218.200   9.000   1
   1  -1  13 628.000  25.300   1
  -1   1 -13 644.000  20.300   1
   1  -1  12 94.5000  3.6000   1
  -1   1 -12 84.8000  3.9000   1
   1  -1  11 466.400  13.000   1
  -1   1 -11 455.600  15.200   1
   1  -1  10  1.9000  1.3000   1
  -1   1 -10  1.0000  1.0000   1
   1  -1   9 152.800   4.500   1
  -1   1  -9 150.700   5.800   1
   1  -1   8 724.500  20.900   1
  -1   1  -8 725.800  24.500   1
   1  -1   7  6.5000  1.3000   1
  -1   1  -7  4.3000  0.8000   1
   1  -1   6 86.9000  3.3000   1
  -1   1  -6 82.8000  3.6000   1
   1  -1   5 124.200   3.600   1
  -1   1  -5 124.300   4.000   1
   1  -1   4 53.0000  2.1000   1
  -1   1  -4 55.8000  2.4000   1
   1  -1   3 220.200   5.800   1
  -1   1  -3 240.800   5.800   1
   1  -1   2 2489.80   56.90   1
  -1   1  -2 2456.70   55.80   1
   1  -1   1 1186.70   33.40   1
  -1   1  -1 1176.00   26.90   1
   1  -1   0 151.300   4.300   1
  -1   1   0 146.300   4.400   1
   1  -1  -1  1.2000  0.6000   1
  -1   1   1  1.2000  0.5000   1
   1  -1  -2 512.500  14.500   1
  -1   1   2 504.300  14.000   1
   1  -1  -3 18.5000  1.9000   1
  -1   1   3 23.3000  0.9000   1
   1  -1  -4 1492.80   30.80   1
  -1   1   4 1489.10   41.80   1
   1  -1  -5 118.900   3.200   1
  -1   1   5 119.600   3.200   1
   1  -1  -6 812.600  19.200   1
  -1   1   6 811.900  18.000   1
   1  -1  -7 258.900   7.300   1
  -1   1   7 254.000   7.200   1
   1  -1  -8 445.700  10.600   1
  -1   1   8 460.900  12.900   1
   1  -1  -9 144.000   4.600   1
  -1   1   9 138.400   3.900   1
   1  -1 -10 78.5000  2.9000   1
  -1   1  10 81.0000  2.9000   1
   1  -1 -11 283.500   7.600   1
  -1   1  11 288.800   8.500   1
   1  -1 -12 139.000   4.600   1
  -1   1  12 136.500   4.600   1
   1  -1 -13 471.100  12.600   1
  -1   1  13 475.500  15.500   1
   1  -1 -14 -1.0000  1.4000   1
  -1   1  14 -0.2000  1.1000   1
   1  -1 -15 316.400  10.500   1
  -1   1  15 303.800  13.400   1
   1  -1 -16 133.700   5.600   1
  -1   1  16 125.200   5.000   1
   1  -1 -17 87.1000  5.8000   1
  -1   1  17 72.1000  3.7000   1
   1  -1 -18 69.0000  5.6000   1
  -1   1  18 57.9000  7.4000   1
   1  -1 -19 23.7000  5.7000   1
  -1   1  19 15.4000  5.0000   1
   1  -2  17 -4.7000  4.0000   1
  -1   2 -17  7.9000  4.9000   1
   1  -2  16 10.6000  3.1000   1
   1  -2  15 219.300  11.000   1
   1  -2  14 39.4000  3.4000   1
  -1   2 -14 33.3000  3.0000   1
   1  -2  13 23.5000  3.2000   1
  -1   2 -13 18.8000  1.4000   1
   1  -2  12 156.000   7.200   1
  -1   2 -12 154.200   4.900   1
   1  -2  11 32.6000  1.7000   1
  -1   2 -11 29.5000  1.9000   1
   1  -2  10  2.6000  1.0000   1
  -1   2 -10  3.4000  1.1000   1
   1  -2   9 253.600   7.500   1
  -1   2  -9 241.000   7.900   1
   1  -2   8 49.9000  2.0000   1
  -1   2  -8 45.9000  2.2000   1
   1  -2   7 329.800   8.800   1
  -1   2  -7 340.200   9.700   1
   1  -2   6  0.3000  0.6000   1
  -1   2  -6  1.1000  0.7000   1
   1  -2   5 62.3000  2.2000   1
  -1   2  -5 59.7000  2.1000   1
   1  -2   4 106.500   2.900   1
  -1   2  -4 107.800   2.900   1
   1  -2   3 913.800  22.800   1
  -1   2  -3 900.300  18.300   1
   1  -2   2 1098.40   30.20   1
  -1   2  -2 1090.70   22.70   1
   1  -2   1 7052.60  266.90   1
  -1   2  -1 6969.70  357.40   1
   1  -2   0 3565.40  129.60   1
  -1   2   0 3591.50  123.70   1
   1  -2  -2 148.600   4.700   1
  -1   2   2 141.700   6.000   1
   1  -2  -3 3204.40   85.70   1
  -1   2   3 3161.00  119.90   1
   1  -2  -4  0.4000  0.4000   1
  -1   2   4  0.0000  1.4000   1
   1  -2  -5 66.8000  4.3000   1
  -1   2   5 60.1000  4.4000   1
   1  -2  -6  6.7000  2.4000   1
  -1   2   6 -2.2000  1.8000   1
   1  -2  -7 614.600  13.200   1
  -1   2   7 621.900  25.800   1
   1  -2  -8  9.5000  1.3000   1
  -1   2   8  9.8000  3.1000   1
   1  -2  -9 1271.70   27.70   1
   1  -2 -10 362.600   8.800   1
   1  -2 -11 541.900  12.800   1
   1  -2 -12 19.9000  2.3000   1
   1  -2 -13 100.000   4.200   1
   1  -2 -14 536.500  14.200   1
   1  -2 -15  7.9000  2.0000   1
   1  -2 -16 35.6000  3.0000   1
   1  -2 -17  1.3000  2.5000   1
   1  -2 -18 69.9000  5.7000   1
   1  -2 -19 42.2000  4.7000   1
  -1   2  19 46.6000  8.6000   1
   1  -3  17 -2.0000  3.8000   1
   1  -3  16 22.4000  4.2000   1
   1  -3  15 11.8000  3.0000   1
   1  -3  14 37.2000  4.1000   1
   1  -3  13 146.100   7.200   1
   1  -3  12 62.8000  4.1000   1
  -1   3 -12 60.2000  6.0000   1
   1  -3  11  6.1000  3.2000   1
  -1   3 -11 16.8000  6.3000   1
   1  -3  10 13.1000  2.7000   1
  -1   3 -10 23.0000  5.1000   1
   1  -3   9  5.7000  2.0000   1
  -1   3  -9 14.7000  4.5000   1
   1  -3   8 68.4000  2.9000   1
  -1   3  -8 65.7000  2.2000   1
   1  -3   7 833.100  28.700   1
  -1   3  -7 817.500  18.500   1
   1  -3   6 166.400   5.700   1
  -1   3  -6 172.600   4.600   1
   1  -3   5 159.400   5.300   1
  -1   3  -5 153.200   3.800   1
   1  -3   4 358.500  10.400   1
  -1   3  -4 352.400   8.200   1
   1  -3   3 1423.00   38.10   1
  -1   3  -3 1411.10   29.60   1
   1  -3   2 554.800  20.700   1
  -1   3  -2 563.900  14.600   1
   1  -3   1 39.6000  2.4000   1
  -1   3  -1 35.9000  2.5000   1
   1  -3   0 106.000   3.100   1
  -1   3   0 111.000   5.000   1
   1  -3  -1  0.3000  1.0000   1
  -1   3   1  1.5000  1.7000   1
   1  -3  -2 872.200  18.700   1
  -1   3   2 862.800  31.400   1
   1  -3  -3 1213.30   26.80   1
  -1   3   3 1211.50   43.20   1
   1  -3  -4 122.300   3.400   1
   1  -3  -5 1033.70   19.30   1
  -1   3   5 1077.20   46.30   1
   1  -3  -6 66.0000  1.7000   1
  -1   3   6 74.3000  4.9000   1
   1  -3  -7 29.8000  2.8000   1
  -1   3   7 27.9000  4.1000   1
   1  -3  -8 32.6000  2.8000   1
  -1   3   8 30.5000  3.4000   1
   1  -3  -9 802.800  22.500   1
  -1   3   9 826.800  42.000   1
   1  -3 -10  1.4000  2.1000   1
  -1   3  10  1.1000  2.6000   1
   1  -3 -11 57.0000  3.8000   1
   1  -3 -12 114.400   4.300   1
   1  -3 -13 30.8000  2.8000   1
   1  -3 -14 54.4000  3.7000   1
   1  -3 -15 95.7000  5.8000   1
   1  -3 -16 15.7000  3.4000   1
   1  -3 -17  4.9000  3.0000   1
   1  -3 -18 11.9000  3.2000   1
   1  -3 -19  7.7000  4.2000   1
   1  -4  16  4.7000  4.6000   1
   1  -4  15 33.1000  6.9000   1
   1  -4  14  8.9000  4.9000   1
   1  -4  13 42.7000  5.6000   1
   1  -4  12 81.7000  8.5000   1
  -1   4 -11 142.800   9.100   1
   1  -4  10 151.000  11.800   1
  -1   4 -10 132.100   6.500   1
   1  -4   9  0.1000  4.5000   1
  -1   4  -9  4.1000  2.9000   1
   1  -4   8 -3.3000  3.7000   1
  -1   4  -8 -0.8000  3.1000   1
   1  -4   7 156.300   4.600   1
  -1   4  -7 139.900   6.300   1
   1  -4   6 19.5000  1.1000   1
  -1   4  -6 18.5000  3.2000   1
   1  -4   5 295.400   7.200   1
  -1   4  -5 260.600   9.500   1
   1  -4   4 174.000   4.400   1
  -1   4  -4 158.900   6.500   1
   1  -4   3  4.8000  0.9000   1
  -1   4  -3  4.3000  2.6000   1
   1  -4   2 298.400   7.600   1
  -1   4  -2 258.300  11.700   1
   1  -4   1 41.3000  2.1000   1
  -1   4  -1 53.7000 14.9000   1
   1  -4   0 288.600   7.100   1
  -1   4   0 279.900  11.300   1
   1  -4  -1 99.7000  4.2000   1
  -1   4   1 73.3000  5.5000   1
   1  -4  -2 95.9000  3.6000   1
   1  -4  -3  2.3000  0.9000   1
   1  -4  -4 12.8000  1.2000   1
   1  -4  -5  2.6000  0.8000   1
   1  -4  -6 25.5000  1.2000   1
  -1   4   6 16.5000  3.8000   1
   1  -4  -7 109.400   2.800   1
  -1   4   7 108.600   7.800   1
   1  -4  -8  3.1000  2.3000   1
  -1   4   8 -0.1000  2.3000   1
   1  -4  -9 106.700   5.200   1
  -1   4   9 126.900   9.500   1
   1  -4 -10 175.800   7.000   1
  -1   4  10 156.600   9.900   1
   1  -4 -11 16.0000  3.2000   1
  -1   4  11  8.2000  3.2000   1
   1  -4 -12 208.600   9.600   1
   1  -4 -13 64.8000  6.6000   1
   1  -4 -14 28.8000  5.8000   1
   1  -4 -15 14.0000  6.3000   1
   1  -4 -16  9.1000  4.3000   1
   1  -4 -17 17.9000  5.7000   1
   1  -4 -18 83.4000  9.9000   1
   1  -5  15 -9.3000  6.3000   1
   1  -5  14 84.4000  9.7000   1
   1  -5  13  6.7000  5.2000   1
   1  -5  12 171.300  12.800   1
   1  -5  11 15.2000  6.5000   1
   1  -5  10 152.900   9.700   1
  -1   5  -8 516.000  17.900   1
   1  -5   7 -0.3000  0.6000   1
  -1   5  -7 -0.2000  2.3000   1
   1  -5   6 263.900   7.200   1
  -1   5  -6 268.000  11.000   1
   1  -5   5  5.8000  1.2000   1
  -1   5  -5  7.1000  2.3000   1
   1  -5   4 48.4000  2.1000   1
  -1   5  -4 49.2000  4.8000   1
   1  -5   3 139.200   4.500   1
  -1   5  -3 147.300   8.100   1
   1  -5   2 1934.80   47.40   1
  -1   5  -2 1868.80   66.50   1
   1  -5   1 55.2000  2.8000   1
  -1   5  -1 42.8000  4.2000   1
   1  -5   0  7.4000  1.4000   1
   1  -5  -1 69.1000  2.4000   1
   1  -5  -2 35.9000  1.9000   1
   1  -5  -3  1.5000  1.1000   1
   1  -5  -4 74.5000  2.6000   1
   1  -5  -5 233.500   5.600   1
   1  -5  -6 246.400   5.800   1
   1  -5  -7 40.5000  1.6000   1
  -1   5   7 47.0000  5.4000   1
   1  -5  -8 55.2000  1.8000   1
  -1   5   8 50.5000  4.8000   1
   1  -5  -9 13.6000  2.8000   1
  -1   5   9 11.5000  4.5000   1
   1  -5 -10 22.5000  5.0000   1
   1  -5 -11 103.200   7.200   1
   1  -5 -12 769.800  31.800   1
   1  -5 -13 -2.9000  3.6000   1
   1  -5 -14 -2.9000  5.5000   1
   1  -5 -15  7.4000  4.6000   1
   1  -5 -16 171.100  16.100   1
   1  -5 -17 18.3000  7.1000   1
   1  -6  14 26.1000  7.1000   1
   1  -6  13  1.4000  5.1000   1
   1  -6  12  0.7000  6.8000   1
   1  -6  11  3.0000  5.0000   1
   1  -6  10 216.300  13.700   1
   1  -6   9  2.2000  4.5000   1
   1  -6   8  0.4000  0.6000   1
   1  -6   7 15.1000  1.3000   1
   1  -6   6 273.400   8.800   1
  -1   6  -6 250.100  17.800   1
   1  -6   5 35.3000  1.9000   1
  -1   6  -5 32.2000  5.0000   1
   1  -6   4 126.900   4.200   1
   1  -6   3  1.6000  1.5000   1
   1  -6   2 109.800   3.500   1
   1  -6   1 214.100   6.000   1
   1  -6   0 250.600   6.600   1
   1  -6  -1 312.900   8.200   1
   1  -6  -2 431.600  10.200   1
   1  -6  -3 58.8000  2.5000   1
   1  -6  -4 13.9000  1.6000   1
   1  -6  -5 100.900   3.500   1
   1  -6  -6 302.400   8.000   1
   1  -6  -7 130.600   4.100   1
  -1   6   7 110.000   8.500   1
   1  -6  -8 265.600   9.100   1
   1  -6  -9 26.8000  1.4000   1
   1  -6 -10 17.5000  5.1000   1
   1  -6 -11 -3.8000  4.4000   1
   1  -6 -12 143.900  10.500   1
   1  -6 -13 153.100  11.800   1
   1  -6 -14 25.7000  5.7000   1
   1  -6 -15 10.3000  5.8000   1
   1  -6 -16-10.1000  7.6000   1
   1  -7  12 22.2000  5.1000   1
   1  -7  11 117.800  11.300   1
   1  -7  10 16.2000  5.1000   1
   1  -7   9 25.9000  6.1000   1
   1  -7   8  2.9000  6.6000   1
   1  -7   7  9.6000  1.9000   1
   1  -7   6  5.8000  1.3000   1
   1  -7   5  7.1000  1.3000   1
   1  -7   4 44.1000  2.7000   1
   1  -7   3  1.3000  1.7000   1
   1  -7   2 17.4000  2.0000   1
   1  -7   1  6.4000  1.7000   1
   1  -7   0 21.5000  2.0000   1
   1  -7  -1 70.0000  3.3000   1
   1  -7  -2 32.3000  2.3000   1
   1  -7  -3  2.6000  1.5000   1
   1  -7  -4 31.8000  2.4000   1
   1  -7  -5 120.800   4.900   1
   1  -7  -6 243.300   8.500   1
   1  -7  -7 14.5000  1.7000   1
   1  -7  -8 20.2000  1.6000   1
   1  -7  -9 202.100   9.200   1
   1  -7 -10 51.7000  7.5000   1
   1  -7 -11 -1.8000  7.0000   1
   1  -7 -12 150.300  13.700   1
   1  -7 -13  5.5000  5.2000   1
   1  -8  10 11.6000  5.5000   1
   1  -8   9 79.7000 12.2000   1
   1  -8   8 48.4000  8.4000   1
   1  -8   7 12.7000  6.1000   1
   1  -8   6 27.6000  3.0000   1
   1  -8   5 81.3000  5.3000   1
   1  -8   4 22.5000  2.4000   1
   1  -8   3 60.6000  4.0000   1
   1  -8   2 58.3000  3.4000   1
   1  -8   1 15.5000  3.1000   1
   1  -8   0 68.3000  4.9000   1
   1  -8  -1 208.600  10.200   1
   1  -8  -2 51.5000  3.4000   1
   1  -8  -3 19.6000  2.5000   1
   1  -8  -4 50.5000  3.4000   1
   1  -8  -5  4.6000  1.8000   1
   1  -8  -6 15.7000  2.9000   1
   1  -8  -7 83.8000  5.2000   1
   1  -8  -8 -0.9000  4.5000   1
   1  -8  -9 33.8000  6.1000   1
   1  -8 -10 17.6000  5.8000   1
   1  -8 -11  2.5000  5.6000   1
   1  -8 -12 75.2000 10.8000   1
   1  -9   7 66.3000  9.5000   1
   1  -9   6 69.1000  9.5000   1
   1  -9   5 10.0000  5.2000   1
   1  -9   4 -2.0000  2.5000   1
   1  -9   3  9.2000  4.0000   1
   1  -9   2 15.7000  3.5000   1
   1  -9   1 37.7000  4.0000   1
   1  -9   0  0.4000  4.0000   1
   1  -9  -1 15.2000  3.6000   1
   1  -9  -2  7.7000  3.3000   1
   1  -9  -3 67.9000  5.6000   1
   1  -9  -4 -4.5000  3.0000   1
   1  -9  -5 77.7000  5.8000   1
   1  -9  -6 43.9000  3.8000   1
   1  -9  -7 -3.0000  7.2000   1
   1  -9  -8  2.4000  5.4000   1
   1  -9  -9  0.4000  5.6000   1
   1 -10   0 91.7000  7.3000   1
   1 -10  -1 19.5000  4.5000   1
   1 -10  -2  3.7000  3.6000   1
   2   0  17  2.5000  5.3000   1
   2   0  16  7.1000  4.8000   1
   2   0  15  4.7000  2.1000   1
   2   0  14 100.800   5.800   1
   2   0  13  0.8000  1.7000   1
   2   0  12 50.0000  2.9000   1
   2   0  11 -0.9000  1.4000   1
   2   0  10 420.200  10.900   1
   2   0   9  2.3000  2.2000   1
   2   0   8 113.800   4.300   1
   2   0   7  4.4000  1.7000   1
   2   0   6 59.2000  2.6000   1
   2   0   5  1.1000  1.0000   1
   2   0   4 196.800   5.500   1
   2   0   3 -0.8000  0.8000   1
   2   0   2 532.400  14.900   1
   2   0   1  2.3000  1.0000   1
   2   0   0 2083.90   63.40   1
   2   0  -1  0.7000  0.7000   1
   2   0  -2 994.700  30.300   1
   2   0  -3  0.4000  0.5000   1
   2   0  -4 3208.20   99.40   1
   2   0  -5  1.4000  0.9000   1
   2   0  -6 580.600  14.600   1
   2   0  -7  1.1000  0.9000   1
   2   0  -8  9.7000  1.3000   1
   2   0  -9  0.0000  1.0000   1
   2   0 -10 4207.70  122.60   1
   2   0 -11 -0.2000  1.1000   1
   2   0 -12 22.1000  1.6000   1
   2   0 -13 -0.4000  0.9000   1
   2   0 -14 730.600  18.600   1
   2   0 -15  0.4000  1.6000   1
   2   0 -16  2.9000  1.6000   1
   2   0 -17  0.9000  1.8000   1
   2   0 -18 -2.6000  2.1000   1
   2   0 -19 -2.5000  3.9000   1
   2   0 -20 289.600  20.100   1
   2  -1  16 30.8000  4.4000   1
  -2   1 -16 41.5000  7.5000   1
   2  -1  15  6.1000  3.6000   1
  -2   1 -15 -1.2000  4.0000   1
   2  -1  14  1.6000  3.3000   1
  -2   1 -14  2.0000  2.3000   1
   2  -1  13  2.3000  1.5000   1
  -2   1 -13  1.8000  2.1000   1
   2  -1  12 606.100  17.900   1
  -2   1 -12 592.500  20.000   1
   2  -1  11 37.9000  2.6000   1
  -2   1 -11 35.4000  2.6000   1
   2  -1  10  3.4000  1.3000   1
  -2   1 -10  2.8000  1.5000   1
   2  -1   9 130.300   4.400   1
  -2   1  -9 127.900   5.200   1
   2  -1   8 26.1000  1.8000   1
  -2   1  -8 26.8000  1.9000   1
   2  -1   7 122.500   3.700   1
  -2   1  -7 121.700   4.500   1
   2  -1   6 277.800   7.300   1
  -2   1  -6 274.900   8.100   1
   2  -1   5 540.500  13.200   1
  -2   1  -5 529.700  14.800   1
   2  -1   4 224.200   5.500   1
  -2   1  -4 235.200   7.400   1
   2  -1   3 415.000  10.400   1
  -2   1  -3 406.400  12.400   1
   2  -1   2 82.2000  2.3000   1
  -2   1  -2 76.7000  2.8000   1
   2  -1   1 159.800   4.000   1
  -2   1  -1 170.500   4.600   1
   2  -1   0 1669.60   42.60   1
  -2   1   0 1670.40   36.50   1
   2  -1  -1 565.400  15.600   1
  -2   1   1 556.600  15.000   1
   2  -1  -2 92.9000  3.0000   1
  -2   1   2 88.2000  2.9000   1
   2  -1  -3 917.100  24.800   1
  -2   1   3 910.700  26.500   1
   2  -1  -4 11.1000  0.9000   1
  -2   1   4 13.0000  1.0000   1
   2  -1  -5 163.400   4.000   1
  -2   1   5 158.000   4.100   1
   2  -1  -6 2493.50   59.20   1
  -2   1   6 2537.60   58.70   1
   2  -1  -7 1372.00   32.40   1
  -2   1   7 1356.90   38.60   1
   2  -1  -8 28.6000  1.7000   1
  -2   1   8 27.0000  1.2000   1
   2  -1  -9 22.6000  1.7000   1
  -2   1   9 21.6000  1.0000   1
   2  -1 -10 21.0000  1.8000   1
  -2   1  10 22.0000  1.2000   1
   2  -1 -11 59.4000  2.6000   1
  -2   1  11 58.7000  2.3000   1
   2  -1 -12 70.4000  2.7000   1
  -2   1  12 63.6000  2.5000   1
   2  -1 -13  4.4000  1.8000   1
  -2   1  13  1.7000  0.9000   1
   2  -1 -14 154.000   5.100   1
  -2   1  14 156.000   5.700   1
   2  -1 -15  0.8000  1.4000   1
  -2   1  15  1.4000  0.9000   1
   2  -1 -16 30.9000  2.6000   1
  -2   1  16 25.3000  1.8000   1
   2  -1 -17  9.3000  2.3000   1
  -2   1  17  7.2000  1.6000   1
   2  -1 -18 188.500   8.500   1
  -2   1  18 171.800  14.800   1
   2  -1 -19 11.5000  3.4000   1
  -2   1  19  8.7000  4.8000   1
   2  -1 -20 14.7000  6.9000   1
  -2   1  20 -1.9000  4.5000   1
   2  -2  16 42.8000  5.2000   1
   2  -2  15 135.700   8.100   1
   2  -2  14  5.2000  5.3000   1
  -2   2 -14  7.4000  3.4000   1
   2  -2  13  3.6000  2.9000   1
  -2   2 -13  4.1000  1.5000   1
   2  -2  12 130.100   5.200   1
  -2   2 -12 113.400   5.100   1
   2  -2  11 22.6000  1.8000   1
  -2   2 -11 25.6000  2.1000   1
   2  -2  10 28.3000  2.0000   1
  -2   2 -10 36.7000  2.1000   1
   2  -2   9 193.500   6.000   1
  -2   2  -9 200.500   6.900   1
   2  -2   8 71.3000  2.7000   1
  -2   2  -8 79.3000  3.1000   1
   2  -2   7 228.700   6.000   1
  -2   2  -7 236.200   7.500   1
   2  -2   6 58.4000  2.3000   1
  -2   2  -6 58.6000  2.7000   1
   2  -2   5 1274.70   28.40   1
  -2   2  -5 1271.00   36.00   1
   2  -2   4 28.1000  1.5000   1
  -2   2  -4 26.4000  1.4000   1
   2  -2   3 127.500   3.500   1
  -2   2  -3 124.000   3.600   1
   2  -2   2 -0.4000  1.0000   1
  -2   2  -2  0.1000  0.8000   1
   2  -2   1 2332.10   57.60   1
  -2   2  -1 2303.90   50.80   1
   2  -2   0 786.300  20.100   1
  -2   2   0 786.200  20.700   1
   2  -2  -2 2707.80   74.90   1
  -2   2   2 2707.60   74.00   1
   2  -2  -3  3.1000  1.1000   1
  -2   2   3  4.2000  1.1000   1
   2  -2  -4 807.000  23.600   1
  -2   2   4 852.600  21.300   1
   2  -2  -5 107.000   3.500   1
  -2   2   5 112.400   3.100   1
   2  -2  -6 559.100  11.900   1
  -2   2   6 564.100  17.400   1
   2  -2  -7 1717.10   42.40   1
  -2   2   7 1732.90   70.30   1
   2  -2  -8 89.1000  3.5000   1
  -2   2   8 86.6000  4.7000   1
   2  -2  -9 48.1000  2.5000   1
  -2   2   9 56.8000  5.0000   1
   2  -2 -10 488.800  12.900   1
   2  -2 -11 55.9000  2.9000   1
   2  -2 -12 174.200   5.400   1
   2  -2 -13 466.700  11.700   1
   2  -2 -14 55.2000  2.9000   1
   2  -2 -15 80.5000  3.9000   1
   2  -2 -16 -0.2000  1.9000   1
   2  -2 -17 15.5000  2.7000   1
   2  -2 -18 30.2000  3.4000   1
   2  -2 -19 43.5000  4.4000   1
  -2   2  19 32.3000  6.6000   1
   2  -2 -20  1.8000  3.5000   1
  -2   2  20  6.2000  5.0000   1
   2  -3  16 61.4000  6.6000   1
   2  -3  15 94.4000  7.4000   1
   2  -3  14 16.6000  3.3000   1
   2  -3  13 145.700  11.500   1
  -2   3 -13 166.100  12.900   1
   2  -3  12 25.8000  4.4000   1
  -2   3 -12 24.4000  1.1000   1
   2  -3  11 60.4000  3.0000   1
  -2   3 -11 57.6000  3.0000   1
   2  -3  10 562.100  17.100   1
  -2   3 -10 583.100  18.000   1
   2  -3   9 528.200  14.700   1
  -2   3  -9 535.800  14.800   1
   2  -3   8 298.800   8.800   1
  -2   3  -8 300.000   8.300   1
   2  -3   7 259.500   9.400   1
  -2   3  -7 256.300   6.900   1
   2  -3   6 14.1000  1.5000   1
  -2   3  -6 14.1000  1.2000   1
   2  -3   5 121.500   4.300   1
  -2   3  -5 133.400   3.800   1
   2  -3   4 386.300  10.700   1
  -2   3  -4 381.700   9.600   1
   2  -3   3 307.500   8.600   1
  -2   3  -3 302.200   6.800   1
   2  -3   2 304.500   8.900   1
  -2   3  -2 297.700   6.900   1
   2  -3   1 3511.00   90.30   1
  -2   3  -1 3468.60   85.80   1
   2  -3   0 238.600   6.800   1
  -2   3   0 236.700   7.300   1
   2  -3  -1 431.900  11.500   1
  -2   3   1 401.700  10.900   1
   2  -3  -2 306.100   8.800   1
  -2   3   2 314.200   8.200   1
   2  -3  -3 114.000   4.600   1
  -2   3   3 108.600   5.200   1
   2  -3  -4 422.700  11.700   1
  -2   3   4 410.900  15.500   1
   2  -3  -5 18.0000  1.2000   1
  -2   3   5 16.5000  1.5000   1
   2  -3  -6  1.6000  0.7000   1
  -2   3   6  2.1000  0.8000   1
   2  -3  -7 64.9000  1.6000   1
  -2   3   7 60.8000  5.1000   1
   2  -3  -8 304.500   9.100   1
  -2   3   8 305.400  14.500   1
   2  -3  -9 373.300  11.300   1
  -2   3   9 373.900  19.000   1
   2  -3 -10  1.8000  1.7000   1
  -2   3  10 -1.5000  3.5000   1
   2  -3 -11 113.300   5.100   1
  -2   3  11 111.300   7.500   1
   2  -3 -12  8.3000  2.3000   1
   2  -3 -13 370.300  13.100   1
   2  -3 -14 151.600   5.800   1
   2  -3 -15 53.3000  3.4000   1
   2  -3 -16 15.4000  3.2000   1
   2  -3 -17 47.0000  5.2000   1
   2  -3 -18  1.8000  4.3000   1
   2  -3 -19 41.9000  4.5000   1
   2  -4  15 30.3000  7.4000   1
   2  -4  14 28.5000  6.2000   1
   2  -4  13 26.7000  6.0000   1
  -2   4 -12 -5.1000  4.1000   1
  -2   4 -11  4.5000  3.7000   1
  -2   4 -10 13.1000  4.6000   1
   2  -4   9 28.0000  4.9000   1
  -2   4  -9 24.6000  4.6000   1
   2  -4   8  4.8000  0.9000   1
  -2   4  -8  3.1000  0.9000   1
   2  -4   7 176.100   7.200   1
  -2   4  -7 178.600   5.400   1
   2  -4   6 18.4000  1.7000   1
  -2   4  -6 14.6000  1.3000   1
   2  -4   5  3.8000  1.2000   1
  -2   4  -5 -0.1000  1.0000   1
   2  -4   4  5.8000  1.3000   1
  -2   4  -4  7.1000  1.1000   1
   2  -4   3 54.2000  3.1000   1
  -2   4  -3 60.4000  2.4000   1
   2  -4   2 158.300   5.300   1
  -2   4  -2 172.000   5.400   1
   2  -4   1 2206.60   61.20   1
  -2   4  -1 2213.70   55.50   1
   2  -4   0 1235.60   32.80   1
  -2   4   0 1264.90   32.30   1
   2  -4  -1 -2.0000  1.5000   1
  -2   4   1 -0.1000  1.5000   1
   2  -4  -2 195.300   5.200   1
  -2   4   2 191.500   9.900   1
   2  -4  -3 558.900  12.500   1
  -2   4   3 555.700  27.900   1
   2  -4  -4 748.900  17.600   1
  -2   4   4 724.000  26.900   1
   2  -4  -5 373.000   8.700   1
  -2   4   5 374.900  14.400   1
   2  -4  -6 79.7000  2.3000   1
   2  -4  -7 15.5000  0.9000   1
  -2   4   7 13.3000  2.8000   1
   2  -4  -8 83.5000  2.1000   1
  -2   4   8 90.3000  7.2000   1
   2  -4  -9 157.700   6.400   1
  -2   4   9 174.300  11.600   1
   2  -4 -10 749.100  22.100   1
  -2   4  10 748.600  40.300   1
   2  -4 -11 130.100   6.200   1
  -2   4  11 126.400   9.600   1
   2  -4 -12 181.200   8.000   1
  -2   4  12 161.400  11.900   1
   2  -4 -13 -5.2000  3.0000   1
   2  -4 -14 196.200  13.600   1
   2  -4 -15 67.7000  5.9000   1
   2  -4 -16 67.3000  7.8000   1
   2  -4 -17 74.6000  9.1000   1
   2  -4 -18  0.1000  4.1000   1
   2  -4 -19 23.2000  5.7000   1
   2  -5  14 27.5000  7.0000   1
   2  -5  13 10.1000  5.6000   1
   2  -5  12 122.700  11.300   1
  -2   5 -11 -2.4000  3.9000   1
  -2   5 -10 16.3000  6.5000   1
  -2   5  -9  4.5000  3.8000   1
   2  -5   8 123.800   4.600   1
  -2   5  -8 117.100   8.800   1
   2  -5   7 113.000   4.200   1
  -2   5  -7 113.200   6.300   1
   2  -5   6 337.300  10.800   1
  -2   5  -6 340.300  11.800   1
   2  -5   5 20.9000  1.6000   1
  -2   5  -5 16.1000  2.6000   1
   2  -5   4 75.4000  2.8000   1
  -2   5  -4 82.3000  4.1000   1
   2  -5   3 -0.4000  1.1000   1
  -2   5  -3  1.9000  3.8000   1
   2  -5   2 1024.10   24.10   1
  -2   5  -2 1079.90   53.20   1
   2  -5   1 58.0000  4.9000   1
  -2   5  -1 58.9000  5.6000   1
   2  -5   0 21.1000  1.7000   1
  -2   5   0 28.8000  3.7000   1
   2  -5  -1 27.4000  1.8000   1
  -2   5   1 35.8000  4.8000   1
   2  -5  -2 25.5000  1.9000   1
  -2   5   2 25.6000  3.1000   1
   2  -5  -3 25.4000  1.7000   1
  -2   5   3 29.0000  3.0000   1
   2  -5  -4 24.4000  1.7000   1
   2  -5  -5  0.0000  1.1000   1
   2  -5  -6 912.800  18.500   1
   2  -5  -7 357.600   8.300   1
   2  -5  -8  9.9000  0.9000   1
  -2   5   8  7.3000  2.9000   1
   2  -5  -9 10.0000  0.5000   1
  -2   5   9  6.1000  3.5000   1
   2  -5 -10 144.500   7.300   1
  -2   5  10 136.000  10.200   1
   2  -5 -12 524.600  22.800   1
   2  -5 -13 -3.3000  3.7000   1
   2  -5 -14 65.7000  7.6000   1
   2  -5 -15 -2.6000  5.8000   1
   2  -5 -16 90.4000  8.7000   1
   2  -5 -17 42.8000  7.1000   1
   2  -5 -18 32.1000  8.6000   1
   2  -6  13  0.9000  5.0000   1
   2  -6  12  9.3000  7.2000   1
   2  -6  11 51.6000  7.4000   1
   2  -6  10 101.800   8.900   1
   2  -6   9 105.000   9.200   1
   2  -6   8 91.1000  3.7000   1
  -2   6  -8 90.5000  7.9000   1
   2  -6   7  0.1000  1.0000   1
  -2   6  -7  8.7000  4.4000   1
   2  -6   6  2.8000  1.1000   1
  -2   6  -6  5.7000  5.2000   1
   2  -6   5 14.8000  1.5000   1
  -2   6  -5 20.2000  3.4000   1
   2  -6   4 37.3000  2.7000   1
  -2   6  -4 36.1000  4.1000   1
   2  -6   3 49.0000  2.6000   1
  -2   6  -3 35.2000  4.5000   1
   2  -6   2 350.700  10.600   1
  -2   6  -2 344.100  17.800   1
   2  -6   1 40.0000  2.7000   1
  -2   6  -1 42.1000  4.9000   1
   2  -6   0  5.9000  1.7000   1
  -2   6   0 13.1000  4.7000   1
   2  -6  -1 68.0000  3.3000   1
  -2   6   1 63.2000  5.0000   1
   2  -6  -2 104.400   3.600   1
   2  -6  -3 393.100  10.000   1
   2  -6  -4  4.3000  1.4000   1
   2  -6  -5  5.9000  1.2000   1
   2  -6  -6  0.3000  1.0000   1
   2  -6  -7 14.9000  1.4000   1
   2  -6  -8  2.6000  0.9000   1
   2  -6  -9 110.400   3.800   1
   2  -6 -10 20.2000  4.4000   1
   2  -6 -11 59.8000  7.5000   1
   2  -6 -13 78.1000  9.2000   1
   2  -6 -14  0.6000  4.4000   1
   2  -6 -15  2.8000  5.3000   1
   2  -6 -16  5.0000  5.3000   1
   2  -7  11  3.5000  5.6000   1
   2  -7  10 17.3000  6.3000   1
   2  -7   9 18.3000  6.2000   1
   2  -7   8 11.1000  4.8000   1
   2  -7   7 54.8000  3.3000   1
   2  -7   6  1.9000  1.5000   1
   2  -7   5 49.7000  2.9000   1
   2  -7   4  1.6000  1.5000   1
   2  -7   3 146.900   5.300   1
   2  -7   2 21.8000  2.5000   1
   2  -7   1 128.100   4.300   1
   2  -7   0  3.3000  1.8000   1
   2  -7  -1 32.7000  2.4000   1
   2  -7  -2 159.600   5.300   1
   2  -7  -3 -0.5000  1.5000   1
   2  -7  -4 12.4000  2.0000   1
   2  -7  -5 114.700   5.000   1
   2  -7  -6 157.000   6.300   1
   2  -7  -7 129.600   7.300   1
   2  -7  -8  2.7000  1.3000   1
   2  -7  -9 52.4000  2.6000   1
   2  -7 -10 20.2000  4.9000   1
   2  -7 -11 45.7000  6.2000   1
   2  -7 -13 95.2000 11.6000   1
   2  -7 -14 14.2000  5.6000   1
   2  -7 -15 48.5000  9.8000   1
   2  -8   9 60.9000  8.2000   1
   2  -8   8 32.8000  7.6000   1
   2  -8   7 98.2000 11.6000   1
   2  -8   6  8.0000  6.6000   1
   2  -8   5 23.7000  3.3000   1
   2  -8   4 21.5000  2.9000   1
   2  -8   3 98.1000  4.7000   1
   2  -8   2  7.7000  2.3000   1
   2  -8   1 104.000   5.000   1
   2  -8   0  7.7000  2.4000   1
   2  -8  -1 174.600   8.400   1
   2  -8  -2  4.7000  2.5000   1
   2  -8  -3 67.5000  3.6000   1
   2  -8  -4 37.3000  3.3000   1
   2  -8  -5  2.7000  2.6000   1
   2  -8  -6  0.4000  1.8000   1
   2  -8  -7  6.4000  2.2000   1
   2  -8  -8 -0.2000  2.3000   1
   2  -8  -9 25.5000  8.5000   1
   2  -8 -10 25.7000  7.9000   1
   2  -8 -11 32.9000  8.8000   1
   2  -8 -12 11.7000  8.3000   1
   2  -8 -13 101.200  11.400   1
   2  -9   5  6.6000  5.8000   1
   2  -9   4-11.3000  7.0000   1
   2  -9   3  5.3000  3.0000   1
   2  -9   2 44.8000  4.9000   1
   2  -9   1 23.2000  4.1000   1
   2  -9   0 10.7000  3.1000   1
   2  -9  -1 56.5000  5.5000   1
   2  -9  -2 153.800   8.100   1
   2  -9  -3  1.5000  3.3000   1
   2  -9  -4 35.9000  4.3000   1
   2  -9  -5  1.1000  3.6000   1
   2  -9  -6 36.9000  4.5000   1
   2  -9  -7 49.8000  9.4000   1
   2  -9  -8 47.6000  8.3000   1
   2  -9  -9 13.9000  5.9000   1
   2  -9 -10 253.200  23.000   1
   3   0  15  5.1000  5.2000   1
   3   0  14 265.500  15.600   1
   3   0  13  1.3000  1.5000   1
   3   0  12 238.900   9.200   1
   3   0  11  2.0000  1.5000   1
   3   0  10  5.6000  1.6000   1
   3   0   9 -1.2000  1.2000   1
   3   0   8 1163.50   34.70   1
   3   0   7  0.6000  1.7000   1
   3   0   6 884.300  30.000   1
   3   0   5  0.5000  1.1000   1
   3   0   4  5.1000  1.5000   1
   3   0   3 -0.5000  1.2000   1
   3   0   2 1325.90   35.70   1
   3   0   1 -1.4000  0.8000   1
   3   0   0 411.500  10.900   1
   3   0  -1  2.3000  1.1000   1
   3   0  -2 26.1000  1.8000   1
   3   0  -3  2.4000  1.6000   1
   3   0  -5  0.5000  0.7000   1
   3   0  -6 836.200  19.300   1
   3   0  -7  0.3000  0.8000   1
   3   0  -8 530.900  12.200   1
   3   0  -9 -0.2000  0.9000   1
   3   0 -10 1851.90   40.70   1
   3   0 -11 -2.2000  1.2000   1
   3   0 -12 38.1000  1.8000   1
   3   0 -13  0.3000  1.1000   1
   3   0 -14 70.3000  2.7000   1
   3   0 -15  0.7000  1.2000   1
   3   0 -16  9.1000  1.5000   1
   3   0 -17  0.6000  1.8000   1
   3   0 -18 241.500   8.800   1
   3   0 -19  3.2000  2.4000   1
   3   0 -20 90.7000  9.2000   1
   3   0 -21 -6.8000  4.7000   1
   3  -1  15  5.6000  3.9000   1
  -3   1 -15  5.9000  4.8000   1
   3  -1  14  5.9000  2.8000   1
  -3   1 -14  6.0000  2.6000   1
   3  -1  13  0.9000  1.6000   1
  -3   1 -13  3.3000  2.4000   1
   3  -1  12 149.200   6.400   1
  -3   1 -12 164.500   8.100   1
   3  -1  11 10.4000  1.9000   1
  -3   1 -11 13.7000  2.2000   1
   3  -1  10 84.7000  3.5000   1
  -3   1 -10 89.9000  4.6000   1
   3  -1   9 246.800   7.100   1
  -3   1  -9 246.300   8.900   1
   3  -1   8 203.000   6.400   1
  -3   1  -8 196.900   6.800   1
   3  -1   7 12.4000  1.4000   1
  -3   1  -7 12.9000  1.9000   1
   3  -1   6 54.3000  2.4000   1
  -3   1  -6 50.2000  2.5000   1
   3  -1   5 71.1000  2.8000   1
  -3   1  -5 75.2000  3.2000   1
   3  -1   4 353.500   8.400   1
  -3   1  -4 374.900  11.100   1
   3  -1   3 174.500   5.100   1
  -3   1  -3 170.700   5.200   1
   3  -1   2 38.8000  1.6000   1
  -3   1  -2 43.4000  2.1000   1
   3  -1   1 113.400   3.100   1
  -3   1  -1 119.100   4.300   1
   3  -1   0 914.700  20.500   1
  -3   1   0 898.900  29.000   1
   3  -1  -1 1890.90   49.20   1
  -3   1   1 1922.70   45.80   1
   3  -1  -2 430.100  11.300   1
  -3   1   2 448.900  13.400   1
   3  -1  -3  1.0000  1.1000   1
  -3   1   3  4.2000  1.5000   1
   3  -1  -4 477.300  14.500   1
  -3   1   4 474.300  13.100   1
   3  -1  -5  5.5000  1.1000   1
  -3   1   5  6.7000  0.8000   1
   3  -1  -6 282.200   6.200   1
  -3   1   6 289.300   7.000   1
   3  -1  -7 981.600  20.600   1
  -3   1   7 995.000  21.800   1
   3  -1  -8 470.800  10.600   1
  -3   1   8 479.200  11.100   1
   3  -1  -9 48.1000  2.0000   1
  -3   1   9 49.2000  2.4000   1
   3  -1 -10 324.900   7.700   1
  -3   1  10 318.200   9.200   1
   3  -1 -11  4.1000  1.4000   1
  -3   1  11  6.1000  1.0000   1
   3  -1 -12 22.5000  1.9000   1
  -3   1  12 23.5000  1.4000   1
   3  -1 -13 104.100   3.800   1
  -3   1  13 113.900   3.900   1
   3  -1 -14 138.000   4.400   1
  -3   1  14 128.000   4.800   1
   3  -1 -15 84.0000  3.5000   1
  -3   1  15 77.1000  3.7000   1
   3  -1 -16 13.5000  2.0000   1
  -3   1  16 12.3000  1.3000   1
   3  -1 -17 66.9000  3.8000   1
  -3   1  17 66.5000  3.2000   1
   3  -1 -18 39.1000  3.0000   1
  -3   1  18 38.7000  3.1000   1
   3  -1 -19 236.800  12.400   1
  -3   1  19 219.200  15.200   1
   3  -1 -20 21.8000  4.0000   1
  -3   1  20 21.3000  7.7000   1
   3  -1 -21  6.4000  5.4000   1
  -3   1  21 13.7000  5.7000   1
   3  -2  15 -7.3000  6.5000   1
   3  -2  14  7.1000  4.3000   1
  -3   2 -14 10.7000  3.9000   1
   3  -2  13 30.4000  7.0000   1
  -3   2 -13 31.3000  5.4000   1
   3  -2  12 15.0000  2.3000   1
  -3   2 -12 21.2000  5.3000   1
   3  -2  11 183.900   7.400   1
  -3   2 -11 208.200   7.600   1
   3  -2  10 37.6000  2.4000   1
  -3   2 -10 34.7000  2.4000   1
   3  -2   9 122.800   4.400   1
  -3   2  -9 124.100   5.000   1
   3  -2   8 37.2000  2.2000   1
  -3   2  -8 35.7000  2.4000   1
   3  -2   7 92.4000  3.4000   1
  -3   2  -7 90.9000  3.9000   1
   3  -2   6 142.800   4.200   1
  -3   2  -6 141.400   5.200   1
   3  -2   5 88.4000  2.9000   1
  -3   2  -5 86.8000  3.6000   1
   3  -2   4 61.9000  2.3000   1
  -3   2  -4 64.3000  2.7000   1
   3  -2   3  0.3000  1.2000   1
  -3   2  -3 -0.2000  0.8000   1
   3  -2   2 19.7000  1.9000   1
  -3   2  -2 19.7000  1.4000   1
   3  -2   1 54.2000  2.5000   1
  -3   2  -1 56.2000  2.0000   1
   3  -2   0 714.300  18.300   1
  -3   2   0 730.200  16.000   1
   3  -2  -1 558.000  14.900   1
  -3   2   1 588.400  16.100   1
   3  -2  -2 2248.60   58.50   1
  -3   2   2 2210.90   63.30   1
   3  -2  -3 811.700  22.000   1
  -3   2   3 824.400  25.100   1
   3  -2  -4 723.300  19.800   1
  -3   2   4 731.200  21.000   1
   3  -2  -5 1278.30   34.60   1
  -3   2   5 1327.30   64.20   1
   3  -2  -6  1.9000  0.9000   1
  -3   2   6  0.8000  0.7000   1
   3  -2  -7 139.700   4.400   1
  -3   2   7 138.200   3.700   1
   3  -2  -8 10.4000  0.9000   1
  -3   2   8  8.7000  0.8000   1
   3  -2  -9 458.700  10.400   1
  -3   2   9 460.900  14.800   1
   3  -2 -10 457.900  10.600   1
  -3   2  10 458.000  11.300   1
   3  -2 -11 1391.50   32.70   1
  -3   2  11 1401.60   39.20   1
   3  -2 -12 144.200   4.700   1
   3  -2 -13 303.000   8.200   1
   3  -2 -14 31.4000  2.4000   1
   3  -2 -15 167.300   5.600   1
   3  -2 -16 -1.1000  1.7000   1
   3  -2 -17 120.500   4.900   1
   3  -2 -18 13.3000  2.8000   1
   3  -2 -19 41.1000  4.4000   1
  -3   2  19 47.5000  6.5000   1
   3  -2 -20 73.3000  6.5000   1
  -3   2  20 79.6000  8.5000   1
   3  -2 -21 106.200   8.000   1
  -3   2  21 90.1000 10.4000   1
   3  -3  15 216.900  14.600   1
   3  -3  14  4.5000  6.3000   1
  -3   3 -14 -0.1000  3.8000   1
   3  -3  13  3.0000  4.2000   1
  -3   3 -13  2.6000  3.6000   1
   3  -3  12 38.3000  5.3000   1
  -3   3 -12 51.1000  7.6000   1
   3  -3  11 35.9000  2.3000   1
  -3   3 -11 34.6000  6.1000   1
   3  -3  10  9.2000  1.6000   1
  -3   3 -10 11.8000  1.6000   1
   3  -3   9 958.800  27.500   1
  -3   3  -9 965.300  28.700   1
   3  -3   8 102.400   4.100   1
  -3   3  -8 103.000   4.000   1
   3  -3   7 512.600  14.600   1
  -3   3  -7 529.200  15.000   1
   3  -3   6  0.7000  0.9000   1
  -3   3  -6  1.8000  1.2000   1
   3  -3   5 488.100  14.700   1
  -3   3  -5 488.400  11.400   1
   3  -3   4  1.2000  1.3000   1
  -3   3  -4 -1.1000  0.9000   1
   3  -3   3 1357.40   37.80   1
  -3   3  -3 1328.70   28.30   1
   3  -3   2 22.9000  1.7000   1
  -3   3  -2 27.0000  1.7000   1
   3  -3   1 2182.60   54.80   1
  -3   3  -1 2183.70   45.90   1
   3  -3   0 92.6000  3.7000   1
  -3   3   0 94.0000  3.4000   1
   3  -3  -1  2.7000  1.2000   1
  -3   3   1  4.7000  1.7000   1
   3  -3  -2 66.2000  3.0000   1
  -3   3   2 57.0000  2.4000   1
   3  -3  -3 602.600  16.100   1
  -3   3   3 595.500  15.500   1
   3  -3  -4 10.9000  1.5000   1
  -3   3   4 11.4000  1.5000   1
   3  -3  -5  4.6000  1.4000   1
  -3   3   5  1.2000  1.0000   1
   3  -3  -6 576.800  16.700   1
  -3   3   6 610.500  17.700   1
   3  -3  -7 777.400  20.400   1
  -3   3   7 774.900  23.700   1
   3  -3  -8  2.6000  0.7000   1
  -3   3   8  2.7000  0.7000   1
   3  -3  -9 198.200   4.700   1
  -3   3   9 194.500   9.500   1
   3  -3 -10 172.400   6.500   1
  -3   3  10 173.100  10.300   1
   3  -3 -11 92.8000  4.9000   1
  -3   3  11 105.600   7.700   1
   3  -3 -12 378.700  12.500   1
  -3   3  12 363.000  17.100   1
   3  -3 -13 97.4000  5.3000   1
   3  -3 -14 57.8000  3.5000   1
   3  -3 -15 198.800   8.500   1
   3  -3 -16 111.600   6.100   1
   3  -3 -17 -3.4000  4.6000   1
   3  -3 -18  5.2000  4.0000   1
   3  -3 -19 76.1000  8.2000   1
   3  -3 -20  7.4000  4.6000   1
   3  -4  14 97.2000 11.2000   1
  -3   4 -13 -3.7000  4.8000   1
  -3   4 -12 -3.8000  4.2000   1
  -3   4 -11  5.4000  4.5000   1
   3  -4  10  1.4000  0.9000   1
  -3   4 -10 -5.4000  3.5000   1
   3  -4   9  2.2000  1.0000   1
  -3   4  -9  3.8000  1.2000   1
   3  -4   8 46.0000  3.2000   1
  -3   4  -8 40.8000  2.4000   1
   3  -4   7 175.600   7.200   1
  -3   4  -7 168.300   5.300   1
   3  -4   6 306.800  11.000   1
  -3   4  -6 302.900   8.500   1
   3  -4   5  4.7000  1.4000   1
  -3   4  -5  7.2000  1.4000   1
   3  -4   4  0.4000  1.4000   1
  -3   4  -4  1.0000  0.9000   1
   3  -4   3 18.1000  2.0000   1
  -3   4  -3 19.1000  1.6000   1
   3  -4   2 16.1000  2.2000   1
  -3   4  -2 22.4000  1.6000   1
   3  -4   1 967.700  28.500   1
  -3   4  -1 963.400  25.200   1
   3  -4   0 3472.40   97.30   1
  -3   4   0 3508.90   82.90   1
   3  -4  -1 1271.40   34.60   1
  -3   4   1 1245.90   29.90   1
   3  -4  -2 200.500   6.500   1
  -3   4   2 209.600   6.300   1
   3  -4  -3 198.200   6.800   1
  -3   4   3 178.500   5.600   1
   3  -4  -4 72.7000  3.3000   1
  -3   4   4 65.9000  3.0000   1
   3  -4  -5 17.1000  1.8000   1
  -3   4   5 18.9000  1.8000   1
   3  -4  -6 579.700  14.300   1
  -3   4   6 594.200  24.500   1
   3  -4  -7 13.9000  1.1000   1
  -3   4   7 15.8000  2.0000   1
   3  -4  -8 136.700   4.100   1
  -3   4   8 140.100   5.100   1
   3  -4  -9 42.0000  1.3000   1
  -3   4   9 43.2000  4.9000   1
   3  -4 -10 110.700   5.100   1
  -3   4  10 113.300   7.300   1
   3  -4 -11 11.1000  3.3000   1
  -3   4  11 16.3000  4.8000   1
   3  -4 -12 862.800  27.400   1
  -3   4  12 821.400  53.700   1
   3  -4 -13 -1.7000  2.4000   1
   3  -4 -14 107.900   7.600   1
   3  -4 -15 238.700  12.900   1
   3  -4 -16 70.1000  7.3000   1
   3  -4 -17 10.1000  4.3000   1
   3  -4 -18 16.8000  5.0000   1
   3  -4 -19  2.9000  7.1000   1
   3  -5  13 59.4000  8.6000   1
  -3   5 -12  3.6000  4.4000   1
  -3   5 -11 -5.5000  4.4000   1
  -3   5 -10 193.300  12.600   1
  -3   5  -9 12.5000  5.9000   1
   3  -5   8 45.2000  2.4000   1
  -3   5  -8 62.2000  7.3000   1
   3  -5   7 16.1000  2.1000   1
  -3   5  -7 13.4000  1.5000   1
   3  -5   6 32.9000  2.6000   1
  -3   5  -6 30.8000  2.0000   1
   3  -5   5 121.100   5.400   1
  -3   5  -5 118.600   4.500   1
   3  -5   4 65.1000  4.1000   1
  -3   5  -4 58.9000  3.0000   1
   3  -5   3 38.7000  3.0000   1
  -3   5  -3 38.8000  2.3000   1
   3  -5   2 60.3000  3.7000   1
  -3   5  -2 55.8000  2.8000   1
   3  -5   1 52.6000  3.0000   1
  -3   5  -1 55.1000  3.1000   1
   3  -5   0 -1.1000  1.6000   1
  -3   5   0 -0.5000  1.6000   1
   3  -5  -1 23.2000  2.6000   1
  -3   5   1 19.9000  2.2000   1
   3  -5  -2 399.600  13.200   1
  -3   5   2 422.400  17.500   1
   3  -5  -3 318.300   8.600   1
  -3   5   3 315.000  12.000   1
   3  -5  -4 211.000   6.600   1
  -3   5   4 213.400  10.100   1
   3  -5  -5 73.1000  2.9000   1
  -3   5   5 87.5000  5.1000   1
   3  -5  -6 428.900  10.800   1
  -3   5   6 413.800  16.700   1
   3  -5  -7 150.600   4.800   1
   3  -5  -8 145.800   4.200   1
   3  -5  -9 19.0000  1.1000   1
  -3   5   9 13.0000  4.0000   1
   3  -5 -10 49.7000  1.4000   1
  -3   5  10 41.9000  5.4000   1
   3  -5 -11 104.800   5.400   1
  -3   5  11 90.7000  8.2000   1
   3  -5 -12  4.2000  4.0000   1
   3  -5 -13 203.500  12.300   1
   3  -5 -14 31.3000  6.1000   1
   3  -5 -15  4.6000  6.3000   1
   3  -5 -16 227.500  15.300   1
   3  -5 -17  3.4000  4.6000   1
   3  -5 -18 19.4000  5.8000   1
   3  -6  12 30.8000  9.0000   1
   3  -6  11 -2.1000  4.6000   1
  -3   6 -10 -5.5000  4.9000   1
  -3   6  -9  1.5000  6.1000   1
  -3   6  -8 56.5000  7.9000   1
   3  -6   7  9.0000  1.8000   1
  -3   6  -7 11.5000  4.9000   1
   3  -6   6 91.2000  4.2000   1
  -3   6  -6 75.3000  7.1000   1
   3  -6   5 11.4000  1.4000   1
  -3   6  -5 11.6000  3.1000   1
   3  -6   4  2.4000  1.7000   1
  -3   6  -4  6.8000  2.6000   1
   3  -6   3 14.8000  1.7000   1
  -3   6  -3 17.2000  3.3000   1
   3  -6   2 13.4000  1.7000   1
  -3   6  -2  6.6000  3.9000   1
   3  -6   1 -0.7000  1.3000   1
  -3   6  -1 -0.7000  3.5000   1
   3  -6   0 49.2000  2.5000   1
  -3   6   0 37.1000  4.3000   1
   3  -6  -1 23.1000  2.1000   1
  -3   6   1 23.7000  4.2000   1
   3  -6  -2 11.3000  1.9000   1
  -3   6   2  7.5000  3.9000   1
   3  -6  -3  2.1000  1.6000   1
  -3   6   3  2.4000  2.7000   1
   3  -6  -4 310.600   9.600   1
  -3   6   4 293.300  14.500   1
   3  -6  -5 27.3000  2.2000   1
  -3   6   5 26.1000  2.9000   1
   3  -6  -6 37.2000  2.1000   1
   3  -6  -7  2.7000  1.1000   1
   3  -6  -8  2.0000  1.0000   1
   3  -6  -9 65.1000  2.9000   1
   3  -6 -10 29.9000  1.6000   1
   3  -6 -11 378.400  18.800   1
   3  -6 -12 58.7000  7.9000   1
   3  -6 -13 81.1000  8.5000   1
   3  -6 -14 29.4000  5.7000   1
   3  -6 -15 38.3000  6.6000   1
   3  -6 -16 16.8000  5.9000   1
   3  -6 -17 11.0000  6.2000   1
   3  -7  10 12.9000  5.8000   1
   3  -7   9 60.7000  8.5000   1
   3  -7   8 -3.8000  4.6000   1
  -3   7  -7 22.0000  6.2000   1
   3  -7   6  2.3000  1.7000   1
   3  -7   5 128.300   9.600   1
  -3   7  -5 136.600  12.100   1
   3  -7   4 35.7000  2.7000   1
  -3   7  -4 39.2000  7.4000   1
   3  -7   3 184.700   9.100   1
  -3   7  -3 195.300  12.400   1
   3  -7   2  9.8000  2.2000   1
  -3   7  -2 10.1000  4.3000   1
   3  -7   1 72.1000  4.6000   1
  -3   7  -1 43.1000  6.1000   1
   3  -7   0 12.5000  2.4000   1
  -3   7   0 18.7000  5.8000   1
   3  -7  -1 169.100   6.300   1
  -3   7   1 152.400  10.300   1
   3  -7  -2 17.4000  2.4000   1
   3  -7  -3 31.7000  2.2000   1
   3  -7  -4 55.2000  3.0000   1
   3  -7  -5 42.1000  3.0000   1
   3  -7  -6 -1.2000  1.6000   1
   3  -7  -7 234.300   8.400   1
   3  -7  -8 25.5000  2.1000   1
   3  -7  -9 112.200   4.900   1
   3  -7 -10 164.000   6.400   1
   3  -7 -11 -0.7000  4.2000   1
   3  -7 -12 106.700   9.900   1
   3  -7 -13 314.900  21.900   1
   3  -7 -14  4.7000  7.0000   1
   3  -7 -15 41.9000  7.5000   1
   3  -7 -16 23.2000  7.1000   1
   3  -8   8-11.5000  7.6000   1
   3  -8   7 64.7000 10.7000   1
   3  -8   6 15.7000  6.6000   1
   3  -8   5 51.3000  7.3000   1
   3  -8   4  2.8000  2.3000   1
   3  -8   3 24.7000  3.5000   1
   3  -8   2 79.3000  3.9000   1
   3  -8   1 64.5000  3.8000   1
   3  -8   0  8.0000  2.6000   1
   3  -8  -1 20.6000  3.6000   1
   3  -8  -2 39.2000  4.1000   1
   3  -8  -3  5.9000  2.5000   1
   3  -8  -4 42.5000  2.9000   1
   3  -8  -5 40.4000  3.1000   1
   3  -8  -6 35.4000  2.6000   1
   3  -8  -7 40.6000  3.7000   1
   3  -8  -8 28.3000  3.4000   1
   3  -8  -9 22.1000  2.9000   1
   3  -8 -10 17.6000  7.8000   1
   3  -8 -11 18.9000  6.1000   1
   3  -8 -12  8.1000  5.9000   1
   3  -8 -13 34.3000  6.9000   1
   3  -9   5 11.4000  6.9000   1
   3  -9   4-10.2000  5.0000   1
   3  -9   3 12.9000  5.1000   1
   3  -9   2 212.500  10.900   1
   3  -9   1 18.4000  3.8000   1
   3  -9   0 67.7000  6.1000   1
   3  -9  -1 46.7000  5.0000   1
   3  -9  -2  8.2000  3.3000   1
   3  -9  -3 10.6000  3.8000   1
   3  -9  -4  4.4000  3.7000   1
   3  -9  -5 27.0000  4.0000   1
   3  -9  -6 -1.2000  4.5000   1
   3  -9  -7 113.300   6.400   1
   3  -9  -8 52.7000  8.5000   1
   3  -9  -9 30.8000  7.4000   1
   3  -9 -10 16.4000  6.7000   1
   4   0  14  8.9000  3.2000   1
   4   0  13  1.4000  2.3000   1
   4   0  12 186.900   8.600   1
   4   0  11  0.5000  1.8000   1
   4   0  10  1.4000  1.8000   1
   4   0   9  1.4000  1.5000   1
   4   0   8 28.1000  2.1000   1
   4   0   7  3.1000  1.7000   1
   4   0   6  9.8000  1.9000   1
   4   0   5 -0.1000  1.3000   1
   4   0   4 258.200   8.600   1
   4   0   3 -1.0000  1.1000   1
   4   0   2 22.0000  1.9000   1
   4   0   1 -0.1000  1.0000   1
   4   0   0 890.600  27.000   1
   4   0  -1  1.3000  1.2000   1
   4   0  -2 1103.60   28.30   1
   4   0  -3 -2.8000  2.3000   1
   4   0  -4 764.000  17.800   1
   4   0  -5 -2.2000  1.3000   1
   4   0  -6  7.2000  1.0000   1
   4   0  -7  0.8000  1.2000   1
   4   0  -8 2538.00   55.50   1
   4   0  -9 -0.6000  1.0000   1
   4   0 -10 1448.10   30.90   1
   4   0 -11  0.8000  1.0000   1
   4   0 -12 54.7000  2.3000   1
   4   0 -13 -0.7000  1.0000   1
   4   0 -14 213.900   6.100   1
   4   0 -15 -0.8000  1.2000   1
   4   0 -16 53.7000  2.7000   1
   4   0 -17  3.1000  1.4000   1
   4   0 -18 370.500  11.500   1
   4   0 -19  0.3000  1.6000   1
   4   0 -20 28.2000  3.1000   1
   4   0 -21  5.2000  3.9000   1
   4   0 -22 20.9000  6.2000   1
   4  -1  14 65.8000 10.8000   1
  -4   1 -14 54.9000  5.7000   1
   4  -1  13  9.4000  2.9000   1
  -4   1 -13 10.7000  2.9000   1
   4  -1  12  1.2000  2.1000   1
  -4   1 -12  7.8000  3.0000   1
   4  -1  11  8.2000  2.0000   1
  -4   1 -11  7.2000  2.4000   1
   4  -1  10 111.900   4.600   1
  -4   1 -10 113.200   5.900   1
   4  -1   9 185.600   6.000   1
  -4   1  -9 191.400   8.400   1
   4  -1   8 1411.20   35.00   1
  -4   1  -8 1464.90   42.10   1
   4  -1   7 11.1000  1.7000   1
  -4   1  -7  9.4000  1.9000   1
   4  -1   6 -0.1000  1.1000   1
  -4   1  -6  2.0000  1.9000   1
   4  -1   5  4.7000  1.1000   1
  -4   1  -5  6.7000  1.6000   1
   4  -1   4 169.100   4.800   1
  -4   1  -4 169.700   5.500   1
   4  -1   3 996.800  23.000   1
  -4   1  -3 992.700  25.200   1
   4  -1   2 1782.40   39.40   1
  -4   1  -2 1722.20   44.70   1
   4  -1   1 16.9000  1.2000   1
  -4   1  -1 19.6000  1.7000   1
   4  -1   0 20.7000  1.3000   1
  -4   1   0 26.2000  1.8000   1
   4  -1  -1  0.3000  0.8000   1
  -4   1   1  1.1000  1.1000   1
   4  -1  -2 456.700  13.600   1
  -4   1   2 447.000  13.300   1
   4  -1  -3 2827.60   75.80   1
  -4   1   3 2871.20   64.00   1
   4  -1  -4 902.000  30.700   1
  -4   1   4 901.800  24.500   1
   4  -1  -5 2837.80   85.60   1
  -4   1   5 2856.30   74.70   1
   4  -1  -6 300.100   8.500   1
  -4   1   6 292.500   6.800   1
   4  -1  -7 274.300   7.500   1
  -4   1   7 277.700   6.800   1
   4  -1  -8 662.000  15.000   1
  -4   1   8 672.500  15.800   1
   4  -1  -9 2312.90   51.90   1
  -4   1   9 2377.70   53.30   1
   4  -1 -10 547.400  11.600   1
  -4   1  10 555.000  14.700   1
   4  -1 -11  0.0000  0.8000   1
  -4   1  11  2.8000  0.8000   1
   4  -1 -12  3.3000  1.3000   1
  -4   1  12  1.8000  1.0000   1
   4  -1 -13 796.400  18.100   1
  -4   1  13 784.900  22.200   1
   4  -1 -14 33.5000  2.2000   1
  -4   1  14 29.5000  1.9000   1
   4  -1 -15 308.100   9.500   1
  -4   1  15 321.500  11.100   1
   4  -1 -16 294.700   8.300   1
  -4   1  16 273.700   9.000   1
   4  -1 -17  2.1000  1.8000   1
  -4   1  17  2.9000  0.9000   1
   4  -1 -18  3.5000  2.1000   1
  -4   1  18  5.3000  1.2000   1
   4  -1 -19 33.1000  2.8000   1
  -4   1  19 37.7000  2.9000   1
   4  -1 -20 82.2000  5.9000   1
  -4   1  20 91.8000  9.1000   1
   4  -1 -21  7.6000  2.6000   1
  -4   1  21 -4.4000  4.0000   1
   4  -1 -22 11.2000  5.3000   1
  -4   1  22  1.7000  5.3000   1
   4  -2  14  5.7000  6.9000   1
  -4   2 -14  1.5000  5.9000   1
   4  -2  13 22.5000  5.3000   1
  -4   2 -13 22.5000  5.4000   1
   4  -2  12 -0.4000  2.4000   1
  -4   2 -12 -2.5000  4.9000   1
   4  -2  11 179.300   8.300   1
  -4   2 -11 180.000  12.400   1
   4  -2  10 -1.9000  1.6000   1
  -4   2 -10  1.2000  1.7000   1
   4  -2   9  7.3000  1.6000   1
  -4   2  -9  7.1000  1.9000   1
   4  -2   8  6.0000  1.8000   1
  -4   2  -8  3.2000  1.8000   1
   4  -2   7  5.1000  1.3000   1
  -4   2  -7  7.7000  2.1000   1
   4  -2   6 151.500   5.400   1
  -4   2  -6 150.300   5.800   1
   4  -2   5 228.100   6.900   1
  -4   2  -5 212.900   7.000   1
   4  -2   4 293.900   7.200   1
  -4   2  -4 280.600   8.400   1
   4  -2   3  5.9000  1.1000   1
  -4   2  -3  7.8000  1.3000   1
   4  -2   2 133.600   3.800   1
  -4   2  -2 141.300   5.200   1
   4  -2   1 57.3000  3.0000   1
  -4   2  -1 54.0000  2.2000   1
   4  -2   0 708.400  18.000   1
  -4   2   0 702.600  17.300   1
   4  -2  -1 261.100   7.300   1
  -4   2   1 272.600   6.400   1
   4  -2  -2 445.500  12.200   1
  -4   2   2 470.500  15.100   1
   4  -2  -3 16.5000  1.7000   1
  -4   2   3 16.4000  1.5000   1
   4  -2  -4 1634.50   44.20   1
  -4   2   4 1607.20   42.80   1
   4  -2  -5 117.400   4.600   1
  -4   2   5 117.300   4.000   1
   4  -2  -6 895.300  25.800   1
  -4   2   6 925.300  25.300   1
   4  -2  -7 147.800   4.800   1
  -4   2   7 150.000   4.200   1
   4  -2  -8 230.200   6.800   1
  -4   2   8 226.800   6.000   1
   4  -2  -9 219.100   6.400   1
  -4   2   9 229.600   5.900   1
   4  -2 -10 538.400  14.100   1
  -4   2  10 552.400  13.300   1
   4  -2 -11 506.400  10.200   1
  -4   2  11 510.900  16.100   1
   4  -2 -12 23.0000  1.9000   1
  -4   2  12 26.9000  1.2000   1
   4  -2 -13 358.400   9.500   1
  -4   2  13 343.700   9.900   1
   4  -2 -14 28.4000  2.4000   1
  -4   2  14 24.2000  1.1000   1
   4  -2 -15 139.500   5.000   1
  -4   2  15 131.300   4.400   1
   4  -2 -16  1.1000  2.3000   1
   4  -2 -17 19.6000  2.8000   1
   4  -2 -18 48.8000  3.9000   1
   4  -2 -19 40.3000  4.4000   1
  -4   2  19 36.2000  5.8000   1
   4  -2 -20  2.3000  3.2000   1
  -4   2  20  2.4000  5.3000   1
   4  -2 -21  1.6000  3.4000   1
  -4   2  21 -2.7000  6.2000   1
   4  -3  13 63.4000 10.6000   1
  -4   3 -13 48.5000  7.5000   1
   4  -3  12 16.9000  6.4000   1
  -4   3 -12 23.8000  5.7000   1
   4  -3  11 116.200  10.300   1
  -4   3 -11 121.400  10.900   1
   4  -3  10  8.0000  1.7000   1
  -4   3 -10 10.7000  3.8000   1
   4  -3   9 59.5000  3.6000   1
  -4   3  -9 66.6000  3.6000   1
   4  -3   8 117.500   5.200   1
  -4   3  -8 128.900   5.000   1
   4  -3   7 25.2000  1.9000   1
  -4   3  -7 31.5000  2.4000   1
   4  -3   6 35.1000  2.5000   1
  -4   3  -6 35.1000  2.3000   1
   4  -3   5 85.7000  4.0000   1
  -4   3  -5 79.4000  3.7000   1
   4  -3   4  8.6000  1.7000   1
  -4   3  -4  6.7000  1.5000   1
   4  -3   3 150.000   5.500   1
  -4   3  -3 144.100   4.500   1
   4  -3   2 278.700   9.300   1
  -4   3  -2 293.700   7.700   1
   4  -3   1 106.400   4.100   1
  -4   3  -1 106.600   3.500   1
   4  -3   0 691.000  18.700   1
  -4   3   0 705.400  17.200   1
   4  -3  -1 103.700   3.900   1
  -4   3   1 101.400   3.800   1
   4  -3  -2 673.800  18.300   1
  -4   3   2 636.400  16.500   1
   4  -3  -3 25.0000  1.9000   1
  -4   3   3 27.6000  2.0000   1
   4  -3  -4 1042.60   30.80   1
  -4   3   4 1042.30   29.10   1
   4  -3  -5 196.300   7.000   1
  -4   3   5 197.500   6.000   1
   4  -3  -6 341.700   9.700   1
  -4   3   6 364.600  11.100   1
   4  -3  -7 1037.80   27.30   1
  -4   3   7 1064.00   30.30   1
   4  -3  -8 74.3000  3.0000   1
  -4   3   8 74.1000  2.6000   1
   4  -3  -9 54.3000  2.4000   1
  -4   3   9 55.3000  2.1000   1
   4  -3 -10 49.3000  1.9000   1
  -4   3  10 51.1000  2.4000   1
   4  -3 -11 202.900   5.100   1
  -4   3  11 201.500   7.700   1
   4  -3 -12 93.6000  4.8000   1
  -4   3  12 105.700   6.800   1
   4  -3 -13 74.8000  4.4000   1
  -4   3  13 85.7000  6.1000   1
   4  -3 -14 229.000   9.600   1
   4  -3 -15 -0.4000  2.6000   1
   4  -3 -16 105.900   6.500   1
   4  -3 -17 57.4000  7.5000   1
   4  -3 -18 23.8000  4.8000   1
   4  -3 -19 146.300  11.500   1
   4  -3 -20 29.8000  6.9000   1
   4  -3 -21 28.9000  6.1000   1
  -4   4 -13 -6.7000  4.7000   1
  -4   4 -12 27.9000  6.8000   1
  -4   4 -11 205.300  16.900   1
  -4   4 -10 54.3000  7.9000   1
   4  -4   9 -0.5000  1.3000   1
  -4   4  -9  8.0000  3.9000   1
   4  -4   8 95.4000  5.6000   1
  -4   4  -8 90.1000  3.9000   1
   4  -4   7 64.1000  5.4000   1
  -4   4  -7 69.6000  4.0000   1
   4  -4   6 49.4000  3.6000   1
  -4   4  -6 55.2000  3.2000   1
   4  -4   5  6.4000  1.6000   1
  -4   4  -5  6.6000  1.6000   1
   4  -4   4 106.800   5.000   1
  -4   4  -4 121.500   4.100   1
   4  -4   3 84.3000  4.0000   1
  -4   4  -3 71.7000  3.1000   1
   4  -4   2 83.6000  4.2000   1
  -4   4  -2 88.2000  3.3000   1
   4  -4   1 78.3000  3.8000   1
  -4   4  -1 88.2000  3.2000   1
   4  -4   0  5.7000  1.7000   1
  -4   4   0  6.5000  1.7000   1
   4  -4  -1 13.2000  1.8000   1
  -4   4   1 11.4000  1.7000   1
   4  -4  -2 144.500   5.200   1
  -4   4   2 148.000   5.200   1
   4  -4  -3 1930.50   56.00   1
  -4   4   3 1943.90   48.60   1
   4  -4  -4  2.5000  1.5000   1
  -4   4   4  4.2000  1.8000   1
   4  -4  -5 388.100  10.900   1
  -4   4   5 392.400  11.500   1
   4  -4  -6 477.600  14.000   1
  -4   4   6 459.200  12.600   1
   4  -4  -7 346.900  10.000   1
  -4   4   7 337.700  10.600   1
   4  -4  -8  5.3000  1.4000   1
  -4   4   8  2.6000  1.5000   1
   4  -4  -9 166.400   4.600   1
  -4   4   9 166.000   6.100   1
   4  -4 -10 12.9000  1.1000   1
  -4   4  10 14.3000  1.3000   1
   4  -4 -11 126.700   3.400   1
  -4   4  11 135.000   9.300   1
   4  -4 -12 259.300   9.800   1
  -4   4  12 289.900  17.200   1
   4  -4 -13 210.700   8.400   1
  -4   4  13 232.900  14.300   1
   4  -4 -14 -0.4000  2.6000   1
   4  -4 -15 -0.6000  5.2000   1
   4  -4 -16 111.500   8.800   1
   4  -4 -17 -1.2000  4.4000   1
   4  -4 -18 24.8000  6.6000   1
   4  -4 -19 101.300  10.400   1
   4  -4 -20  7.6000  4.4000   1
  -4   5 -12 -0.3000  7.9000   1
  -4   5 -11  1.4000  7.5000   1
  -4   5 -10 -4.8000  6.0000   1
  -4   5  -9 25.3000  6.8000   1
   4  -5   8 146.600   9.800   1
  -4   5  -8 174.700  11.100   1
   4  -5   7  1.4000  1.1000   1
  -4   5  -7  1.2000  1.6000   1
   4  -5   6 53.2000  4.4000   1
  -4   5  -6 58.1000  3.1000   1
   4  -5   5 36.0000  3.3000   1
  -4   5  -5 32.5000  2.3000   1
   4  -5   4 44.1000  3.6000   1
  -4   5  -4 45.0000  2.7000   1
   4  -5   3 23.3000  2.5000   1
  -4   5  -3 31.0000  3.6000   1
   4  -5   2 665.200  24.600   1
  -4   5  -2 679.500  18.400   1
   4  -5   1 13.2000  2.3000   1
  -4   5  -1 10.2000  1.8000   1
   4  -5   0 27.3000  2.7000   1
  -4   5   0 22.1000  2.1000   1
   4  -5  -1 25.6000  2.6000   1
  -4   5   1 28.3000  2.4000   1
   4  -5  -2 338.000  11.700   1
  -4   5   2 325.200  10.300   1
   4  -5  -3 13.7000  2.1000   1
  -4   5   3  8.2000  2.0000   1
   4  -5  -4 66.7000  4.0000   1
  -4   5   4 67.2000  3.7000   1
   4  -5  -5 39.8000  2.8000   1
  -4   5   5 34.7000  2.7000   1
   4  -5  -6  0.9000  1.1000   1
  -4   5   6 -3.3000  1.9000   1
   4  -5  -7 42.7000  2.4000   1
  -4   5   7 39.5000  2.6000   1
   4  -5  -8 23.8000  1.8000   1
  -4   5   8 19.9000  2.9000   1
   4  -5  -9 162.500   5.200   1
  -4   5   9 167.200   6.300   1
   4  -5 -10 80.1000  2.6000   1
  -4   5  10 91.1000  6.4000   1
   4  -5 -11  4.7000  0.6000   1
  -4   5  11  4.4000  4.4000   1
   4  -5 -12  9.4000  3.6000   1
   4  -5 -13 32.8000  4.9000   1
   4  -5 -14 45.1000  5.9000   1
   4  -5 -15 56.2000  7.5000   1
   4  -5 -16 298.400  17.900   1
   4  -5 -17 128.100   9.900   1
   4  -5 -18  5.3000  6.2000   1
   4  -5 -19 -0.6000  4.8000   1
  -4   6 -10 128.400  14.300   1
  -4   6  -9 21.4000  8.1000   1
  -4   6  -8 -4.4000  4.9000   1
   4  -6   7  0.6000  1.5000   1
  -4   6  -7 10.5000  5.2000   1
   4  -6   6 413.800  28.000   1
  -4   6  -6 443.600  24.100   1
   4  -6   5  8.1000  2.1000   1
  -4   6  -5  7.6000  4.4000   1
   4  -6   4  3.3000  2.4000   1
  -4   6  -4  6.5000  1.7000   1
   4  -6   3 11.6000  3.4000   1
  -4   6  -3  8.2000  1.8000   1
   4  -6   2 33.1000  3.4000   1
  -4   6  -2 36.0000  2.9000   1
   4  -6   1 152.400   7.400   1
  -4   6  -1 163.000   6.500   1
   4  -6   0 1289.50   44.10   1
  -4   6   0 1296.10   44.90   1
   4  -6  -1 153.100   7.200   1
  -4   6   1 164.100   7.300   1
   4  -6  -2 33.7000  2.6000   1
  -4   6   2 38.0000  5.3000   1
   4  -6  -3 243.600   8.600   1
  -4   6   3 252.400  14.100   1
   4  -6  -4 73.8000  3.5000   1
  -4   6   4 59.7000  5.5000   1
   4  -6  -5 47.3000  2.7000   1
  -4   6   5 38.9000  4.2000   1
   4  -6  -6 65.2000  3.7000   1
  -4   6   6 67.2000  5.4000   1
   4  -6  -7 156.200   6.100   1
  -4   6   7 146.900   8.700   1
   4  -6  -8 23.3000  2.1000   1
   4  -6  -9  2.3000  1.1000   1
   4  -6 -10  8.9000  1.2000   1
   4  -6 -11 74.8000  2.4000   1
   4  -6 -12 331.500  19.700   1
   4  -6 -13 -9.5000  5.7000   1
   4  -6 -14  3.1000  4.1000   1
   4  -6 -15  6.9000  4.5000   1
   4  -6 -16 13.9000  5.4000   1
   4  -6 -17 41.1000  7.7000   1
   4  -6 -18 37.0000  7.9000   1
  -4   7  -9 10.6000  6.4000   1
  -4   7  -8  3.3000  5.5000   1
  -4   7  -7 23.6000  6.5000   1
  -4   7  -6  0.7000  4.9000   1
   4  -7   5  5.6000  2.1000   1
  -4   7  -5 11.1000  4.6000   1
   4  -7   4 -2.6000  2.8000   1
  -4   7  -4 -3.4000  4.1000   1
   4  -7   3  4.6000  2.0000   1
  -4   7  -3  2.7000  6.3000   1
   4  -7   2  6.4000  1.9000   1
  -4   7  -2 -1.9000  6.0000   1
   4  -7   1  2.5000  1.8000   1
  -4   7  -1 -7.8000  5.5000   1
   4  -7   0 75.9000  4.6000   1
  -4   7   0 71.4000  7.9000   1
   4  -7  -1 25.4000  2.9000   1
  -4   7   1 28.2000  6.4000   1
   4  -7  -2 18.0000  2.3000   1
  -4   7   2 34.1000  4.7000   1
   4  -7  -3 135.900   5.900   1
  -4   7   3 126.700   9.100   1
   4  -7  -4 122.000   5.300   1
  -4   7   4 127.000   9.200   1
   4  -7  -5 26.7000  3.4000   1
  -4   7   5 38.6000  5.4000   1
   4  -7  -6  5.2000  1.8000   1
   4  -7  -7 10.0000  1.9000   1
   4  -7  -8 66.6000  3.2000   1
   4  -7  -9 190.500   7.300   1
   4  -7 -10  8.7000  1.4000   1
   4  -7 -11 82.3000  4.5000   1
   4  -7 -12 -1.5000  3.9000   1
   4  -7 -13 33.4000  6.3000   1
   4  -7 -14 43.3000  7.8000   1
   4  -7 -15  4.9000  4.9000   1
   4  -7 -16 68.1000 11.9000   1
   4  -8   6  3.0000  5.1000   1
   4  -8   4 71.0000  7.4000   1
  -4   8  -4 64.3000  8.1000   1
   4  -8   3 98.3000  8.3000   1
  -4   8  -3 111.200   9.600   1
   4  -8   2 134.400   9.400   1
  -4   8  -2 136.200  11.300   1
   4  -8   1 78.7000  5.0000   1
  -4   8  -1 74.6000  8.0000   1
   4  -8   0 38.3000  6.2000   1
  -4   8   0 29.6000  5.8000   1
   4  -8  -1 63.1000  6.5000   1
  -4   8   1 47.4000  6.7000   1
   4  -8  -2  1.6000  2.9000   1
   4  -8  -3  4.7000  2.9000   1
   4  -8  -4 125.300   6.600   1
   4  -8  -5 85.4000  4.4000   1
   4  -8  -6 12.9000  1.9000   1
   4  -8  -7 37.5000  2.9000   1
   4  -8  -8 38.8000  4.5000   1
   4  -8  -9 46.4000  3.8000   1
   4  -8 -10  0.9000  6.8000   1
   4  -8 -11  9.9000  5.4000   1
   4  -8 -12 13.6000  5.9000   1
   4  -8 -13 150.600  13.100   1
   4  -8 -14 10.1000  6.6000   1
   4  -9   2 74.5000  7.4000   1
   4  -9   1 13.6000  4.1000   1
   4  -9   0 28.8000  4.3000   1
   4  -9  -1 22.8000  3.7000   1
   4  -9  -2 28.2000  5.0000   1
   4  -9  -3 14.7000  3.8000   1
   4  -9  -4 85.1000  6.2000   1
   4  -9  -5 30.9000  4.4000   1
   4  -9  -6 -3.5000  2.7000   1
   4  -9  -7 20.1000  3.9000   1
   4  -9  -8 44.4000  9.2000   1
   4  -9  -9  8.9000  5.7000   1
   4  -9 -10 24.2000  6.8000   1
   5   0  13  2.8000  2.7000   1
   5   0  12  2.3000  2.7000   1
   5   0  11 -2.1000  2.2000   1
   5   0  10 453.100  15.900   1
   5   0   9 -0.5000  1.6000   1
   5   0   8 10.3000  1.8000   1
   5   0   7  1.5000  1.5000   1
   5   0   6 98.6000  4.4000   1
   5   0   5 -1.3000  1.6000   1
   5   0   4 933.000  28.200   1
   5   0   3 -1.2000  1.1000   1
   5   0   2 83.1000  4.1000   1
   5   0   1  1.5000  1.3000   1
   5   0   0 501.200  13.600   1
   5   0  -1 -1.2000  1.5000   1
   5   0  -2 659.900  17.200   1
   5   0  -3  0.5000  1.2000   1
   5   0  -4 122.700   4.000   1
   5   0  -5  0.2000  0.5000   1
   5   0  -6  2.9000  1.2000   1
   5   0  -7  0.8000  0.9000   1
   5   0  -8 250.900   6.200   1
   5   0  -9  0.2000  1.0000   1
   5   0 -10 472.900  10.600   1
   5   0 -11  0.1000  1.3000   1
   5   0 -12 54.9000  2.2000   1
   5   0 -13 -0.5000  1.0000   1
   5   0 -14 1375.50   30.60   1
   5   0 -15 -0.1000  1.6000   1
   5   0 -16 102.100   3.900   1
   5   0 -17  1.0000  1.4000   1
   5   0 -18 140.000   4.600   1
   5   0 -19  1.6000  1.4000   1
   5   0 -20 104.600   5.200   1
   5   0 -21 -2.4000  5.6000   1
   5   0 -22 30.5000  5.6000   1
   5  -1  13  2.1000  4.4000   1
  -5   1 -13  3.9000  3.8000   1
   5  -1  12 17.6000  3.5000   1
  -5   1 -12 12.5000  3.4000   1
   5  -1  11  8.2000  2.7000   1
  -5   1 -11  5.7000  2.5000   1
   5  -1  10 85.7000  4.7000   1
  -5   1 -10 90.6000  5.4000   1
   5  -1   9 528.700  17.900   1
  -5   1  -9 525.300  22.400   1
   5  -1   8 604.800  17.300   1
  -5   1  -8 590.000  21.800   1
   5  -1   7 -0.5000  1.6000   1
  -5   1  -7 -1.0000  1.8000   1
   5  -1   6  0.2000  1.3000   1
  -5   1  -6 -0.9000  1.5000   1
   5  -1   5 146.300   4.800   1
  -5   1  -5 155.200   6.000   1
   5  -1   4 49.0000  2.5000   1
  -5   1  -4 48.2000  2.7000   1
   5  -1   3 43.8000  2.2000   1
  -5   1  -3 48.0000  2.8000   1
   5  -1   2 887.100  24.600   1
  -5   1  -2 914.700  22.700   1
   5  -1   1 208.400   5.300   1
  -5   1  -1 217.600   6.800   1
   5  -1   0 190.900   4.700   1
  -5   1   0 196.100   5.800   1
   5  -1  -1 1644.10   43.30   1
  -5   1   1 1649.70   43.90   1
   5  -1  -2 459.300  10.600   1
  -5   1   2 480.100  12.800   1
   5  -1  -3 21.3000  1.8000   1
  -5   1   3 19.6000  2.0000   1
   5  -1  -4 603.700  16.300   1
  -5   1   4 600.700  15.700   1
   5  -1  -5 319.200   9.200   1
  -5   1   5 321.100   9.600   1
   5  -1  -6 1482.30   39.70   1
  -5   1   6 1513.30   37.30   1
   5  -1  -7 382.700  11.500   1
  -5   1   7 368.500   8.500   1
   5  -1  -8  6.7000  1.3000   1
  -5   1   8  5.1000  1.1000   1
   5  -1  -9 270.900   7.800   1
  -5   1   9 284.400   7.200   1
   5  -1 -10 720.600  15.500   1
  -5   1  10 724.300  16.700   1
   5  -1 -11 95.4000  2.9000   1
  -5   1  11 92.6000  3.5000   1
   5  -1 -12 314.900   7.600   1
  -5   1  12 327.600   9.500   1
   5  -1 -13 54.1000  2.4000   1
  -5   1  13 58.6000  2.8000   1
   5  -1 -14 146.000   4.900   1
  -5   1  14 140.400   4.900   1
   5  -1 -15 27.3000  2.3000   1
  -5   1  15 22.0000  1.5000   1
   5  -1 -16 227.600   7.300   1
  -5   1  16 223.600   6.100   1
   5  -1 -17 25.9000  2.3000   1
  -5   1  17 31.2000  1.9000   1
   5  -1 -18 22.7000  2.3000   1
  -5   1  18 22.7000  1.7000   1
   5  -1 -19 -2.1000  2.2000   1
  -5   1  19  0.5000  1.5000   1
   5  -1 -20 50.9000  4.1000   1
  -5   1  20 55.7000  8.0000   1
   5  -1 -21 30.6000  4.0000   1
  -5   1  21 27.5000  5.9000   1
   5  -1 -22 12.0000  5.4000   1
  -5   1  22 14.0000  5.6000   1
   5  -2  13 -4.5000  7.0000   1
  -5   2 -13 11.0000  6.5000   1
   5  -2  12 -3.6000  3.9000   1
  -5   2 -12  0.2000  4.7000   1
   5  -2  11 138.900   8.900   1
  -5   2 -11 148.200  12.200   1
   5  -2  10  2.3000  2.0000   1
  -5   2 -10  6.0000  3.7000   1
   5  -2   9 162.500   8.000   1
  -5   2  -9 173.500   8.000   1
   5  -2   8 65.4000  3.3000   1
  -5   2  -8 62.5000  4.0000   1
   5  -2   7 298.000  10.300   1
  -5   2  -7 304.200  12.400   1
   5  -2   6 52.8000  2.8000   1
  -5   2  -6 51.4000  3.4000   1
   5  -2   5 99.0000  3.9000   1
  -5   2  -5 88.5000  4.3000   1
   5  -2   4 -0.1000  0.9000   1
  -5   2  -4  0.0000  1.8000   1
   5  -2   3 167.300   4.700   1
  -5   2  -3 162.700   5.500   1
   5  -2   2 290.600   7.300   1
  -5   2  -2 283.500   8.500   1
   5  -2   1 220.100   5.400   1
  -5   2  -1 229.600   6.900   1
   5  -2   0 76.7000  3.1000   1
  -5   2   0 72.6000  3.2000   1
   5  -2  -1 311.700   8.700   1
  -5   2   1 315.100   7.400   1
   5  -2  -2 39.6000  2.2000   1
  -5   2   2 39.5000  1.7000   1
   5  -2  -3 479.800  13.600   1
  -5   2   3 485.900  10.700   1
   5  -2  -4 32.4000  2.3000   1
  -5   2   4 34.6000  2.5000   1
   5  -2  -5 159.200   5.300   1
  -5   2   5 160.600   5.700   1
   5  -2  -6 115.300   4.100   1
  -5   2   6 119.700   4.700   1
   5  -2  -7 962.700  27.400   1
  -5   2   7 953.500  27.600   1
   5  -2  -8 13.8000  1.6000   1
  -5   2   8 14.4000  1.4000   1
   5  -2  -9 87.1000  3.3000   1
  -5   2   9 96.9000  3.1000   1
   5  -2 -10 -2.4000  1.3000   1
  -5   2  10  0.8000  0.9000   1
   5  -2 -11 43.5000  2.2000   1
  -5   2  11 45.9000  1.9000   1
   5  -2 -12 268.700   8.300   1
  -5   2  12 271.900   7.400   1
   5  -2 -13 89.7000  2.8000   1
  -5   2  13 89.6000  4.0000   1
   5  -2 -14 145.200   4.800   1
  -5   2  14 137.400   4.600   1
   5  -2 -15 98.0000  4.0000   1
  -5   2  15 96.4000  3.5000   1
   5  -2 -16 30.6000  2.6000   1
  -5   2  16 27.6000  1.4000   1
   5  -2 -17 19.6000  2.8000   1
  -5   2  17 15.6000  1.0000   1
   5  -2 -18  4.9000  2.2000   1
  -5   2  18  4.9000  0.5000   1
   5  -2 -19 156.600   6.800   1
  -5   2  19 181.500  13.000   1
   5  -2 -20  6.9000  3.3000   1
  -5   2  20  8.3000  5.7000   1
   5  -2 -21 165.900   9.100   1
  -5   2  21 166.100  13.500   1
   5  -2 -22 -1.0000  2.9000   1
  -5   2  22 -2.6000  6.4000   1
   5  -3  12 10.7000  4.8000   1
  -5   3 -12  8.7000  5.4000   1
   5  -3  11 -1.8000  4.0000   1
  -5   3 -11  3.3000  4.9000   1
   5  -3  10  4.5000  2.2000   1
  -5   3 -10  3.5000  5.6000   1
   5  -3   9  3.7000  2.2000   1
  -5   3  -9  4.8000  5.4000   1
   5  -3   8 42.7000  3.3000   1
  -5   3  -8 51.6000  3.5000   1
   5  -3   7 191.800   7.700   1
  -5   3  -7 194.000   7.600   1
   5  -3   6 193.100   8.400   1
  -5   3  -6 184.600   7.700   1
   5  -3   5 194.500   9.100   1
  -5   3  -5 209.700   7.600   1
   5  -3   4 13.1000  2.2000   1
  -5   3  -4 13.7000  2.3000   1
   5  -3   3 39.8000  2.6000   1
  -5   3  -3 39.7000  2.8000   1
   5  -3   2  9.0000  2.0000   1
  -5   3  -2  8.6000  1.5000   1
   5  -3   1  3.6000  2.1000   1
  -5   3  -1  5.7000  1.1000   1
   5  -3   0 268.300   8.900   1
  -5   3   0 261.600   6.900   1
   5  -3  -1 218.800   7.000   1
  -5   3   1 223.500   5.800   1
   5  -3  -2 458.700  13.400   1
  -5   3   2 452.200  10.600   1
   5  -3  -3 212.800   6.900   1
  -5   3   3 200.800   6.600   1
   5  -3  -4 21.0000  2.2000   1
  -5   3   4 20.6000  2.0000   1
   5  -3  -5 698.000  19.400   1
  -5   3   5 676.400  19.200   1
   5  -3  -6  3.3000  1.6000   1
  -5   3   6  3.0000  1.8000   1
   5  -3  -7 37.6000  2.5000   1
  -5   3   7 33.2000  2.7000   1
   5  -3  -8 208.400   7.100   1
  -5   3   8 202.800   7.200   1
   5  -3  -9  8.3000  1.2000   1
  -5   3   9 10.2000  1.1000   1
   5  -3 -10  4.5000  1.1000   1
  -5   3  10  3.3000  1.1000   1
   5  -3 -11 189.200   6.000   1
  -5   3  11 187.000   5.900   1
   5  -3 -12 85.0000  2.9000   1
  -5   3  12 87.3000  3.8000   1
   5  -3 -13  2.7000  0.8000   1
  -5   3  13  1.6000  0.8000   1
   5  -3 -14  1.3000  2.4000   1
  -5   3  14  0.7000  2.4000   1
   5  -3 -15  1.8000  2.4000   1
   5  -3 -16 276.100  10.400   1
   5  -3 -17 374.100  15.300   1
   5  -3 -18 26.6000  5.5000   1
   5  -3 -19 55.5000  5.6000   1
   5  -3 -20 69.2000  6.8000   1
   5  -3 -21 27.4000  6.1000   1
  -5   4 -11 -4.2000  5.1000   1
  -5   4 -10 260.300  18.900   1
   5  -4   9 13.1000  2.3000   1
  -5   4  -9 14.7000  5.3000   1
   5  -4   8  2.7000  1.9000   1
  -5   4  -8  0.9000  3.9000   1
   5  -4   7 77.8000  5.9000   1
  -5   4  -7 76.0000  4.1000   1
   5  -4   6 14.1000  2.4000   1
  -5   4  -6  9.0000  2.3000   1
   5  -4   5 15.6000  2.3000   1
  -5   4  -5  9.8000  2.2000   1
   5  -4   4 67.4000  4.2000   1
  -5   4  -4 69.3000  3.1000   1
   5  -4   3 458.800  18.600   1
  -5   4  -3 453.400  11.100   1
   5  -4   2 52.8000  3.4000   1
  -5   4  -2 56.7000  2.8000   1
   5  -4   1 28.2000  3.0000   1
  -5   4  -1 27.5000  2.0000   1
   5  -4   0 138.800   5.900   1
  -5   4   0 145.600   4.600   1
   5  -4  -1 245.800   8.600   1
  -5   4   1 241.100   6.700   1
   5  -4  -2  2.0000  1.6000   1
  -5   4   2  3.3000  1.9000   1
   5  -4  -3 782.400  22.100   1
  -5   4   3 772.500  22.800   1
   5  -4  -4 372.300  11.900   1
  -5   4   4 328.100  11.100   1
   5  -4  -5 356.000  11.700   1
  -5   4   5 387.200  11.400   1
   5  -4  -6 194.200   6.900   1
  -5   4   6 195.700   6.800   1
   5  -4  -7  8.4000  1.5000   1
  -5   4   7 11.5000  2.1000   1
   5  -4  -8 135.100   5.600   1
  -5   4   8 139.700   4.900   1
   5  -4  -9 297.300   9.900   1
  -5   4   9 326.400  11.700   1
   5  -4 -10 295.800  10.500   1
  -5   4  10 321.900   9.100   1
   5  -4 -11 47.5000  2.2000   1
  -5   4  11 49.7000  2.8000   1
   5  -4 -12 314.800   7.800   1
  -5   4  12 330.000  12.600   1
   5  -4 -13 388.100  12.800   1
  -5   4  13 391.600  22.900   1
   5  -4 -14 70.3000  4.4000   1
  -5   4  14 81.8000  8.3000   1
   5  -4 -15 23.5000  4.8000   1
   5  -4 -16  0.9000  3.5000   1
   5  -4 -17 -0.2000  3.7000   1
   5  -4 -18 78.0000  8.1000   1
   5  -4 -19 31.5000  5.9000   1
   5  -4 -20 -1.3000  6.4000   1
   5  -4 -21  7.6000  5.4000   1
  -5   5 -10  3.7000  5.0000   1
  -5   5  -9 10.9000  5.3000   1
  -5   5  -8 145.900  11.200   1
   5  -5   7  3.8000  2.0000   1
  -5   5  -7  5.5000  4.7000   1
   5  -5   6 71.6000  5.1000   1
  -5   5  -6 71.3000  4.4000   1
   5  -5   5 19.7000  2.7000   1
  -5   5  -5 17.6000  2.2000   1
   5  -5   4 84.6000  6.4000   1
  -5   5  -4 77.5000  3.5000   1
   5  -5   3 126.400   7.500   1
  -5   5  -3 123.000   4.800   1
   5  -5   2 251.400  11.900   1
  -5   5  -2 250.700   8.700   1
   5  -5   1 141.200   6.200   1
  -5   5  -1 125.500   4.800   1
   5  -5   0  0.8000  2.4000   1
  -5   5   0 -0.9000  1.8000   1
   5  -5  -1  0.9000  1.9000   1
  -5   5   1  3.0000  1.8000   1
   5  -5  -2 45.1000  3.3000   1
  -5   5   2 47.4000  3.4000   1
   5  -5  -3 51.0000  3.3000   1
  -5   5   3 52.1000  3.7000   1
   5  -5  -4 375.900  13.000   1
  -5   5   4 404.600  13.100   1
   5  -5  -5 32.1000  2.9000   1
  -5   5   5 30.0000  3.1000   1
   5  -5  -6 59.4000  3.1000   1
  -5   5   6 59.1000  3.4000   1
   5  -5  -7 11.7000  2.0000   1
  -5   5   7 17.2000  2.4000   1
   5  -5  -8 31.7000  2.6000   1
  -5   5   8 24.3000  2.5000   1
   5  -5  -9 11.9000  1.7000   1
  -5   5   9 15.4000  2.6000   1
   5  -5 -10 368.900  10.600   1
  -5   5  10 400.600  13.100   1
   5  -5 -11 55.5000  2.7000   1
  -5   5  11 55.6000  2.7000   1
   5  -5 -12 14.2000  1.1000   1
  -5   5  12 17.4000  4.5000   1
   5  -5 -13 98.7000  8.4000   1
   5  -5 -14 13.5000  4.1000   1
   5  -5 -15  1.3000  4.3000   1
   5  -5 -16 195.600  11.500   1
   5  -5 -17 41.9000  5.3000   1
   5  -5 -18 47.6000  7.7000   1
   5  -5 -19 42.4000  8.3000   1
   5  -5 -20 21.1000  6.5000   1
  -5   6  -9 25.7000  7.1000   1
  -5   6  -8 -2.9000  4.8000   1
  -5   6  -7 57.3000  8.5000   1
   5  -6   6 78.2000  7.9000   1
  -5   6  -6 106.600  11.500   1
   5  -6   5 23.0000  3.4000   1
  -5   6  -5 26.3000  4.7000   1
   5  -6   4 46.6000  3.6000   1
  -5   6  -4 47.9000  3.7000   1
   5  -6   3 170.400  11.500   1
  -5   6  -3 164.400   6.500   1
   5  -6   2 24.1000  3.8000   1
  -5   6  -2 30.1000  3.0000   1
   5  -6   1 64.6000  5.6000   1
  -5   6  -1 54.2000  3.2000   1
   5  -6   0 -0.7000  3.7000   1
  -5   6   0  2.0000  1.8000   1
   5  -6  -1 1012.80   41.10   1
  -5   6   1 1054.50   33.00   1
   5  -6  -2 193.000   8.700   1
  -5   6   2 189.000   8.400   1
   5  -6  -3 43.1000  3.1000   1
  -5   6   3 42.1000  3.9000   1
   5  -6  -4 442.400  17.800   1
  -5   6   4 451.100  16.200   1
   5  -6  -5 -3.0000  2.1000   1
  -5   6   5 -0.7000  2.0000   1
   5  -6  -6  4.7000  1.6000   1
  -5   6   6  7.3000  3.8000   1
   5  -6  -7 295.400   8.500   1
  -5   6   7 280.200  15.500   1
   5  -6  -8  8.7000  2.1000   1
  -5   6   8  4.7000  2.9000   1
   5  -6  -9 53.1000  3.9000   1
  -5   6   9 53.0000  4.5000   1
   5  -6 -10 57.6000  3.5000   1
  -5   6  10 55.3000  4.8000   1
   5  -6 -11 26.5000  1.7000   1
   5  -6 -12  0.9000  0.8000   1
   5  -6 -13 231.400  13.900   1
   5  -6 -14 22.5000  5.7000   1
   5  -6 -15  5.3000  4.4000   1
   5  -6 -16 22.7000  5.9000   1
   5  -6 -17 28.2000  6.6000   1
   5  -6 -18  9.3000  5.4000   1
  -5   7  -7 55.3000  9.1000   1
  -5   7  -6 53.6000  7.6000   1
  -5   7  -5 17.2000  6.7000   1
   5  -7   4 33.7000  4.7000   1
  -5   7  -4 48.6000  6.5000   1
   5  -7   3  0.1000  3.4000   1
  -5   7  -3 14.2000  5.1000   1
   5  -7   2 74.7000  4.2000   1
  -5   7  -2 82.0000  7.1000   1
   5  -7   1 377.500  17.300   1
  -5   7  -1 385.200  20.400   1
   5  -7   0 99.6000  5.6000   1
  -5   7   0 78.2000  5.1000   1
   5  -7  -1  4.1000  2.9000   1
  -5   7   1 -3.3000  5.8000   1
   5  -7  -2 134.300   6.600   1
  -5   7   2 142.500  10.500   1
   5  -7  -3 -2.1000  2.4000   1
  -5   7   3  8.5000  3.8000   1
   5  -7  -4  9.7000  2.9000   1
  -5   7   4 14.4000  4.0000   1
   5  -7  -5 248.900  11.700   1
  -5   7   5 265.400  14.900   1
   5  -7  -6 65.3000  4.6000   1
  -5   7   6 65.6000  6.2000   1
   5  -7  -7  6.7000  2.3000   1
  -5   7   7 -2.7000  3.8000   1
   5  -7  -8  7.5000  2.8000   1
  -5   7   8  7.2000  4.0000   1
   5  -7  -9 69.6000  3.8000   1
   5  -7 -10 18.0000  2.1000   1
   5  -7 -11 210.500  10.500   1
   5  -7 -12 116.100   5.800   1
   5  -7 -13  4.7000  5.2000   1
   5  -7 -14  4.7000  6.1000   1
   5  -7 -15 11.8000  6.0000   1
   5  -7 -16 46.2000  7.9000   1
   5  -7 -17 52.2000 10.2000   1
  -5   8  -5 19.5000 10.2000   1
  -5   8  -4 -1.4000  5.4000   1
   5  -8   3 11.6000  3.9000   1
  -5   8  -3 13.4000  5.9000   1
   5  -8   2 113.900   8.300   1
  -5   8  -2 133.200  13.100   1
   5  -8   1  3.7000  3.7000   1
   5  -8   0 61.8000  6.7000   1
  -5   8   0 47.3000  8.1000   1
   5  -8  -1 53.4000  5.9000   1
  -5   8   1 47.2000  7.3000   1
   5  -8  -2 26.4000  5.5000   1
  -5   8   2 21.3000  6.7000   1
   5  -8  -3 152.000  12.000   1
  -5   8   3 146.000  11.600   1
   5  -8  -4 21.6000  4.7000   1
  -5   8   4 26.4000  5.9000   1
   5  -8  -5 85.8000  8.1000   1
  -5   8   5 77.6000  7.6000   1
   5  -8  -6 112.400   6.300   1
   5  -8  -7 10.5000  2.0000   1
   5  -8  -8  2.7000  2.4000   1
   5  -8  -9 58.8000  4.3000   1
   5  -8 -10  1.7000  2.6000   1
   5  -8 -11 15.5000  7.2000   1
   5  -8 -12 31.2000  6.7000   1
   5  -8 -13 16.0000  6.8000   1
   5  -8 -14  3.0000  5.6000   1
   5  -9   1 12.7000  3.4000   1
   5  -9   0  9.4000  3.8000   1
   5  -9  -1 -2.4000  3.5000   1
   5  -9  -2  2.1000  3.5000   1
   5  -9  -3 39.7000  4.7000   1
   5  -9  -4 85.1000  9.9000   1
   5  -9  -5 108.400   7.800   1
   5  -9  -6 18.7000  4.2000   1
   5  -9  -7 -6.2000  3.1000   1
   5  -9  -8  1.5000  3.4000   1
   5  -9  -9  6.9000  5.2000   1
   5  -9 -10 43.3000  8.6000   1
   5  -9 -11 17.0000  8.4000   1
   6   0  12 39.9000  5.3000   1
   6   0  11 -1.8000  2.6000   1
   6   0  10 124.700   8.300   1
   6   0   9  0.5000  2.1000   1
   6   0   8 201.200   8.200   1
   6   0   7  4.5000  1.9000   1
   6   0   6  3.5000  1.7000   1
   6   0   5 -2.5000  2.2000   1
   6   0   4 135.800   6.100   1
   6   0   3 -0.8000  1.5000   1
   6   0   2 153.200   5.500   1
   6   0   1  1.2000  1.2000   1
   6   0   0 44.7000  2.6000   1
   6   0  -1  1.8000  1.3000   1
   6   0  -2 112.600   4.100   1
   6   0  -3 -0.1000  1.1000   1
   6   0  -4 992.500  24.500   1
   6   0  -5  0.2000  1.2000   1
   6   0  -6 1890.10   42.70   1
   6   0  -7  1.1000  1.2000   1
   6   0  -8 44.9000  2.4000   1
   6   0  -9  0.6000  1.1000   1
   6   0 -10 350.600   7.800   1
   6   0 -11 -0.3000  1.1000   1
   6   0 -12 646.400  14.700   1
   6   0 -13 -0.6000  1.2000   1
   6   0 -14 113.100   3.600   1
   6   0 -15  1.3000  1.2000   1
   6   0 -16 14.7000  1.8000   1
   6   0 -17  3.7000  2.0000   1
   6   0 -18 13.7000  2.1000   1
   6   0 -19  3.4000  1.7000   1
   6   0 -20 44.8000  3.4000   1
   6   0 -21  1.2000  2.3000   1
   6   0 -22 85.0000  8.9000   1
   6   0 -23  4.0000  5.1000   1
   6  -1  12 39.2000  7.5000   1
  -6   1 -12 40.7000  5.2000   1
   6  -1  11  4.8000  2.4000   1
  -6   1 -11  4.5000  3.0000   1
   6  -1  10  5.5000  3.0000   1
  -6   1 -10  3.7000  2.6000   1
   6  -1   9 74.5000  5.1000   1
  -6   1  -9 67.4000  5.1000   1
   6  -1   8 23.1000  2.5000   1
  -6   1  -8 28.5000  3.1000   1
   6  -1   7 198.200   7.600   1
  -6   1  -7 175.700   8.000   1
   6  -1   6  7.3000  1.7000   1
  -6   1  -6  6.8000  2.3000   1
   6  -1   5 320.100   9.400   1
  -6   1  -5 327.500  13.500   1
   6  -1   4 89.7000  3.4000   1
  -6   1  -4 91.2000  4.6000   1
   6  -1   3 105.900   3.900   1
  -6   1  -3 108.200   4.600   1
   6  -1   2 77.7000  3.0000   1
  -6   1  -2 87.3000  3.9000   1
   6  -1   1 511.500  12.300   1
  -6   1  -1 481.100  12.900   1
   6  -1   0 47.9000  2.1000   1
  -6   1   0 49.9000  2.7000   1
   6  -1  -1 349.800   8.300   1
  -6   1   1 340.100   9.600   1
   6  -1  -2 1043.80   25.90   1
  -6   1   2 994.000  24.700   1
   6  -1  -3  4.2000  1.4000   1
  -6   1   3  4.5000  1.4000   1
   6  -1  -4  6.2000  1.5000   1
  -6   1   4  4.8000  1.3000   1
   6  -1  -5 2194.90   58.30   1
  -6   1   5 2189.30   53.50   1
   6  -1  -6 3999.90  103.50   1
  -6   1   6 4027.00  107.00   1
   6  -1  -7 256.500   7.900   1
  -6   1   7 268.900   5.500   1
   6  -1  -8 333.400   9.600   1
  -6   1   8 328.800   6.800   1
   6  -1  -9 156.100   5.600   1
  -6   1   9 152.600   4.400   1
   6  -1 -10 90.6000  3.8000   1
  -6   1  10 90.6000  2.9000   1
   6  -1 -11 689.700  15.100   1
  -6   1  11 681.200  18.700   1
   6  -1 -12 668.300  15.100   1
  -6   1  12 662.900  17.400   1
   6  -1 -13 38.3000  2.1000   1
  -6   1  13 36.0000  1.9000   1
   6  -1 -14 200.800   5.300   1
  -6   1  14 204.100   5.500   1
   6  -1 -15 104.100   3.600   1
  -6   1  15 103.100   3.600   1
   6  -1 -16  8.4000  1.7000   1
  -6   1  16 11.6000  1.4000   1
   6  -1 -17 527.000  14.800   1
  -6   1  17 532.000  14.600   1
   6  -1 -18 127.800   5.000   1
  -6   1  18 131.900   4.700   1
   6  -1 -19 41.0000  3.0000   1
  -6   1  19 39.2000  2.3000   1
   6  -1 -20  4.1000  2.0000   1
  -6   1  20  7.6000  1.9000   1
   6  -1 -21  2.5000  2.6000   1
  -6   1  21  9.8000  5.6000   1
   6  -1 -22 14.0000  3.2000   1
  -6   1  22 26.0000  6.0000   1
   6  -1 -23 82.1000 10.8000   1
  -6   1  23 59.4000  9.3000   1
   6  -2  11 30.4000  7.4000   1
  -6   2 -11 24.4000  5.7000   1
   6  -2  10 -2.9000  2.3000   1
  -6   2 -10  0.0000  5.7000   1
   6  -2   9 122.200   7.200   1
  -6   2  -9 115.200   9.800   1
   6  -2   8 38.3000  4.0000   1
  -6   2  -8 44.2000  3.7000   1
   6  -2   7 29.1000  3.2000   1
  -6   2  -7 37.3000  3.1000   1
   6  -2   6 51.9000  3.4000   1
  -6   2  -6 41.0000  3.4000   1
   6  -2   5 58.2000  3.3000   1
  -6   2  -5 63.6000  3.8000   1
   6  -2   4  7.1000  1.6000   1
  -6   2  -4  6.1000  1.9000   1
   6  -2   3 106.900   4.400   1
  -6   2  -3 114.800   5.000   1
   6  -2   2 217.700   6.700   1
  -6   2  -2 216.300   7.300   1
   6  -2   1 498.400  12.600   1
  -6   2  -1 479.600  13.700   1
   6  -2   0  4.3000  2.1000   1
  -6   2   0  4.8000  1.4000   1
   6  -2  -1 76.3000  3.7000   1
  -6   2   1 78.3000  3.4000   1
   6  -2  -2 281.900   8.800   1
  -6   2   2 266.400   8.500   1
   6  -2  -3 142.700   4.900   1
  -6   2   3 121.600   3.600   1
   6  -2  -4 924.600  27.000   1
  -6   2   4 921.500  22.600   1
   6  -2  -5 10.0000  1.8000   1
  -6   2   5  8.5000  1.8000   1
   6  -2  -6  7.5000  1.7000   1
  -6   2   6  4.1000  1.7000   1
   6  -2  -7  6.1000  1.5000   1
  -6   2   7 10.4000  1.4000   1
   6  -2  -8 96.6000  3.8000   1
  -6   2   8 94.9000  3.9000   1
   6  -2  -9 37.8000  2.2000   1
  -6   2   9 35.4000  1.7000   1
   6  -2 -10 213.700   6.800   1
  -6   2  10 205.800   5.900   1
   6  -2 -11 501.200  14.500   1
  -6   2  11 514.000  12.400   1
   6  -2 -12 45.5000  2.6000   1
  -6   2  12 41.6000  2.3000   1
   6  -2 -13 15.8000  1.5000   1
  -6   2  13 15.8000  1.5000   1
   6  -2 -14 460.800  13.600   1
  -6   2  14 451.600  15.000   1
   6  -2 -15 45.5000  2.3000   1
  -6   2  15 49.6000  3.3000   1
   6  -2 -16 44.6000  2.9000   1
  -6   2  16 37.3000  2.0000   1
   6  -2 -17 213.900   6.700   1
  -6   2  17 230.500   9.000   1
   6  -2 -18 10.8000  2.4000   1
  -6   2  18  7.4000  1.0000   1
   6  -2 -19 104.000   5.800   1
  -6   2  19 75.6000  5.3000   1
   6  -2 -20  7.8000  2.5000   1
  -6   2  20  2.7000  3.5000   1
   6  -2 -21  3.6000  3.1000   1
  -6   2  21  1.7000  3.9000   1
   6  -2 -22  2.4000  3.2000   1
  -6   2  22  0.7000  6.7000   1
   6  -3  11 11.4000  5.1000   1
  -6   3 -11  5.1000  6.9000   1
   6  -3  10 21.5000  5.0000   1
  -6   3 -10 11.0000  5.0000   1
   6  -3   9 102.100   6.800   1
  -6   3  -9 107.100  10.300   1
   6  -3   8 15.5000  2.7000   1
  -6   3  -8 13.6000  5.8000   1
   6  -3   7 14.4000  2.3000   1
  -6   3  -7  9.0000  2.1000   1
   6  -3   6 25.1000  3.0000   1
  -6   3  -6 25.7000  2.9000   1
   6  -3   5 263.800  14.100   1
  -6   3  -5 267.500  11.000   1
   6  -3   4 15.3000  2.1000   1
  -6   3  -4 15.6000  2.6000   1
   6  -3   3  9.6000  1.9000   1
  -6   3  -3 11.2000  2.0000   1
   6  -3   2 103.300   5.000   1
  -6   3  -2 127.100   5.100   1
   6  -3   1 330.600  13.100   1
  -6   3  -1 334.100  10.300   1
   6  -3   0 43.0000  3.2000   1
  -6   3   0 35.3000  2.0000   1
   6  -3  -1 176.300   6.300   1
  -6   3   1 185.700   5.200   1
   6  -3  -2 38.9000  2.9000   1
  -6   3   2 31.0000  1.9000   1
   6  -3  -3 37.4000  2.6000   1
  -6   3   3 34.8000  1.7000   1
   6  -3  -4 26.5000  2.4000   1
  -6   3   4 30.2000  2.8000   1
   6  -3  -5  6.0000  1.8000   1
  -6   3   5  2.3000  1.9000   1
   6  -3  -6 240.400   7.600   1
  -6   3   6 238.100   8.100   1
   6  -3  -7 256.900   9.000   1
  -6   3   7 262.300   9.200   1
   6  -3  -8 11.0000  1.6000   1
  -6   3   8 10.1000  1.7000   1
   6  -3  -9 244.100   8.100   1
  -6   3   9 245.600   8.100   1
   6  -3 -10 616.900  18.900   1
  -6   3  10 626.000  16.500   1
   6  -3 -11 181.300   6.800   1
  -6   3  11 189.900   5.400   1
   6  -3 -12 34.9000  2.0000   1
  -6   3  12 30.6000  1.8000   1
   6  -3 -13 475.000  12.900   1
  -6   3  13 470.100  12.500   1
   6  -3 -14 12.9000  1.4000   1
  -6   3  14 14.4000  1.4000   1
   6  -3 -15 132.700   4.300   1
  -6   3  15 132.600   6.500   1
   6  -3 -16 379.600  13.300   1
  -6   3  16 363.700  11.800   1
   6  -3 -17 396.200  14.300   1
   6  -3 -18 58.4000  6.7000   1
   6  -3 -19 177.600  12.700   1
   6  -3 -20 10.4000  4.5000   1
   6  -3 -21 17.2000  6.3000   1
   6  -3 -22 56.9000  7.8000   1
  -6   3  22 51.3000  7.4000   1
  -6   4 -10 90.7000 11.4000   1
  -6   4  -9 113.600  14.100   1
   6  -4   8 63.1000  7.4000   1
  -6   4  -8 90.3000  8.7000   1
   6  -4   7  2.7000  2.8000   1
  -6   4  -7 14.5000  6.0000   1
   6  -4   6  5.9000  3.0000   1
  -6   4  -6 12.3000  2.9000   1
   6  -4   5 216.900  13.600   1
  -6   4  -5 200.300   8.400   1
   6  -4   4 20.2000  2.6000   1
  -6   4  -4 20.5000  2.4000   1
   6  -4   3  5.8000  2.9000   1
  -6   4  -3  3.8000  2.4000   1
   6  -4   2 141.300   7.100   1
  -6   4  -2 142.400   5.000   1
   6  -4   1  2.1000  2.0000   1
  -6   4  -1  3.0000  1.5000   1
   6  -4   0 79.4000  4.7000   1
  -6   4   0 72.4000  3.1000   1
   6  -4  -1 69.4000  4.0000   1
  -6   4   1 75.3000  3.2000   1
   6  -4  -2 230.600   8.600   1
  -6   4   2 228.400   7.300   1
   6  -4  -3 36.8000  3.0000   1
  -6   4   3 43.4000  3.1000   1
   6  -4  -4 884.200  28.300   1
  -6   4   4 887.000  23.500   1
   6  -4  -5 11.8000  1.8000   1
  -6   4   5 13.3000  2.0000   1
   6  -4  -6  0.7000  1.8000   1
  -6   4   6  0.8000  1.6000   1
   6  -4  -7 89.4000  4.1000   1
  -6   4   7 99.4000  4.4000   1
   6  -4  -8 234.000   8.300   1
  -6   4   8 256.900   9.000   1
   6  -4  -9 216.400   7.600   1
  -6   4   9 207.400   7.200   1
   6  -4 -10 70.3000  3.7000   1
  -6   4  10 74.5000  3.1000   1
   6  -4 -11 46.2000  2.7000   1
  -6   4  11 47.2000  2.5000   1
   6  -4 -12 295.800   9.300   1
  -6   4  12 297.700   8.900   1
   6  -4 -13 14.0000  1.5000   1
  -6   4  13 11.0000  1.5000   1
   6  -4 -14  0.5000  0.8000   1
  -6   4  14  1.6000  3.0000   1
   6  -4 -15 35.7000  6.2000   1
   6  -4 -16 55.5000  6.6000   1
   6  -4 -17 121.600   9.600   1
   6  -4 -18 11.4000  5.9000   1
   6  -4 -19 42.8000  6.9000   1
   6  -4 -20  4.3000  4.8000   1
   6  -4 -21 -1.9000  6.7000   1
  -6   5  -9 -2.9000  7.4000   1
  -6   5  -8 34.4000  8.5000   1
  -6   5  -7  8.8000  6.7000   1
   6  -5   6 78.8000  8.3000   1
  -6   5  -6 77.6000  9.3000   1
   6  -5   5 19.6000  3.0000   1
  -6   5  -5 17.6000  2.4000   1
   6  -5   4 115.900   8.600   1
  -6   5  -4 114.200   4.700   1
   6  -5   3 12.0000  3.5000   1
  -6   5  -3  5.8000  1.7000   1
   6  -5   2  1.9000  2.4000   1
  -6   5  -2  3.2000  1.9000   1
   6  -5   1 31.5000  4.0000   1
  -6   5  -1 34.0000  2.5000   1
   6  -5   0 109.300   5.600   1
  -6   5   0 112.200   4.400   1
   6  -5  -1  2.2000  2.1000   1
  -6   5   1  2.8000  1.7000   1
   6  -5  -2  4.3000  2.1000   1
  -6   5   2  4.8000  1.4000   1
   6  -5  -3  1.8000  1.9000   1
  -6   5   3  3.4000  2.3000   1
   6  -5  -4 28.1000  2.7000   1
  -6   5   4 26.2000  3.4000   1
   6  -5  -5  8.1000  2.0000   1
  -6   5   5 14.0000  2.7000   1
   6  -5  -6 94.5000  5.1000   1
  -6   5   6 78.2000  4.1000   1
   6  -5  -7 56.6000  3.5000   1
  -6   5   7 45.8000  3.3000   1
   6  -5  -8 106.800   4.900   1
  -6   5   8 129.200   5.800   1
   6  -5  -9  8.1000  1.7000   1
  -6   5   9 10.5000  2.0000   1
   6  -5 -10 64.1000  3.9000   1
  -6   5  10 50.4000  3.5000   1
   6  -5 -11  9.6000  2.1000   1
  -6   5  11  1.4000  1.8000   1
   6  -5 -12 266.400   9.900   1
  -6   5  12 267.000   9.900   1
   6  -5 -13 53.2000  3.3000   1
  -6   5  13 51.1000  4.3000   1
   6  -5 -14 198.900   5.700   1
   6  -5 -15  5.1000  3.9000   1
   6  -5 -16 143.100  11.400   1
   6  -5 -17 14.0000  5.9000   1
   6  -5 -18 32.5000  5.9000   1
   6  -5 -19 45.2000  7.4000   1
   6  -5 -20 10.5000  5.4000   1
  -6   6  -8 -2.4000  5.7000   1
  -6   6  -7-13.5000  7.1000   1
  -6   6  -6  6.1000  5.6000   1
   6  -6   5  4.2000  2.0000   1
  -6   6  -5  2.9000  4.8000   1
   6  -6   4  1.9000  2.2000   1
  -6   6  -4 -3.0000  6.9000   1
   6  -6   3 115.200  10.300   1
  -6   6  -3 106.300   5.900   1
   6  -6   2 293.200  18.700   1
  -6   6  -2 315.200  11.000   1
   6  -6   1 48.9000  5.3000   1
  -6   6  -1 47.2000  3.1000   1
   6  -6   0 24.2000  3.9000   1
  -6   6   0 20.6000  2.5000   1
   6  -6  -1 18.2000  3.1000   1
  -6   6   1 15.8000  2.3000   1
   6  -6  -2  3.5000  3.0000   1
  -6   6   2  0.4000  3.3000   1
   6  -6  -3  0.0000  2.0000   1
  -6   6   3  0.0000  2.6000   1
   6  -6  -4 835.000  31.800   1
  -6   6   4 843.300  31.900   1
   6  -6  -5 57.7000  4.3000   1
  -6   6   5 60.5000  4.4000   1
   6  -6  -6 87.2000  4.8000   1
  -6   6   6 83.9000  4.6000   1
   6  -6  -7  2.3000  2.1000   1
  -6   6   7  8.3000  2.2000   1
   6  -6  -8 41.3000  3.3000   1
  -6   6   8 50.4000  4.7000   1
   6  -6  -9 20.5000  2.6000   1
  -6   6   9 26.3000  3.7000   1
   6  -6 -10 585.700  22.100   1
  -6   6  10 568.400  36.500   1
   6  -6 -11 15.0000  2.1000   1
  -6   6  11 15.9000  3.2000   1
   6  -6 -12 22.2000  2.4000   1
  -6   6  12 22.8000  2.5000   1
   6  -6 -13  2.4000  1.1000   1
   6  -6 -14 285.600  16.600   1
   6  -6 -15 -0.5000  4.4000   1
   6  -6 -16 25.6000  5.8000   1
   6  -6 -17  3.0000  4.5000   1
   6  -6 -18  8.5000  5.9000   1
   6  -6 -19  8.8000  6.6000   1
  -6   7  -6  5.4000  5.5000   1
  -6   7  -5 115.900  13.000   1
  -6   7  -4  9.8000  5.0000   1
   6  -7   3 32.8000  5.2000   1
  -6   7  -3 29.0000  6.1000   1
   6  -7   2 41.1000  5.1000   1
  -6   7  -2 32.6000  6.0000   1
   6  -7   1 54.4000  6.1000   1
  -6   7  -1 31.3000  3.7000   1
   6  -7   0  2.8000  3.1000   1
  -6   7   0 -1.0000  2.7000   1
   6  -7  -1 -2.1000  4.6000   1
  -6   7   1  1.4000  2.2000   1
   6  -7  -2 -0.7000  3.1000   1
  -6   7   2  0.1000  3.0000   1
   6  -7  -3 244.500  17.300   1
  -6   7   3 260.600  10.600   1
   6  -7  -4 47.7000  6.9000   1
  -6   7   4 39.7000  6.0000   1
   6  -7  -5 437.200  19.700   1
  -6   7   5 434.000  26.600   1
   6  -7  -6 36.3000  3.7000   1
  -6   7   6 28.9000  5.3000   1
   6  -7  -7 31.6000  3.9000   1
  -6   7   7 13.2000  3.8000   1
   6  -7  -8 -1.5000  2.1000   1
  -6   7   8  2.9000  3.2000   1
   6  -7  -9 -1.0000  1.8000   1
  -6   7   9 -0.3000  2.6000   1
   6  -7 -10 -0.6000  1.7000   1
  -6   7  10  0.4000  2.8000   1
   6  -7 -11 68.3000  4.6000   1
   6  -7 -12  0.9000  1.9000   1
   6  -7 -13 10.5000  6.6000   1
   6  -7 -14  8.6000  4.9000   1
   6  -7 -15  8.1000  5.0000   1
   6  -7 -16 34.9000  7.3000   1
   6  -7 -17 12.0000  6.2000   1
  -6   8  -3 -1.4000  5.9000   1
   6  -8   2 10.8000  4.5000   1
  -6   8  -2 -1.8000  7.7000   1
   6  -8   1 34.8000  5.4000   1
  -6   8  -1 27.0000  6.4000   1
   6  -8   0 56.5000  6.9000   1
  -6   8   0 59.1000  8.3000   1
   6  -8  -1 130.200  11.400   1
  -6   8   1 111.400  10.100   1
   6  -8  -2 97.3000  8.3000   1
  -6   8   2 111.500   9.800   1
   6  -8  -3 20.2000  4.9000   1
  -6   8   3 12.5000  4.8000   1
   6  -8  -4 82.3000  8.2000   1
  -6   8   4 62.0000  7.9000   1
   6  -8  -5 25.8000  5.2000   1
  -6   8   5 27.9000  6.5000   1
   6  -8  -6 50.9000  6.0000   1
  -6   8   6 57.0000  7.5000   1
   6  -8  -7 89.0000  9.0000   1
  -6   8   7 59.9000  7.6000   1
   6  -8  -8 97.8000  8.4000   1
  -6   8   8 94.3000  8.3000   1
   6  -8  -9 34.6000  3.8000   1
   6  -8 -10  2.9000  3.4000   1
   6  -8 -11 34.8000  3.5000   1
   6  -8 -12  8.6000  8.3000   1
   6  -8 -13  9.5000  5.7000   1
   6  -8 -14 58.4000  9.5000   1
   6  -8 -15 140.100  15.400   1
   6  -9  -1 22.8000  4.9000   1
  -6   9   1 44.5000  9.2000   1
   6  -9  -2 113.400  11.100   1
  -6   9   2 100.400  10.200   1
   6  -9  -3  2.8000  6.7000   1
  -6   9   3  2.9000  5.2000   1
   6  -9  -4  9.6000  4.9000   1
  -6   9   4 -8.2000  4.5000   1
   6  -9  -5 11.7000  4.3000   1
   6  -9  -6 19.8000  5.1000   1
   6  -9  -7 -1.3000  3.1000   1
   6  -9  -8 25.7000  4.6000   1
   6  -9  -9 15.5000  4.2000   1
   6  -9 -10 111.900  12.400   1
   7   0  10  7.5000  3.5000   1
   7   0   9 -1.0000  2.4000   1
   7   0   8 478.700  24.800   1
   7   0   7 -0.4000  1.9000   1
   7   0   6 75.2000  3.9000   1
   7   0   5 -1.0000  1.7000   1
   7   0   4 80.8000  3.7000   1
   7   0   3  2.3000  2.1000   1
   7   0   2 43.9000  3.1000   1
   7   0   1 -0.5000  1.6000   1
   7   0   0  7.7000  2.2000   1
   7   0  -1  1.5000  1.7000   1
   7   0  -2 56.8000  3.0000   1
   7   0  -3  0.8000  1.3000   1
   7   0  -4 1947.70   49.80   1
   7   0  -5  7.1000  2.1000   1
   7   0  -6  5.0000  0.5000   1
   7   0  -7  0.5000  1.4000   1
   7   0  -8 17.1000  1.8000   1
   7   0  -9  0.3000  1.4000   1
   7   0 -10 521.700  12.700   1
   7   0 -11  0.8000  0.8000   1
   7   0 -12 35.8000  2.0000   1
   7   0 -13 -0.7000  1.2000   1
   7   0 -14 290.900   7.600   1
   7   0 -15  1.2000  1.3000   1
   7   0 -16 193.900   6.300   1
   7   0 -17 -2.5000  1.5000   1
   7   0 -18 173.500   6.100   1
   7   0 -19 -0.5000  1.6000   1
   7   0 -20 21.9000  2.2000   1
   7   0 -21  1.1000  2.1000   1
   7   0 -22 86.0000  6.0000   1
   7   0 -23  2.7000  6.4000   1
   7  -1  10 -0.2000  2.7000   1
  -7   1 -10  2.2000  2.9000   1
   7  -1   9 10.4000  3.6000   1
  -7   1  -9 20.3000  4.1000   1
   7  -1   8 42.2000  3.9000   1
  -7   1  -8 48.4000  6.4000   1
   7  -1   7 31.3000  3.8000   1
  -7   1  -7 26.6000  3.1000   1
   7  -1   6 184.000   8.500   1
  -7   1  -6 164.600   8.000   1
   7  -1   5 59.6000  3.2000   1
  -7   1  -5 66.1000  4.7000   1
   7  -1   4 551.000  15.900   1
  -7   1  -4 544.500  19.400   1
   7  -1   3 178.700   6.100   1
  -7   1  -3 173.000   6.900   1
   7  -1   2 167.000   5.400   1
  -7   1  -2 164.000   6.600   1
   7  -1   1 102.200   3.900   1
  -7   1  -1 115.500   5.300   1
   7  -1   0 11.1000  1.3000   1
  -7   1   0 13.5000  2.0000   1
   7  -1  -1  2.7000  1.1000   1
  -7   1   1  3.1000  1.5000   1
   7  -1  -2 1148.10   26.00   1
  -7   1   2 1152.90   30.10   1
   7  -1  -3 71.1000  2.5000   1
  -7   1   3 79.6000  3.6000   1
   7  -1  -4 271.300   8.200   1
  -7   1   4 279.400   8.500   1
   7  -1  -5 248.800   7.600   1
  -7   1   5 255.500   7.400   1
   7  -1  -6 351.600  10.400   1
  -7   1   6 352.400  11.700   1
   7  -1  -7 845.200  24.600   1
  -7   1   7 861.500  25.700   1
   7  -1  -8  7.3000  1.5000   1
  -7   1   8  6.1000  0.6000   1
   7  -1  -9 272.100   8.300   1
  -7   1   9 284.100   6.000   1
   7  -1 -10 487.600  13.900   1
  -7   1  10 487.200  10.000   1
   7  -1 -11 -1.1000  1.2000   1
  -7   1  11 -0.8000  0.9000   1
   7  -1 -12  1.3000  1.3000   1
  -7   1  12  2.7000  1.0000   1
   7  -1 -13 255.500   6.800   1
  -7   1  13 260.500   6.600   1
   7  -1 -14 72.4000  2.9000   1
  -7   1  14 63.4000  2.7000   1
   7  -1 -15  9.7000  1.6000   1
  -7   1  15  4.7000  1.4000   1
   7  -1 -16 811.500  17.800   1
  -7   1  16 781.700  23.800   1
   7  -1 -17 231.600   6.400   1
  -7   1  17 236.000   7.300   1
   7  -1 -18 76.1000  3.6000   1
  -7   1  18 80.9000  3.6000   1
   7  -1 -19  1.1000  1.8000   1
  -7   1  19  0.3000  1.0000   1
   7  -1 -20 162.300   6.800   1
  -7   1  20 182.700   7.500   1
   7  -1 -21 16.3000  3.2000   1
  -7   1  21 11.1000  1.9000   1
   7  -1 -22  9.7000  2.5000   1
  -7   1  22 21.1000  4.7000   1
   7  -1 -23  9.6000  7.0000   1
  -7   1  23 -0.2000  6.0000   1
   7  -2  10 62.6000  8.3000   1
  -7   2 -10 66.3000  8.9000   1
   7  -2   9 73.6000  6.7000   1
  -7   2  -9 80.9000  8.7000   1
   7  -2   8  9.2000  3.3000   1
  -7   2  -8 10.4000  5.8000   1
   7  -2   7 193.700   9.900   1
  -7   2  -7 192.100   9.600   1
   7  -2   6 93.6000  5.5000   1
  -7   2  -6 86.0000  6.0000   1
   7  -2   5 15.8000  2.5000   1
  -7   2  -5 19.0000  2.9000   1
   7  -2   4 46.6000  3.0000   1
  -7   2  -4 40.0000  3.5000   1
   7  -2   3 117.000   4.700   1
  -7   2  -3 103.300   5.200   1
   7  -2   2 220.800   7.200   1
  -7   2  -2 209.800   8.400   1
   7  -2   1 74.6000  3.3000   1
  -7   2  -1 77.4000  4.1000   1
   7  -2   0 51.4000  3.6000   1
  -7   2   0 63.3000  3.5000   1
   7  -2  -1 20.6000  2.5000   1
  -7   2   1 16.6000  2.0000   1
   7  -2  -2  8.6000  1.9000   1
  -7   2   2  9.2000  2.1000   1
   7  -2  -3 420.300  12.100   1
  -7   2   3 417.200  12.700   1
   7  -2  -4  0.0000  1.5000   1
  -7   2   4 -0.6000  1.7000   1
   7  -2  -5 18.8000  2.2000   1
  -7   2   5 15.1000  2.0000   1
   7  -2  -6 11.2000  1.8000   1
  -7   2   6  7.4000  0.7000   1
   7  -2  -7 79.6000  3.4000   1
  -7   2   7 91.8000  3.9000   1
   7  -2  -8 -1.0000  1.7000   1
  -7   2   8  2.6000  1.4000   1
   7  -2  -9 153.800   5.600   1
  -7   2   9 156.200   4.400   1
   7  -2 -10 226.900   7.700   1
  -7   2  10 234.200   6.600   1
   7  -2 -11 385.100  11.300   1
  -7   2  11 384.700   9.400   1
   7  -2 -12 77.3000  3.6000   1
  -7   2  12 71.5000  2.7000   1
   7  -2 -13 45.1000  2.8000   1
  -7   2  13 48.7000  2.3000   1
   7  -2 -14 105.900   4.200   1
  -7   2  14 103.100   3.600   1
   7  -2 -15 28.9000  2.3000   1
  -7   2  15 31.0000  2.2000   1
   7  -2 -16 92.7000  4.2000   1
  -7   2  16 89.7000  4.2000   1
   7  -2 -17 134.100   4.600   1
  -7   2  17 137.700   7.800   1
   7  -2 -18 -1.9000  2.5000   1
  -7   2  18  1.5000  1.1000   1
   7  -2 -19  0.7000  2.4000   1
  -7   2  19 -0.5000  1.0000   1
   7  -2 -20  5.0000  2.6000   1
  -7   2  20 10.3000  3.5000   1
   7  -2 -21  2.3000  2.9000   1
  -7   2  21  2.1000  3.0000   1
   7  -2 -22  4.8000  2.7000   1
  -7   2  22  6.6000  4.0000   1
   7  -2 -23 100.800   8.900   1
  -7   2  23 87.2000 10.6000   1
  -7   3  -9 51.0000  9.4000   1
   7  -3   8 140.400  11.400   1
  -7   3  -8 134.700  12.500   1
   7  -3   7 113.600   9.200   1
  -7   3  -7 116.000  10.300   1
   7  -3   6  1.0000  2.3000   1
  -7   3  -6  0.0000  1.9000   1
   7  -3   5  1.9000  1.9000   1
  -7   3  -5  2.0000  1.9000   1
   7  -3   4  9.1000  2.5000   1
  -7   3  -4  7.3000  2.0000   1
   7  -3   3 104.400   7.800   1
  -7   3  -3 117.800   5.300   1
   7  -3   2 272.600  10.600   1
  -7   3  -2 268.100   9.500   1
   7  -3   1 136.300   6.400   1
  -7   3  -1 130.400   5.700   1
   7  -3   0  9.8000  2.1000   1
  -7   3   0 16.0000  2.9000   1
   7  -3  -1 215.200   8.300   1
  -7   3   1 197.300   7.200   1
   7  -3  -2 23.3000  2.6000   1
  -7   3   2 28.2000  1.9000   1
   7  -3  -3 609.800  20.100   1
  -7   3   3 601.600  14.000   1
   7  -3  -4 232.200   8.500   1
  -7   3   4 232.800   6.100   1
   7  -3  -5 84.6000  4.7000   1
  -7   3   5 81.7000  2.9000   1
   7  -3  -6  0.3000  1.5000   1
  -7   3   6 -1.0000  1.5000   1
   7  -3  -7 215.900   7.800   1
  -7   3   7 211.600   7.100   1
   7  -3  -8  3.1000  1.4000   1
  -7   3   8  5.6000  1.6000   1
   7  -3  -9 398.900  13.100   1
  -7   3   9 397.900  12.500   1
   7  -3 -10 155.100   5.800   1
  -7   3  10 155.500   4.800   1
   7  -3 -11 25.6000  2.3000   1
  -7   3  11 22.2000  1.8000   1
   7  -3 -12 21.3000  1.8000   1
  -7   3  12 25.2000  1.8000   1
   7  -3 -13 116.700   4.900   1
  -7   3  13 112.500   4.200   1
   7  -3 -14 143.100   5.700   1
  -7   3  14 135.200   5.200   1
   7  -3 -15 735.100  23.900   1
  -7   3  15 712.500  19.100   1
   7  -3 -16 15.7000  1.6000   1
  -7   3  16 19.1000  1.9000   1
   7  -3 -17 136.000   4.700   1
  -7   3  17 125.000   9.600   1
   7  -3 -18 21.8000  3.8000   1
  -7   3  18 16.7000  1.0000   1
   7  -3 -19 57.5000  5.9000   1
   7  -3 -20 43.1000  6.0000   1
   7  -3 -21 53.6000  8.8000   1
   7  -3 -22  3.6000  4.3000   1
  -7   3  22 -2.6000  3.6000   1
  -7   4  -9  7.0000  5.7000   1
  -7   4  -8 14.2000  5.5000   1
   7  -4   7  8.2000  3.6000   1
  -7   4  -7 -4.8000  3.9000   1
   7  -4   6 36.6000  5.0000   1
  -7   4  -6 25.8000  5.3000   1
   7  -4   5 133.400  11.300   1
  -7   4  -5 108.600   6.400   1
   7  -4   4  3.2000  2.7000   1
  -7   4  -4 -2.2000  1.9000   1
   7  -4   3 157.000  11.200   1
  -7   4  -3 147.700   6.800   1
   7  -4   2 267.800  17.900   1
  -7   4  -2 264.900  10.300   1
   7  -4   1 254.800  17.500   1
  -7   4  -1 275.700  10.800   1
   7  -4   0 574.100  21.100   1
  -7   4   0 575.400  15.300   1
   7  -4  -1 252.900  11.000   1
  -7   4   1 269.800   8.300   1
   7  -4  -2 348.400  13.800   1
  -7   4   2 342.200   9.600   1
   7  -4  -3  0.7000  2.0000   1
  -7   4   3  3.8000  1.2000   1
   7  -4  -4 369.600  12.800   1
  -7   4   4 388.500  10.300   1
   7  -4  -5 265.200  10.400   1
  -7   4   5 285.700   8.800   1
   7  -4  -6 123.100   6.000   1
  -7   4   6 132.800   5.400   1
   7  -4  -7 272.000   9.000   1
  -7   4   7 278.700   9.800   1
   7  -4  -8 262.200   9.700   1
  -7   4   8 285.100  10.300   1
   7  -4  -9 32.7000  3.0000   1
  -7   4   9 37.9000  2.9000   1
   7  -4 -10 56.7000  3.5000   1
  -7   4  10 53.3000  3.4000   1
   7  -4 -11 121.600   6.000   1
  -7   4  11 124.500   4.800   1
   7  -4 -12 17.3000  2.0000   1
  -7   4  12 16.4000  2.0000   1
   7  -4 -13 580.100  18.400   1
  -7   4  13 564.000  18.800   1
   7  -4 -14 60.1000  3.4000   1
  -7   4  14 58.7000  3.6000   1
   7  -4 -15 135.000   5.400   1
  -7   4  15 146.200   7.500   1
   7  -4 -16  8.3000  1.3000   1
  -7   4  16  6.9000  1.2000   1
   7  -4 -17 94.9000  8.7000   1
   7  -4 -18 49.0000  6.0000   1
   7  -4 -19 25.1000  5.5000   1
   7  -4 -20 37.2000  5.8000   1
   7  -4 -21  3.7000  6.4000   1
  -7   5  -8 20.7000  7.2000   1
  -7   5  -7 -1.9000  4.6000   1
  -7   5  -6  8.8000  5.2000   1
   7  -5   5  1.4000  3.1000   1
  -7   5  -5  6.5000  4.2000   1
   7  -5   4 80.7000  6.8000   1
  -7   5  -4 76.1000  8.1000   1
   7  -5   3 19.6000  4.0000   1
  -7   5  -3 31.3000  4.1000   1
   7  -5   2  0.7000  3.4000   1
  -7   5  -2  2.3000  2.0000   1
   7  -5   1 17.3000  4.2000   1
  -7   5  -1  9.6000  2.0000   1
   7  -5   0  5.6000  3.3000   1
  -7   5   0  8.0000  1.9000   1
   7  -5  -1 129.100   9.600   1
  -7   5   1 120.700   5.100   1
   7  -5  -2 19.1000  3.0000   1
  -7   5   2 19.1000  2.1000   1
   7  -5  -3 60.3000  4.3000   1
  -7   5   3 63.3000  3.4000   1
   7  -5  -4 691.400  27.000   1
  -7   5   4 675.700  22.400   1
   7  -5  -5 55.9000  3.6000   1
  -7   5   5 57.6000  4.2000   1
   7  -5  -6 235.400   9.000   1
  -7   5   6 223.800   8.400   1
   7  -5  -7 -2.3000  1.9000   1
  -7   5   7  2.2000  2.0000   1
   7  -5  -8 199.200   8.400   1
  -7   5   8 187.200   8.400   1
   7  -5  -9  2.7000  1.9000   1
  -7   5   9  3.6000  2.0000   1
   7  -5 -10 38.7000  3.1000   1
  -7   5  10 46.9000  3.4000   1
   7  -5 -11  0.7000  2.0000   1
  -7   5  11 -0.1000  1.9000   1
   7  -5 -12 159.500   7.600   1
  -7   5  12 158.300   7.200   1
   7  -5 -13  8.9000  2.1000   1
  -7   5  13  7.3000  2.0000   1
   7  -5 -14  7.9000  1.7000   1
  -7   5  14  9.9000  1.9000   1
   7  -5 -15 40.3000  2.8000   1
  -7   5  15 40.8000  3.4000   1
   7  -5 -16 18.3000  4.5000   1
   7  -5 -17 20.6000  5.3000   1
   7  -5 -18 29.7000  6.0000   1
   7  -5 -19  9.3000  4.9000   1
   7  -5 -20 116.600  12.800   1
   7  -5 -21 -0.1000  5.4000   1
  -7   6  -6 36.4000  7.9000   1
  -7   6  -5 14.5000  7.8000   1
   7  -6   4  4.0000  3.7000   1
  -7   6  -4 -5.6000  4.2000   1
   7  -6   3  3.6000  2.7000   1
  -7   6  -3  8.4000  5.1000   1
   7  -6   2 22.2000  4.3000   1
  -7   6  -2 13.3000  2.7000   1
   7  -6   1 41.2000  6.0000   1
  -7   6  -1 40.7000  3.1000   1
   7  -6   0  8.8000  3.1000   1
  -7   6   0  1.4000  2.3000   1
   7  -6  -1 32.7000  4.2000   1
  -7   6   1 33.4000  2.9000   1
   7  -6  -2 33.7000  4.5000   1
  -7   6   2 35.9000  2.8000   1
   7  -6  -3 127.500  10.200   1
  -7   6   3 112.600   5.200   1
   7  -6  -4 584.800  37.500   1
  -7   6   4 589.600  22.400   1
   7  -6  -5  1.7000  2.2000   1
  -7   6   5  1.4000  2.7000   1
   7  -6  -6 64.0000  4.3000   1
  -7   6   6 53.9000  4.2000   1
   7  -6  -7 96.1000  5.4000   1
  -7   6   7 105.700   7.300   1
   7  -6  -8 194.000   8.700   1
  -7   6   8 199.600  11.100   1
   7  -6  -9  0.7000  1.9000   1
  -7   6   9  2.4000  3.3000   1
   7  -6 -10 161.100   7.900   1
  -7   6  10 169.800  10.200   1
   7  -6 -11 130.800   6.900   1
  -7   6  11 123.000   9.200   1
   7  -6 -12  0.9000  1.4000   1
  -7   6  12 -1.7000  2.6000   1
   7  -6 -13  0.9000  1.6000   1
  -7   6  13  1.7000  2.2000   1
   7  -6 -14 -0.6000  5.9000   1
  -7   6  14  9.6000  2.1000   1
   7  -6 -15 78.6000  8.5000   1
   7  -6 -16 16.6000  5.8000   1
   7  -6 -17 12.3000  6.0000   1
   7  -6 -18 221.200  17.600   1
   7  -6 -19  0.9000  5.3000   1
  -7   7  -4 49.6000  9.0000   1
  -7   7  -3 24.8000  8.1000   1
   7  -7   2  7.5000  3.2000   1
  -7   7  -2  4.8000  5.2000   1
   7  -7   1 15.0000  3.6000   1
  -7   7  -1 10.8000  6.9000   1
   7  -7   0 29.2000  5.4000   1
  -7   7   0 21.5000  5.4000   1
   7  -7  -1 69.9000  7.0000   1
  -7   7   1 58.0000  4.0000   1
   7  -7  -2 35.6000  5.1000   1
  -7   7   2 39.9000  4.1000   1
   7  -7  -3  9.6000  3.3000   1
  -7   7   3 19.2000  4.9000   1
   7  -7  -4  6.5000  3.8000   1
  -7   7   4  1.0000  3.7000   1
   7  -7  -5 81.8000  8.1000   1
  -7   7   5 52.0000  6.2000   1
   7  -7  -6  5.2000  4.1000   1
  -7   7   6  4.3000  4.5000   1
   7  -7  -7 22.7000  3.7000   1
  -7   7   7 28.4000  4.9000   1
   7  -7  -8  5.2000  2.7000   1
  -7   7   8  6.6000  3.4000   1
   7  -7  -9 15.9000  3.1000   1
  -7   7   9  8.0000  3.3000   1
   7  -7 -10  5.5000  2.5000   1
  -7   7  10  6.9000  3.0000   1
   7  -7 -11 -1.3000  1.7000   1
  -7   7  11  2.4000  2.2000   1
   7  -7 -12 15.7000  4.9000   1
  -7   7  12 13.8000  2.9000   1
   7  -7 -13 17.7000  5.7000   1
   7  -7 -14 13.4000  7.7000   1
   7  -7 -15 55.9000  7.9000   1
   7  -7 -16  7.6000  5.1000   1
   7  -7 -17 29.1000  7.5000   1
  -7   8  -2  1.8000  8.4000   1
   7  -8   1 31.6000  6.4000   1
  -7   8  -1 11.2000  6.1000   1
   7  -8   0  5.5000  3.9000   1
  -7   8   0  9.3000  5.6000   1
   7  -8  -1 45.0000  6.8000   1
  -7   8   1 20.7000  8.0000   1
   7  -8  -2 181.500  13.300   1
  -7   8   2 187.800  15.700   1
   7  -8  -3 144.500  11.100   1
  -7   8   3 149.900  12.500   1
   7  -8  -4 10.5000  4.5000   1
  -7   8   4 22.4000  6.8000   1
   7  -8  -5 156.700  11.500   1
  -7   8   5 136.800  12.200   1
   7  -8  -6 29.2000  6.2000   1
  -7   8   6 39.5000  6.1000   1
   7  -8  -7 114.100  10.100   1
  -7   8   7 126.500  10.600   1
   7  -8  -8 92.9000  9.6000   1
  -7   8   8 60.2000  6.3000   1
   7  -8  -9  0.4000  4.8000   1
  -7   8   9 -3.4000  3.5000   1
   7  -8 -10  5.2000  4.8000   1
  -7   8  10  1.3000  3.4000   1
   7  -8 -11 229.500  16.100   1
   7  -8 -12  6.0000  6.6000   1
   7  -8 -13 34.7000  7.4000   1
   7  -8 -14 74.3000 10.8000   1
   7  -8 -15 16.7000  6.3000   1
   7  -9  -3  4.7000  7.0000   1
  -7   9   3  6.7000  7.3000   1
   7  -9  -4  7.9000  4.7000   1
  -7   9   4 11.3000  8.5000   1
   7  -9  -5  7.0000  6.8000   1
  -7   9   5  3.1000  4.7000   1
   7  -9  -6 71.7000  9.0000   1
  -7   9   6 60.3000  8.9000   1
   7  -9  -7 39.7000  6.5000   1
  -7   9   7 26.1000  5.4000   1
   7  -9  -8  1.1000  5.2000   1
   7  -9  -9  1.6000  4.0000   1
   7  -9 -10 13.7000  9.0000   1
   8   0   9  6.2000  2.9000   1
   8   0   8 30.3000  4.1000   1
   8   0   7  2.5000  2.9000   1
   8   0   6 237.300  12.100   1
   8   0   5 -0.5000  2.3000   1
   8   0   4 78.6000  4.2000   1
   8   0   3  2.0000  1.9000   1
   8   0   2 17.0000  2.1000   1
   8   0   1  1.5000  2.5000   1
   8   0   0 499.900  16.000   1
   8   0  -1 -1.8000  2.3000   1
   8   0  -2 566.400  20.200   1
   8   0  -3  0.9000  2.1000   1
   8   0  -4 271.200   9.700   1
   8   0  -5 -1.4000  1.6000   1
   8   0  -6  0.5000  1.5000   1
   8   0  -7  1.1000  1.7000   1
   8   0  -8 319.600  10.300   1
   8   0  -9  1.0000  1.5000   1
   8   0 -10 37.8000  2.9000   1
   8   0 -11 -0.9000  1.6000   1
   8   0 -12 1994.80   43.20   1
   8   0 -13  0.5000  1.2000   1
   8   0 -14 59.9000  2.7000   1
   8   0 -15  1.0000  1.5000   1
   8   0 -16 28.0000  2.1000   1
   8   0 -17  0.4000  1.5000   1
   8   0 -18 345.200  11.100   1
   8   0 -19  0.2000  1.4000   1
   8   0 -20  6.9000  1.8000   1
   8   0 -21  0.3000  2.1000   1
   8   0 -22  6.2000  2.8000   1
   8   0 -23 -1.4000  4.4000   1
   8   0 -24 162.600  12.600   1
   8  -1   9  6.2000  3.0000   1
  -8   1  -9  5.2000  4.4000   1
   8  -1   8  9.5000  3.3000   1
  -8   1  -8 13.0000  3.4000   1
   8  -1   7  0.2000  2.6000   1
  -8   1  -7  2.6000  3.8000   1
   8  -1   6 66.9000  5.7000   1
  -8   1  -6 68.8000  5.3000   1
   8  -1   5 53.1000  4.3000   1
  -8   1  -5 46.3000  4.1000   1
   8  -1   4 295.800  12.700   1
  -8   1  -4 257.300  12.000   1
   8  -1   3 -0.1000  1.9000   1
  -8   1  -3  0.9000  2.7000   1
   8  -1   2 72.3000  3.4000   1
  -8   1  -2 65.8000  4.0000   1
   8  -1   1  4.2000  1.7000   1
  -8   1  -1 -0.2000  1.8000   1
   8  -1   0 66.9000  3.1000   1
  -8   1   0 65.3000  3.7000   1
   8  -1  -1 60.5000  2.8000   1
  -8   1   1 60.2000  4.1000   1
   8  -1  -2 126.700   4.000   1
  -8   1   2 128.500   5.700   1
   8  -1  -3 98.0000  3.1000   1
  -8   1   3 103.000   4.700   1
   8  -1  -4 17.1000  1.9000   1
  -8   1   4 16.9000  2.2000   1
   8  -1  -5 237.100   7.300   1
  -8   1   5 224.800   7.100   1
   8  -1  -6 83.2000  3.7000   1
  -8   1   6 87.2000  3.9000   1
   8  -1  -7 427.700  12.100   1
  -8   1   7 403.400  11.400   1
   8  -1  -8 38.7000  2.9000   1
  -8   1   8 36.3000  2.0000   1
   8  -1  -9 230.400   7.900   1
  -8   1   9 233.200   6.100   1
   8  -1 -10 570.400  17.400   1
  -8   1  10 563.300  11.700   1
   8  -1 -11 177.500   6.100   1
  -8   1  11 182.200   4.000   1
   8  -1 -12  3.6000  1.6000   1
  -8   1  12  5.6000  1.1000   1
   8  -1 -13  6.8000  2.0000   1
  -8   1  13  3.5000  1.2000   1
   8  -1 -14 10.5000  1.8000   1
  -8   1  14 13.4000  1.8000   1
   8  -1 -15  6.1000  2.1000   1
  -8   1  15 11.9000  1.7000   1
   8  -1 -16 1304.30   32.40   1
  -8   1  16 1313.20   31.20   1
   8  -1 -17 118.600   4.100   1
  -8   1  17 110.400   4.300   1
   8  -1 -18 297.600   8.600   1
  -8   1  18 303.000   9.000   1
   8  -1 -19 53.8000  2.7000   1
  -8   1  19 64.0000  3.9000   1
   8  -1 -20 30.2000  3.1000   1
  -8   1  20 30.9000  2.5000   1
   8  -1 -21  3.5000  2.2000   1
  -8   1  21  0.0000  2.0000   1
   8  -1 -22 87.5000  6.0000   1
  -8   1  22 86.1000  8.7000   1
   8  -1 -23  5.5000  3.3000   1
  -8   1  23 -3.4000  3.5000   1
   8  -1 -24 21.3000  7.5000   1
  -8   1  24 32.0000  8.0000   1
   8  -2   9 11.2000  6.1000   1
  -8   2  -9  0.9000  4.8000   1
   8  -2   8 72.7000  5.7000   1
  -8   2  -8 102.200  11.500   1
   8  -2   7 43.4000  4.2000   1
  -8   2  -7 46.8000  7.3000   1
   8  -2   6 -1.5000  2.3000   1
  -8   2  -6  6.4000  5.9000   1
   8  -2   5 40.5000  3.7000   1
  -8   2  -5 36.8000  4.2000   1
   8  -2   4 11.2000  2.4000   1
  -8   2  -4 12.5000  3.2000   1
   8  -2   3 135.100   6.700   1
  -8   2  -3 129.200   7.200   1
   8  -2   2 106.700   4.800   1
  -8   2  -2 108.900   6.100   1
   8  -2   1 -0.3000  1.2000   1
  -8   2  -1 -1.5000  3.1000   1
   8  -2   0 19.0000  1.9000   1
  -8   2   0 14.2000  2.3000   1
   8  -2  -1 1123.70   40.60   1
  -8   2   1 1127.60   32.90   1
   8  -2  -2 47.1000  3.8000   1
  -8   2   2 43.2000  3.0000   1
   8  -2  -3 39.9000  2.8000   1
  -8   2   3 33.6000  3.0000   1
   8  -2  -4  2.4000  1.8000   1
  -8   2   4 -1.0000  1.4000   1
   8  -2  -5 308.900  10.700   1
  -8   2   5 322.200  10.100   1
   8  -2  -6 172.800   7.200   1
  -8   2   6 184.700   6.300   1
   8  -2  -7 886.400  27.100   1
  -8   2   7 871.500  22.900   1
   8  -2  -8 50.7000  3.2000   1
  -8   2   8 49.1000  1.6000   1
   8  -2  -9 72.6000  3.8000   1
  -8   2   9 63.4000  3.9000   1
   8  -2 -10 -1.4000  1.5000   1
  -8   2  10  1.8000  1.1000   1
   8  -2 -11 248.800   8.300   1
  -8   2  11 247.800   7.200   1
   8  -2 -12 20.3000  2.3000   1
  -8   2  12 18.9000  1.7000   1
   8  -2 -13 797.600  25.900   1
  -8   2  13 823.300  21.300   1
   8  -2 -14 14.2000  2.0000   1
  -8   2  14 16.3000  1.8000   1
   8  -2 -15 34.8000  2.7000   1
  -8   2  15 36.5000  2.9000   1
   8  -2 -16 172.400   6.600   1
  -8   2  16 177.100   7.700   1
   8  -2 -17 63.8000  3.8000   1
  -8   2  17 65.3000  2.7000   1
   8  -2 -18 43.5000  3.1000   1
  -8   2  18 35.9000  2.5000   1
   8  -2 -19 104.200   4.500   1
  -8   2  19 110.500   5.800   1
   8  -2 -20  6.7000  4.9000   1
  -8   2  20  0.8000  1.6000   1
   8  -2 -21  3.2000  4.8000   1
  -8   2  21 -3.2000  3.1000   1
   8  -2 -22 12.9000  4.6000   1
  -8   2  22 18.0000  6.1000   1
   8  -2 -23 30.6000  7.1000   1
  -8   2  23 33.6000  6.9000   1
  -8   3  -8  3.8000  4.8000   1
   8  -3   7  1.4000  3.7000   1
  -8   3  -7 -3.7000  4.9000   1
   8  -3   6 104.900   8.500   1
  -8   3  -6 106.000  11.400   1
   8  -3   5 42.5000  5.6000   1
  -8   3  -5 20.8000  3.5000   1
   8  -3   4  8.6000  2.7000   1
  -8   3  -4  3.8000  2.3000   1
   8  -3   3 115.600   9.800   1
  -8   3  -3 94.1000  5.5000   1
   8  -3   2 22.2000  4.3000   1
  -8   3  -2 15.9000  3.2000   1
   8  -3   1 75.2000  6.6000   1
  -8   3  -1 72.1000  4.5000   1
   8  -3   0 367.700  16.900   1
  -8   3   0 366.500  13.000   1
   8  -3  -1  0.1000  2.3000   1
  -8   3   1  8.3000  2.5000   1
   8  -3  -2 261.700  11.100   1
  -8   3   2 258.200   9.000   1
   8  -3  -3 65.1000  4.1000   1
  -8   3   3 72.6000  3.8000   1
   8  -3  -4 13.6000  2.3000   1
  -8   3   4 12.1000  1.5000   1
   8  -3  -5 848.300  29.100   1
  -8   3   5 863.900  20.000   1
   8  -3  -6 16.4000  2.1000   1
  -8   3   6 17.6000  1.4000   1
   8  -3  -7 153.100   6.600   1
  -8   3   7 162.400   6.800   1
   8  -3  -8 114.400   5.600   1
  -8   3   8 102.800   4.500   1
   8  -3  -9 201.700   8.100   1
  -8   3   9 197.100   7.400   1
   8  -3 -10  5.4000  1.8000   1
  -8   3  10  4.3000  1.7000   1
   8  -3 -11 453.700  15.000   1
  -8   3  11 461.500  12.100   1
   8  -3 -12 102.400   4.700   1
  -8   3  12 99.4000  3.7000   1
   8  -3 -13 35.8000  2.8000   1
  -8   3  13 31.4000  2.1000   1
   8  -3 -14 -0.9000  1.9000   1
  -8   3  14 -0.7000  1.0000   1
   8  -3 -15 79.0000  4.5000   1
  -8   3  15 74.6000  3.3000   1
   8  -3 -16  3.9000  1.8000   1
  -8   3  16  5.4000  1.4000   1
   8  -3 -17 15.6000  2.2000   1
  -8   3  17 10.6000  1.9000   1
   8  -3 -18 29.0000  2.6000   1
  -8   3  18 26.7000  2.8000   1
   8  -3 -19 44.8000  6.3000   1
  -8   3  19 25.2000  2.9000   1
   8  -3 -20 14.4000  6.1000   1
   8  -3 -21 80.6000  8.3000   1
  -8   3  21 83.4000  8.5000   1
   8  -3 -22 20.2000  5.7000   1
  -8   3  22 23.8000  6.0000   1
   8  -3 -23 17.4000  6.1000   1
  -8   3  23 35.1000  7.8000   1
  -8   4  -7  7.5000  5.6000   1
   8  -4   6 144.200  11.300   1
  -8   4  -6 145.700  14.300   1
   8  -4   5 80.7000  8.6000   1
  -8   4  -5 78.0000 10.3000   1
   8  -4   4 146.000  11.800   1
  -8   4  -4 125.400   7.800   1
   8  -4   3 11.4000  3.2000   1
  -8   4  -3  7.2000  2.6000   1
   8  -4   2 49.6000  5.2000   1
  -8   4  -2 46.5000  4.5000   1
   8  -4   1 118.000   8.200   1
  -8   4  -1 114.800   6.100   1
   8  -4   0 23.1000  4.3000   1
  -8   4   0 16.4000  2.8000   1
   8  -4  -1  1.8000  2.5000   1
  -8   4   1  2.2000  2.2000   1
   8  -4  -2 297.800  12.200   1
  -8   4   2 292.600   9.300   1
   8  -4  -3 -0.8000  1.6000   1
  -8   4   3  0.8000  1.3000   1
   8  -4  -4 738.600  31.300   1
  -8   4   4 777.600  18.900   1
   8  -4  -5 334.700  12.400   1
  -8   4   5 341.900   9.900   1
   8  -4  -6 110.200   5.400   1
  -8   4   6 100.600   5.200   1
   8  -4  -7 28.1000  2.9000   1
  -8   4   7 29.1000  2.6000   1
   8  -4  -8 128.200   6.400   1
  -8   4   8 123.500   5.600   1
   8  -4  -9 -0.7000  1.6000   1
  -8   4   9  2.0000  1.8000   1
   8  -4 -10  0.3000  1.7000   1
  -8   4  10  1.9000  2.1000   1
   8  -4 -11 205.100   8.500   1
  -8   4  11 199.600   9.000   1
   8  -4 -12 59.9000  3.8000   1
  -8   4  12 53.5000  2.6000   1
   8  -4 -13  3.0000  1.9000   1
  -8   4  13  0.6000  1.3000   1
   8  -4 -14 17.4000  2.7000   1
  -8   4  14 20.8000  2.3000   1
   8  -4 -15 56.1000  3.2000   1
  -8   4  15 58.1000  3.9000   1
   8  -4 -16  7.4000  1.6000   1
  -8   4  16  1.0000  1.5000   1
   8  -4 -17 -0.7000  1.4000   1
  -8   4  17  3.2000  1.4000   1
   8  -4 -18 73.6000  7.3000   1
   8  -4 -19 10.1000  4.3000   1
   8  -4 -20 -5.0000  4.5000   1
   8  -4 -21 16.7000  5.8000   1
   8  -4 -22  6.2000  7.5000   1
  -8   5  -6 16.5000  7.3000   1
   8  -5   5  3.3000  2.9000   1
  -8   5  -5  5.6000  4.8000   1
   8  -5   4  9.7000  4.2000   1
  -8   5  -4 11.4000  5.8000   1
   8  -5   3 28.5000  4.7000   1
  -8   5  -3 20.6000  5.4000   1
   8  -5   2 181.800  12.100   1
  -8   5  -2 152.200   8.800   1
   8  -5   1  0.7000  3.0000   1
  -8   5  -1  2.9000  3.0000   1
   8  -5   0  5.6000  2.9000   1
  -8   5   0 -0.6000  2.0000   1
   8  -5  -1  7.4000  4.4000   1
  -8   5   1  8.1000  1.8000   1
   8  -5  -2 24.9000  3.9000   1
  -8   5   2 24.4000  2.3000   1
   8  -5  -3 38.5000  4.8000   1
  -8   5   3 38.0000  3.0000   1
   8  -5  -4 409.300  16.200   1
  -8   5   4 396.500  12.400   1
   8  -5  -5 100.800   5.400   1
  -8   5   5 110.300   4.800   1
   8  -5  -6 12.5000  2.7000   1
  -8   5   6 13.0000  2.5000   1
   8  -5  -7 15.0000  2.9000   1
  -8   5   7 15.3000  3.0000   1
   8  -5  -8 36.0000  3.3000   1
  -8   5   8 32.6000  2.9000   1
   8  -5  -9  3.7000  2.8000   1
  -8   5   9  2.4000  2.1000   1
   8  -5 -10 151.700   6.500   1
  -8   5  10 144.800   9.400   1
   8  -5 -11  1.2000  2.1000   1
  -8   5  11 -4.3000  2.7000   1
   8  -5 -12 34.8000  3.0000   1
  -8   5  12 38.0000  3.3000   1
   8  -5 -13 29.3000  2.8000   1
  -8   5  13 31.9000  2.9000   1
   8  -5 -14 13.7000  2.2000   1
  -8   5  14 15.8000  2.8000   1
   8  -5 -15 23.4000  2.2000   1
  -8   5  15 26.2000  3.1000   1
   8  -5 -16 534.300  30.900   1
  -8   5  16 515.900  39.500   1
   8  -5 -17 93.1000  9.3000   1
   8  -5 -18  6.2000  5.4000   1
   8  -5 -19 -2.2000  4.7000   1
   8  -5 -20 143.500  13.000   1
   8  -5 -21 11.2000  8.1000   1
  -8   6  -5  0.3000  5.0000   1
  -8   6  -4 -2.5000  5.2000   1
   8  -6   3  7.2000  3.0000   1
  -8   6  -3 13.4000  7.1000   1
   8  -6   2 23.6000  4.7000   1
  -8   6  -2 32.5000  6.9000   1
   8  -6   1 18.4000  4.3000   1
  -8   6  -1 12.8000  5.0000   1
   8  -6   0  3.9000  3.6000   1
  -8   6   0  1.9000  2.2000   1
   8  -6  -1 95.0000  7.9000   1
  -8   6   1 100.600   5.300   1
   8  -6  -2 29.5000  5.6000   1
  -8   6   2 23.7000  3.1000   1
   8  -6  -3  4.0000  3.6000   1
  -8   6   3  1.2000  2.1000   1
   8  -6  -4 -3.3000  3.3000   1
  -8   6   4 -0.4000  2.3000   1
   8  -6  -5 212.700  14.200   1
  -8   6   5 163.900   9.800   1
   8  -6  -6 118.400   9.200   1
  -8   6   6 127.000  10.300   1
   8  -6  -7 34.2000  3.6000   1
  -8   6   7 41.9000  5.0000   1
   8  -6  -8 290.000  11.400   1
  -8   6   8 298.900  15.900   1
   8  -6  -9 61.9000  4.6000   1
  -8   6   9 63.9000  5.8000   1
   8  -6 -10 15.8000  2.7000   1
  -8   6  10 13.1000  4.3000   1
   8  -6 -11 224.200  10.700   1
  -8   6  11 224.900  15.200   1
   8  -6 -12 40.0000  3.8000   1
  -8   6  12 40.1000  5.0000   1
   8  -6 -13 31.2000  3.5000   1
  -8   6  13 29.5000  3.3000   1
   8  -6 -14 257.800  18.000   1
  -8   6  14 270.500  13.600   1
   8  -6 -15 89.0000 10.0000   1
  -8   6  15 94.1000  7.8000   1
   8  -6 -16 29.2000  5.1000   1
   8  -6 -17 12.7000  5.7000   1
   8  -6 -18 100.300  10.200   1
   8  -6 -19  0.4000  5.5000   1
  -8   7  -3 64.6000  8.9000   1
   8  -7   2 18.3000  5.7000   1
  -8   7  -2 12.0000  6.6000   1
   8  -7   1  6.4000  5.1000   1
  -8   7  -1 -3.7000  5.2000   1
   8  -7   0  4.5000  3.6000   1
  -8   7   0 10.7000  4.9000   1
   8  -7  -1  3.4000  5.3000   1
  -8   7   1  2.0000  4.5000   1
   8  -7  -2 -0.4000  4.8000   1
  -8   7   2  4.7000  6.2000   1
   8  -7  -3 17.7000  4.4000   1
  -8   7   3  9.7000  3.3000   1
   8  -7  -4 93.1000  9.9000   1
  -8   7   4 73.0000  5.1000   1
   8  -7  -5 108.500   8.500   1
  -8   7   5 104.200   9.100   1
   8  -7  -6  8.2000  4.1000   1
  -8   7   6  9.0000  4.1000   1
   8  -7  -7 -1.2000  3.9000   1
  -8   7   7  6.4000  3.9000   1
   8  -7  -8 29.8000  7.0000   1
  -8   7   8 20.8000  4.4000   1
   8  -7  -9 212.300  15.200   1
  -8   7   9 209.100  11.700   1
   8  -7 -10 73.0000  5.5000   1
  -8   7  10 79.8000  6.9000   1
   8  -7 -11 38.2000  4.0000   1
  -8   7  11 30.5000  4.4000   1
   8  -7 -12 70.9000  8.1000   1
  -8   7  12 64.0000  6.9000   1
   8  -7 -13 10.0000  4.5000   1
  -8   7  13  4.6000  3.6000   1
   8  -7 -14 28.2000  7.1000   1
   8  -7 -15 132.500  12.500   1
   8  -7 -16 -1.5000  6.0000   1
   8  -7 -17  3.8000  5.8000   1
   8  -8   0 -2.9000  5.3000   1
  -8   8   0  3.7000  6.1000   1
   8  -8  -1 26.7000  5.4000   1
  -8   8   1  9.0000  7.8000   1
   8  -8  -2  4.4000  3.7000   1
  -8   8   2 17.9000  7.7000   1
   8  -8  -3  7.9000  4.6000   1
  -8   8   3 18.0000  5.7000   1
   8  -8  -4  4.8000  4.2000   1
  -8   8   4 -0.3000  4.9000   1
   8  -8  -5 114.700  11.200   1
  -8   8   5 134.400  12.900   1
   8  -8  -6  9.7000  4.4000   1
  -8   8   6  2.8000  4.6000   1
   8  -8  -7 -9.5000  6.0000   1
  -8   8   7  7.9000  6.2000   1
   8  -8  -8  2.3000  7.2000   1
  -8   8   8  3.0000  4.3000   1
   8  -8  -9 26.7000  7.5000   1
  -8   8   9 28.4000  6.2000   1
   8  -8 -10 43.7000  8.3000   1
  -8   8  10 21.0000  4.6000   1
   8  -8 -11 39.8000  8.5000   1
  -8   8  11 44.5000  5.8000   1
   8  -8 -12 17.8000  6.0000   1
   8  -8 -13 117.700  12.500   1
   8  -8 -14  3.5000  5.8000   1
   9   0   7  1.2000  2.9000   1
   9   0   6  1.0000  2.6000   1
   9   0   5  1.4000  2.7000   1
   9   0   4 52.2000  4.4000   1
   9   0   3  0.5000  1.9000   1
   9   0   2 66.5000  3.8000   1
   9   0   1  2.2000  1.8000   1
   9   0   0 467.800  14.600   1
   9   0  -1 -2.0000  2.0000   1
   9   0  -2 521.200  16.900   1
   9   0  -3  2.5000  1.8000   1
   9   0  -4 384.400  13.200   1
   9   0  -5  1.8000  2.1000   1
   9   0  -6 17.0000  2.5000   1
   9   0  -7  2.0000  1.7000   1
   9   0  -8 132.100   6.200   1
   9   0  -9  3.4000  2.0000   1
   9   0 -10 297.300   9.100   1
   9   0 -11  1.4000  1.7000   1
   9   0 -12 73.3000  4.2000   1
   9   0 -13 -3.2000  1.7000   1
   9   0 -14 334.500  10.900   1
   9   0 -15  0.4000  1.4000   1
   9   0 -16 223.100   6.400   1
   9   0 -17  0.2000  1.3000   1
   9   0 -18 141.600   5.300   1
   9   0 -19  0.4000  1.5000   1
   9   0 -20 28.6000  2.7000   1
   9   0 -21  3.0000  1.8000   1
   9   0 -22  1.8000  2.5000   1
   9   0 -23 -2.0000  2.5000   1
   9   0 -24 231.100  18.600   1
   9  -1   7 47.2000  4.7000   1
  -9   1  -7 31.3000  5.2000   1
   9  -1   6 19.4000  3.6000   1
  -9   1  -6 16.6000  3.6000   1
   9  -1   5 54.6000  4.6000   1
  -9   1  -5 47.7000  6.0000   1
   9  -1   4  5.8000  2.4000   1
  -9   1  -4  6.3000  4.6000   1
   9  -1   3 222.800  11.400   1
  -9   1  -3 218.400  10.900   1
   9  -1   2 60.5000  4.3000   1
  -9   1  -2 53.5000  4.8000   1
   9  -1   1 592.000  18.600   1
  -9   1  -1 600.400  22.800   1
   9  -1   0 -0.9000  1.1000   1
  -9   1   0  1.5000  2.4000   1
   9  -1  -1 39.2000  2.5000   1
  -9   1   1 36.9000  3.4000   1
   9  -1  -2  1.5000  1.2000   1
  -9   1   2 -0.3000  2.1000   1
   9  -1  -3 124.700   4.000   1
  -9   1   3 129.300   6.200   1
   9  -1  -4 19.9000  2.6000   1
  -9   1   4 20.5000  3.0000   1
   9  -1  -5  8.3000  2.1000   1
  -9   1   5  4.3000  1.8000   1
   9  -1  -6 395.900  12.900   1
  -9   1   6 368.000  12.000   1
   9  -1  -7 54.1000  3.9000   1
  -9   1   7 52.1000  3.3000   1
   9  -1  -8 56.4000  3.4000   1
  -9   1   8 55.3000  3.1000   1
   9  -1  -9 52.1000  3.5000   1
  -9   1   9 52.2000  2.1000   1
   9  -1 -10 543.000  15.900   1
  -9   1  10 567.900  14.300   1
   9  -1 -11 369.400  11.700   1
  -9   1  11 404.300   9.900   1
   9  -1 -12  5.0000  1.5000   1
  -9   1  12  4.3000  0.8000   1
   9  -1 -13 99.4000  4.4000   1
  -9   1  13 100.500   3.600   1
   9  -1 -14 154.900   6.100   1
  -9   1  14 149.700   4.700   1
   9  -1 -15  5.0000  2.0000   1
  -9   1  15  6.8000  1.6000   1
   9  -1 -16 565.000  16.800   1
  -9   1  16 556.900  16.000   1
   9  -1 -17 246.700   9.900   1
  -9   1  17 248.900   7.900   1
   9  -1 -18 57.9000  3.2000   1
  -9   1  18 50.5000  2.9000   1
   9  -1 -19 30.1000  2.5000   1
  -9   1  19 27.6000  2.3000   1
   9  -1 -20 54.8000  3.0000   1
  -9   1  20 45.5000  3.2000   1
   9  -1 -21 13.5000  2.3000   1
  -9   1  21 17.4000  2.4000   1
   9  -1 -22 50.0000  4.1000   1
  -9   1  22 39.2000  3.5000   1
   9  -1 -23 83.2000  6.0000   1
  -9   1  23 92.0000  9.6000   1
   9  -1 -24 -1.1000  2.6000   1
  -9   1  24 -6.7000  6.0000   1
   9  -2   7 26.1000  3.7000   1
  -9   2  -7 27.6000  7.1000   1
   9  -2   6  2.4000  2.7000   1
  -9   2  -6 -5.4000  4.2000   1
   9  -2   5  5.3000  2.4000   1
  -9   2  -5  6.2000  4.6000   1
   9  -2   4 155.800   9.200   1
  -9   2  -4 158.500  12.600   1
   9  -2   3 234.200  12.000   1
  -9   2  -3 202.200  10.600   1
   9  -2   2 50.0000  4.2000   1
  -9   2  -2 52.1000  4.4000   1
   9  -2   1 10.0000  2.0000   1
  -9   2  -1 11.0000  2.8000   1
   9  -2   0 148.000   9.000   1
  -9   2   0 165.700   8.300   1
   9  -2  -1  1.7000  2.5000   1
  -9   2   1 -0.2000  1.9000   1
   9  -2  -2 123.300   5.600   1
  -9   2   2 129.100   6.200   1
   9  -2  -3 739.900  31.600   1
  -9   2   3 706.200  23.000   1
   9  -2  -4 41.6000  3.2000   1
  -9   2   4 43.7000  3.5000   1
   9  -2  -5 703.000  22.800   1
  -9   2   5 731.800  20.400   1
   9  -2  -6 119.900   5.600   1
  -9   2   6 116.700   4.800   1
   9  -2  -7 -0.5000  1.8000   1
  -9   2   7  0.5000  1.7000   1
   9  -2  -8 10.3000  2.0000   1
  -9   2   8  8.7000  2.6000   1
   9  -2  -9 59.0000  3.6000   1
  -9   2   9 58.4000  3.3000   1
   9  -2 -10 26.0000  2.4000   1
  -9   2  10 26.9000  1.1000   1
   9  -2 -11  5.5000  1.9000   1
  -9   2  11 10.2000  0.9000   1
   9  -2 -12 -0.7000  1.7000   1
  -9   2  12  1.7000  0.9000   1
   9  -2 -13 409.600  13.300   1
  -9   2  13 422.400   9.900   1
   9  -2 -14 60.5000  3.5000   1
  -9   2  14 57.7000  2.4000   1
   9  -2 -15 89.5000  4.5000   1
  -9   2  15 89.9000  3.1000   1
   9  -2 -16 23.1000  3.0000   1
  -9   2  16 20.0000  1.9000   1
   9  -2 -17  0.6000  2.4000   1
  -9   2  17  3.7000  1.7000   1
   9  -2 -18 -0.6000  1.7000   1
  -9   2  18  1.6000  1.5000   1
   9  -2 -19 29.5000  3.0000   1
  -9   2  19 31.8000  2.8000   1
   9  -2 -20 44.0000  5.7000   1
  -9   2  20 51.7000  4.0000   1
   9  -2 -21 40.2000  5.7000   1
  -9   2  21 33.9000  3.0000   1
   9  -2 -22 60.4000  6.5000   1
  -9   2  22 73.7000  8.7000   1
   9  -2 -23 16.9000  4.5000   1
  -9   2  23  7.1000  4.6000   1
   9  -2 -24 -6.9000  5.2000   1
  -9   2  24 -0.9000  5.7000   1
   9  -3   6  3.4000  3.6000   1
  -9   3  -6  3.0000  5.0000   1
   9  -3   5 164.800  14.900   1
  -9   3  -5 189.400  14.600   1
   9  -3   4 -0.8000  4.0000   1
  -9   3  -4  1.1000  4.2000   1
   9  -3   3  5.9000  3.2000   1
  -9   3  -3  4.4000  3.4000   1
   9  -3   2  1.3000  3.9000   1
  -9   3  -2 -0.1000  2.7000   1
   9  -3   1 53.0000  6.0000   1
  -9   3  -1 56.9000  4.9000   1
   9  -3   0  6.8000  4.3000   1
  -9   3   0  8.5000  2.4000   1
   9  -3  -1 113.700   8.800   1
  -9   3   1 100.500   5.100   1
   9  -3  -2  0.8000  2.7000   1
  -9   3   2  1.6000  2.4000   1
   9  -3  -3 -0.8000  1.8000   1
  -9   3   3  0.5000  1.8000   1
   9  -3  -4 56.5000  4.3000   1
  -9   3   4 56.3000  3.4000   1
   9  -3  -5 958.300  30.900   1
  -9   3   5 943.400  26.600   1
   9  -3  -6 24.0000  3.2000   1
  -9   3   6 30.0000  3.6000   1
   9  -3  -7 37.5000  3.4000   1
  -9   3   7 38.3000  1.7000   1
   9  -3  -8 125.800   6.200   1
  -9   3   8 135.900   4.300   1
   9  -3  -9  2.9000  2.4000   1
  -9   3   9  0.4000  1.9000   1
   9  -3 -10 54.9000  3.9000   1
  -9   3  10 53.2000  3.2000   1
   9  -3 -11 167.100   6.900   1
  -9   3  11 187.400   5.900   1
   9  -3 -12  1.4000  1.8000   1
  -9   3  12  1.6000  1.7000   1
   9  -3 -13 -0.7000  1.6000   1
  -9   3  13  0.6000  1.2000   1
   9  -3 -14 10.4000  2.1000   1
  -9   3  14 12.1000  2.1000   1
   9  -3 -15 144.300   6.400   1
  -9   3  15 148.100   5.800   1
   9  -3 -16 -2.1000  2.1000   1
  -9   3  16 -1.1000  1.2000   1
   9  -3 -17 872.000  33.500   1
  -9   3  17 851.700  37.700   1
   9  -3 -18 63.1000  3.6000   1
  -9   3  18 52.5000  4.1000   1
   9  -3 -19 29.3000  4.9000   1
  -9   3  19 29.8000  3.3000   1
   9  -3 -20  1.7000  3.9000   1
   9  -3 -21 59.7000  8.2000   1
  -9   3  21 58.7000  7.3000   1
   9  -3 -22 -2.2000  4.4000   1
  -9   3  22  0.2000  3.2000   1
   9  -3 -23 63.7000  8.2000   1
  -9   3  23 60.7000  7.6000   1
  -9   4  -6 27.2000  7.8000   1
   9  -4   5 31.0000  5.7000   1
  -9   4  -5 33.3000  8.8000   1
   9  -4   4 49.1000  5.7000   1
  -9   4  -4 55.0000  7.9000   1
   9  -4   3  3.7000  3.0000   1
  -9   4  -3 -1.8000  6.5000   1
   9  -4   2 -0.2000  4.9000   1
  -9   4  -2  3.0000  2.5000   1
   9  -4   1 -0.8000  4.2000   1
  -9   4  -1  0.4000  2.7000   1
   9  -4   0  9.1000  3.4000   1
  -9   4   0  9.3000  3.0000   1
   9  -4  -1  1.7000  3.0000   1
  -9   4   1  1.4000  2.3000   1
   9  -4  -2 154.500  11.100   1
  -9   4   2 161.600   7.400   1
   9  -4  -3 75.6000  6.6000   1
  -9   4   3 79.9000  4.9000   1
   9  -4  -4 46.5000  4.8000   1
  -9   4   4 51.7000  2.6000   1
   9  -4  -5 52.9000  4.0000   1
  -9   4   5 62.4000  2.6000   1
   9  -4  -6 106.700   5.900   1
  -9   4   6 100.600   3.800   1
   9  -4  -7 124.300   6.000   1
  -9   4   7 112.800   4.300   1
   9  -4  -8 407.100  15.000   1
  -9   4   8 384.800  13.500   1
   9  -4  -9 160.900   7.400   1
  -9   4   9 151.400   7.000   1
   9  -4 -10 94.9000  4.8000   1
  -9   4  10 89.0000  5.2000   1
   9  -4 -11  1.5000  2.3000   1
  -9   4  11  4.6000  2.1000   1
   9  -4 -12 28.0000  2.9000   1
  -9   4  12 34.3000  2.8000   1
   9  -4 -13  5.1000  2.0000   1
  -9   4  13  4.8000  2.4000   1
   9  -4 -14 257.100  11.200   1
  -9   4  14 264.900  10.700   1
   9  -4 -15 163.700   6.700   1
  -9   4  15 163.500   8.200   1
   9  -4 -16 186.100   8.200   1
  -9   4  16 191.900  10.000   1
   9  -4 -17 23.8000  2.6000   1
  -9   4  17 17.9000  2.7000   1
   9  -4 -18 15.8000  5.7000   1
  -9   4  18  8.7000  2.1000   1
   9  -4 -19 31.9000  6.2000   1
   9  -4 -20  0.5000  4.4000   1
   9  -4 -21 13.7000  6.1000   1
   9  -4 -22 44.5000  8.5000   1
   9  -5   4 12.3000  4.3000   1
  -9   5  -4 11.3000  6.3000   1
   9  -5   3 22.7000  4.8000   1
  -9   5  -3 26.2000  6.6000   1
   9  -5   2 96.7000  8.8000   1
  -9   5  -2 83.7000  9.3000   1
   9  -5   1  7.6000  4.7000   1
  -9   5  -1 -8.0000  4.0000   1
   9  -5   0  1.0000  3.2000   1
  -9   5   0  3.6000  3.0000   1
   9  -5  -1 35.0000  5.7000   1
  -9   5   1 48.8000  4.8000   1
   9  -5  -2 26.5000  4.6000   1
  -9   5   2 20.2000  2.7000   1
   9  -5  -3  8.0000  3.5000   1
  -9   5   3  4.3000  1.9000   1
   9  -5  -4  7.1000  3.6000   1
  -9   5   4 -0.3000  2.0000   1
   9  -5  -5  3.8000  3.6000   1
  -9   5   5 14.3000  2.2000   1
   9  -5  -6 100.900   8.700   1
  -9   5   6 97.4000  4.2000   1
   9  -5  -7 55.7000  4.4000   1
  -9   5   7 78.6000  7.4000   1
   9  -5  -8 18.8000  2.7000   1
  -9   5   8 18.4000  3.8000   1
   9  -5  -9 38.8000  3.8000   1
  -9   5   9 28.5000  4.2000   1
   9  -5 -10 363.700  16.100   1
  -9   5  10 364.700  18.200   1
   9  -5 -11  1.0000  2.0000   1
  -9   5  11 -2.4000  3.2000   1
   9  -5 -12  0.6000  2.7000   1
  -9   5  12  0.5000  3.3000   1
   9  -5 -13  1.7000  1.8000   1
  -9   5  13 -2.1000  1.6000   1
   9  -5 -14 31.0000  3.1000   1
  -9   5  14 31.6000  3.7000   1
   9  -5 -15  3.9000  2.5000   1
  -9   5  15  1.9000  2.8000   1
   9  -5 -16 205.200   9.400   1
  -9   5  16 222.400  11.600   1
   9  -5 -17 71.1000  7.8000   1
  -9   5  17 82.0000  5.6000   1
   9  -5 -18 26.8000  7.0000   1
   9  -5 -19  9.7000  4.8000   1
   9  -5 -20 31.5000  7.2000   1
   9  -5 -21  3.8000  6.9000   1
  -9   6  -3 11.1000  6.9000   1
   9  -6   2 13.2000  3.9000   1
  -9   6  -2 14.0000  8.1000   1
   9  -6   1 12.1000  4.0000   1
  -9   6  -1  8.3000  4.9000   1
   9  -6   0 -6.2000  4.6000   1
  -9   6   0  3.5000  4.5000   1
   9  -6  -1 94.6000  8.1000   1
  -9   6   1 62.7000  7.2000   1
   9  -6  -2 156.400  12.200   1
  -9   6   2 177.900  13.900   1
   9  -6  -3 16.1000  5.7000   1
  -9   6   3  1.7000  2.6000   1
   9  -6  -4 129.800  11.300   1
  -9   6   4 116.800   6.700   1
   9  -6  -5 61.2000  7.2000   1
  -9   6   5 70.6000  5.1000   1
   9  -6  -6 15.5000  4.9000   1
  -9   6   6 11.3000  2.2000   1
   9  -6  -7  9.1000  6.4000   1
  -9   6   7  6.1000  3.5000   1
   9  -6  -8 316.300  20.700   1
  -9   6   8 355.400  19.400   1
   9  -6  -9 143.600   7.900   1
  -9   6   9 160.700  10.300   1
   9  -6 -10 35.8000  4.1000   1
  -9   6  10 37.8000  5.7000   1
   9  -6 -11 46.5000  4.1000   1
  -9   6  11 46.6000  4.4000   1
   9  -6 -12 88.3000  5.4000   1
  -9   6  12 86.3000  7.6000   1
   9  -6 -13 53.2000  4.2000   1
  -9   6  13 56.1000  5.1000   1
   9  -6 -14 391.300  19.500   1
  -9   6  14 407.700  24.600   1
   9  -6 -15 15.4000  5.5000   1
  -9   6  15 13.4000  3.0000   1
   9  -6 -16  8.1000  7.2000   1
   9  -6 -17 46.0000  6.9000   1
   9  -6 -18  0.4000  5.0000   1
   9  -6 -19 29.8000  7.1000   1
   9  -6 -20  7.1000  5.5000   1
   9  -7   1 96.6000  9.7000   1
  -9   7  -1 72.3000 12.4000   1
   9  -7   0  6.6000  5.6000   1
  -9   7   0  9.6000  5.8000   1
   9  -7  -1  1.2000  3.8000   1
  -9   7   1  1.7000  5.7000   1
   9  -7  -2 10.8000  6.1000   1
  -9   7   2  5.5000  4.8000   1
   9  -7  -3 -1.2000  5.4000   1
  -9   7   3  1.3000  4.0000   1
   9  -7  -4 16.9000  6.6000   1
  -9   7   4 18.6000  5.5000   1
   9  -7  -5 49.1000  6.9000   1
  -9   7   5 40.9000  5.1000   1
   9  -7  -6  0.3000  4.6000   1
  -9   7   6  3.7000  6.1000   1
   9  -7  -7 -4.9000  3.7000   1
  -9   7   7 13.2000  5.3000   1
   9  -7  -8  2.1000  6.3000   1
  -9   7   8 -5.0000  5.1000   1
   9  -7  -9 19.5000  5.4000   1
  -9   7   9 13.1000  5.3000   1
   9  -7 -10 17.9000  5.2000   1
  -9   7  10  2.3000  3.5000   1
   9  -7 -11 -5.7000  3.9000   1
  -9   7  11  6.7000  4.5000   1
   9  -7 -12 -4.6000  6.6000   1
  -9   7  12  3.5000  3.0000   1
   9  -7 -13  7.3000  5.6000   1
  -9   7  13 12.9000  3.5000   1
   9  -7 -14 14.2000  6.1000   1
  -9   7  14 14.2000  4.0000   1
   9  -7 -15 36.5000  6.5000   1
   9  -7 -16  2.6000  5.7000   1
   9  -7 -17 44.1000  7.9000   1
   9  -8  -3 97.2000  9.9000   1
  -9   8   3 117.700  12.300   1
   9  -8  -4  5.4000  5.3000   1
  -9   8   4  2.4000  5.9000   1
   9  -8  -5 27.0000  8.0000   1
  -9   8   5 30.5000  5.6000   1
   9  -8  -6 54.5000  7.8000   1
  -9   8   6 36.6000  8.1000   1
   9  -8  -7 -3.5000  6.6000   1
  -9   8   7 -0.3000  4.4000   1
   9  -8  -8 11.5000  6.1000   1
  -9   8   8 14.1000  4.8000   1
   9  -8  -9 76.7000  9.8000   1
  -9   8   9 70.0000  8.8000   1
   9  -8 -10 -2.4000  5.8000   1
  -9   8  10 10.5000  4.5000   1
   9  -8 -11 -2.4000  5.4000   1
  -9   8  11  0.1000  4.9000   1
   9  -8 -12 172.600  14.800   1
  -9   8  12 178.500  12.500   1
   9  -8 -13  9.4000  7.7000   1
   9  -8 -14 27.5000  9.0000   1
  10   0   6 137.400  11.300   1
  10   0   5  0.1000  2.4000   1
  10   0   4 25.2000  3.6000   1
  10   0   3 -0.8000  2.5000   1
  10   0   2 539.500  21.800   1
  10   0   1  4.3000  2.6000   1
  10   0   0 105.800   5.300   1
  10   0  -1 -1.4000  1.7000   1
  10   0  -2 390.300  13.500   1
  10   0  -3 -0.1000  1.0000   1
  10   0  -4 435.800  14.400   1
  10   0  -5  0.5000  0.8000   1
  10   0  -6  4.9000  0.7000   1
  10   0  -7 -1.0000  2.1000   1
  10   0  -8 1051.20   35.10   1
  10   0  -9  0.9000  2.1000   1
  10   0 -10 669.300  22.500   1
  10   0 -11 -0.7000  1.9000   1
  10   0 -12 291.800  10.200   1
  10   0 -13  0.7000  2.0000   1
  10   0 -14 2453.70   72.10   1
  10   0 -15  2.9000  2.0000   1
  10   0 -16  3.8000  1.9000   1
  10   0 -17  0.3000  1.4000   1
  10   0 -18 251.800   9.100   1
  10   0 -19  0.0000  1.7000   1
  10   0 -20 91.3000  4.4000   1
  10   0 -21 -1.8000  2.0000   1
  10   0 -22 138.300   7.300   1
  10   0 -23 -1.8000  3.1000   1
  10   0 -24 11.2000  5.8000   1
  10  -1   6 10.5000  3.1000   1
 -10   1  -6  9.8000  4.3000   1
  10  -1   5  6.0000  3.2000   1
 -10   1  -5  2.6000  3.1000   1
  10  -1   4 12.7000  2.8000   1
 -10   1  -4 10.0000  2.8000   1
  10  -1   3  1.5000  2.0000   1
 -10   1  -3  2.7000  5.6000   1
  10  -1   2 44.3000  3.6000   1
 -10   1  -2 47.3000  6.3000   1
  10  -1   1  2.2000  1.6000   1
 -10   1  -1 -0.2000  3.3000   1
  10  -1   0 109.500   5.800   1
 -10   1   0 119.800   9.000   1
  10  -1  -1 24.0000  2.4000   1
 -10   1   1 20.9000  3.6000   1
  10  -1  -2  4.7000  1.5000   1
 -10   1   2  4.6000  2.5000   1
  10  -1  -3 13.7000  1.5000   1
 -10   1   3 13.8000  2.4000   1
  10  -1  -4 249.500  10.600   1
 -10   1   4 256.300  10.900   1
  10  -1  -5  8.1000  2.9000   1
 -10   1   5  2.9000  2.2000   1
  10  -1  -6 335.300  14.500   1
 -10   1   6 322.100  11.600   1
  10  -1  -7  7.0000  2.1000   1
 -10   1   7  6.6000  2.2000   1
  10  -1  -8 58.0000  3.8000   1
 -10   1   8 56.0000  3.7000   1
  10  -1  -9 -0.5000  2.1000   1
 -10   1   9 -0.3000  0.8000   1
  10  -1 -10  1.5000  2.1000   1
 -10   1  10  1.3000  0.8000   1
  10  -1 -11 -2.2000  1.9000   1
 -10   1  11  0.1000  0.8000   1
  10  -1 -12 37.2000  3.2000   1
 -10   1  12 32.9000  1.9000   1
  10  -1 -13 442.000  14.400   1
 -10   1  13 416.800  14.600   1
  10  -1 -14  1.0000  1.8000   1
 -10   1  14  1.7000  1.1000   1
  10  -1 -15 603.500  17.400   1
 -10   1  15 590.400  17.600   1
  10  -1 -16 131.700   5.800   1
 -10   1  16 121.400   4.500   1
  10  -1 -17 30.4000  3.1000   1
 -10   1  17 30.9000  2.4000   1
  10  -1 -18 21.8000  2.6000   1
 -10   1  18 17.0000  2.1000   1
  10  -1 -19  4.2000  2.2000   1
 -10   1  19  0.1000  1.4000   1
  10  -1 -20 184.300   7.800   1
 -10   1  20 182.700   6.900   1
  10  -1 -21  6.2000  3.7000   1
 -10   1  21 10.9000  2.5000   1
  10  -1 -22  2.1000  3.2000   1
 -10   1  22 -1.0000  2.3000   1
  10  -1 -23 31.7000  5.0000   1
 -10   1  23 20.0000  4.6000   1
  10  -1 -24 18.6000  6.0000   1
 -10   1  24 22.7000  6.4000   1
  10  -2   5 17.9000  3.4000   1
 -10   2  -5 12.7000  4.8000   1
  10  -2   4  5.3000  2.5000   1
 -10   2  -4 -2.6000  4.0000   1
  10  -2   3 30.2000  3.6000   1
 -10   2  -3 41.9000  6.5000   1
  10  -2   2 12.4000  2.9000   1
 -10   2  -2  7.4000  5.9000   1
  10  -2   1  2.5000  1.7000   1
 -10   2  -1  9.7000  4.2000   1
  10  -2   0  8.2000  4.2000   1
 -10   2   0 12.1000  5.5000   1
  10  -2  -1 101.800   8.600   1
 -10   2   1 99.5000  6.1000   1
  10  -2  -2 -1.8000  3.0000   1
 -10   2   2  2.5000  2.5000   1
  10  -2  -3 448.400  24.500   1
 -10   2   3 459.200  19.400   1
  10  -2  -4 43.2000  4.0000   1
 -10   2   4 45.8000  4.0000   1
  10  -2  -5  2.4000  2.1000   1
 -10   2   5  1.6000  2.0000   1
  10  -2  -6 82.5000  5.0000   1
 -10   2   6 74.2000  4.5000   1
  10  -2  -7 116.800   5.800   1
 -10   2   7 123.800   5.800   1
  10  -2  -8 260.000  10.500   1
 -10   2   8 274.600   9.000   1
  10  -2  -9 202.700   8.100   1
 -10   2   9 192.300   6.800   1
  10  -2 -10 34.7000  3.1000   1
 -10   2  10 29.4000  2.7000   1
  10  -2 -11 297.400  11.000   1
 -10   2  11 284.300   8.200   1
  10  -2 -12 -5.1000  2.5000   1
 -10   2  12  0.0000  0.6000   1
  10  -2 -13 16.6000  2.3000   1
 -10   2  13 20.6000  1.3000   1
  10  -2 -14 155.300   6.400   1
 -10   2  14 144.600   4.500   1
  10  -2 -15 325.300  12.300   1
 -10   2  15 332.300   8.200   1
  10  -2 -16 147.800   6.000   1
 -10   2  16 152.500   5.300   1
  10  -2 -17 146.900   6.500   1
 -10   2  17 117.600   5.200   1
  10  -2 -18 87.5000  4.7000   1
 -10   2  18 80.6000  4.5000   1
  10  -2 -19 58.8000  4.0000   1
 -10   2  19 58.9000  4.0000   1
  10  -2 -20  3.0000  2.1000   1
 -10   2  20  0.1000  1.7000   1
  10  -2 -21 53.4000  6.0000   1
 -10   2  21 50.6000  3.7000   1
  10  -2 -22 23.6000  5.0000   1
 -10   2  22 24.7000  5.5000   1
  10  -2 -23 50.5000  7.6000   1
 -10   2  23 47.6000  6.4000   1
  10  -2 -24  4.1000  5.6000   1
 -10   2  24  2.1000  4.9000   1
  10  -3   5 162.800  14.900   1
 -10   3  -5 169.400  18.700   1
  10  -3   4 28.2000  5.6000   1
 -10   3  -4 12.6000  6.9000   1
  10  -3   3  1.7000  3.4000   1
 -10   3  -3  7.7000  5.1000   1
  10  -3   2  0.6000  4.2000   1
 -10   3  -2  1.9000  4.7000   1
  10  -3   1 51.8000  6.6000   1
 -10   3  -1 61.1000  7.1000   1
  10  -3   0 11.9000  3.6000   1
 -10   3   0 17.3000  5.7000   1
  10  -3  -1 215.800  13.900   1
 -10   3   1 220.200   9.300   1
  10  -3  -2  1.1000  4.9000   1
 -10   3   2 -0.8000  2.3000   1
  10  -3  -3 126.400   9.300   1
 -10   3   3 116.000   6.700   1
  10  -3  -4 39.9000  5.8000   1
 -10   3   4 48.7000  4.1000   1
  10  -3  -5 19.5000  4.9000   1
 -10   3   5 21.6000  2.9000   1
  10  -3  -6 185.300   8.000   1
 -10   3   6 171.800   7.500   1
  10  -3  -7 147.800   7.700   1
 -10   3   7 153.200   6.700   1
  10  -3  -8 26.2000  3.4000   1
 -10   3   8 25.8000  3.1000   1
  10  -3  -9 156.200   7.400   1
 -10   3   9 141.200   5.900   1
  10  -3 -10 48.9000  3.7000   1
 -10   3  10 50.6000  3.1000   1
  10  -3 -11 386.500  15.700   1
 -10   3  11 410.100  13.400   1
  10  -3 -12  2.7000  2.2000   1
 -10   3  12  1.6000  1.9000   1
  10  -3 -13 59.0000  3.9000   1
 -10   3  13 60.4000  2.9000   1
  10  -3 -14  4.3000  2.0000   1
 -10   3  14  4.1000  2.4000   1
  10  -3 -15 72.3000  4.6000   1
 -10   3  15 75.8000  4.2000   1
  10  -3 -16 97.6000  5.7000   1
 -10   3  16 97.4000  5.0000   1
  10  -3 -17 569.700  22.400   1
 -10   3  17 592.300  23.200   1
  10  -3 -18 82.1000  4.7000   1
 -10   3  18 72.3000  6.8000   1
  10  -3 -19 27.6000  3.0000   1
 -10   3  19 27.0000  2.5000   1
  10  -3 -20 -1.3000  3.9000   1
 -10   3  20  0.4000  1.5000   1
  10  -3 -21  5.8000  4.4000   1
 -10   3  21  9.6000  4.2000   1
  10  -3 -22 14.2000  4.4000   1
 -10   3  22  2.1000  4.6000   1
  10  -3 -23  2.3000  4.7000   1
 -10   3  23  2.7000  3.7000   1
  10  -4   4 -5.0000  4.5000   1
 -10   4  -4 -8.4000  8.3000   1
  10  -4   3 17.8000  4.9000   1
 -10   4  -3 21.7000  8.4000   1
  10  -4   2 13.0000  5.7000   1
 -10   4  -2  6.1000  7.2000   1
  10  -4   1 85.1000  8.1000   1
 -10   4  -1 78.3000  9.3000   1
  10  -4   0  6.1000  4.2000   1
 -10   4   0  0.6000  4.1000   1
  10  -4  -1 19.8000  5.4000   1
 -10   4   1 32.7000  6.3000   1
  10  -4  -2  8.6000  3.4000   1
 -10   4   2 -2.7000  3.3000   1
  10  -4  -3 28.9000  4.2000   1
 -10   4   3 21.0000  3.7000   1
  10  -4  -4 600.000  36.200   1
 -10   4   4 601.600  22.700   1
  10  -4  -5 40.6000  5.6000   1
 -10   4   5 47.3000  4.2000   1
  10  -4  -6  4.7000  3.1000   1
 -10   4   6  2.3000  2.8000   1
  10  -4  -7 28.8000  5.5000   1
 -10   4   7 18.5000  1.8000   1
  10  -4  -8 319.200  13.800   1
 -10   4   8 300.700  11.200   1
  10  -4  -9 59.3000  4.5000   1
 -10   4   9 63.4000  3.4000   1
  10  -4 -10  1.0000  2.1000   1
 -10   4  10  2.3000  2.9000   1
  10  -4 -11 98.3000  5.9000   1
 -10   4  11 107.800   8.200   1
  10  -4 -12  3.1000  2.3000   1
 -10   4  12  3.4000  2.0000   1
  10  -4 -13  1.8000  2.1000   1
 -10   4  13  2.5000  1.8000   1
  10  -4 -14 267.500  11.500   1
 -10   4  14 281.600  11.200   1
  10  -4 -15 13.6000  2.7000   1
 -10   4  15 14.5000  2.6000   1
  10  -4 -16 -2.3000  2.4000   1
 -10   4  16  0.6000  2.0000   1
  10  -4 -17 20.8000  2.8000   1
 -10   4  17 26.0000  3.3000   1
  10  -4 -18 26.1000  5.7000   1
 -10   4  18 25.2000  3.4000   1
  10  -4 -19 -7.0000  6.0000   1
 -10   4  19  1.1000  2.1000   1
  10  -4 -20  7.6000  5.9000   1
  10  -4 -21 -2.0000  3.9000   1
  10  -4 -22 167.100  15.800   1
 -10   5  -3 12.1000  6.4000   1
  10  -5   2  8.5000  3.9000   1
 -10   5  -2  2.2000  6.2000   1
  10  -5   1  6.9000  5.2000   1
 -10   5  -1  8.0000  5.5000   1
  10  -5   0 50.1000  6.5000   1
 -10   5   0 46.7000  7.2000   1
  10  -5  -1 16.5000  5.8000   1
 -10   5   1 17.5000  5.5000   1
  10  -5  -2 35.3000  5.2000   1
 -10   5   2 54.7000  8.4000   1
  10  -5  -3 -0.1000  3.6000   1
 -10   5   3 13.6000  6.0000   1
  10  -5  -4  7.5000  3.3000   1
 -10   5   4  2.6000  3.6000   1
  10  -5  -5 12.9000  4.5000   1
 -10   5   5 22.6000  2.6000   1
  10  -5  -6 109.800   9.600   1
 -10   5   6 119.600   5.700   1
  10  -5  -7  4.3000  3.8000   1
 -10   5   7  5.2000  1.7000   1
  10  -5  -8 82.5000  8.1000   1
 -10   5   8 83.1000  4.6000   1
  10  -5  -9 36.3000  6.0000   1
 -10   5   9 32.2000  4.7000   1
  10  -5 -10 60.0000  4.9000   1
 -10   5  10 67.9000  5.7000   1
  10  -5 -11 11.4000  3.5000   1
 -10   5  11 22.5000  4.5000   1
  10  -5 -12  9.7000  2.8000   1
 -10   5  12 12.6000  4.0000   1
  10  -5 -13 -2.0000  3.0000   1
 -10   5  13  1.5000  2.9000   1
  10  -5 -14 45.7000  3.7000   1
 -10   5  14 44.8000  4.8000   1
  10  -5 -15 53.0000  4.2000   1
 -10   5  15 60.4000  4.9000   1
  10  -5 -16 -1.5000  2.0000   1
 -10   5  16 -0.5000  2.7000   1
  10  -5 -17 -4.3000  4.8000   1
 -10   5  17 -1.2000  2.5000   1
  10  -5 -18 68.9000  8.0000   1
  10  -5 -19 31.4000  8.3000   1
  10  -5 -20 -1.8000  4.3000   1
  10  -5 -21 11.9000  5.8000   1
  10  -6   1  3.0000  4.3000   1
 -10   6  -1-16.4000  7.8000   1
  10  -6   0 34.9000  6.4000   1
 -10   6   0 39.1000  8.1000   1
  10  -6  -1 34.2000  6.6000   1
 -10   6   1 26.6000  6.9000   1
  10  -6  -2  5.9000  4.2000   1
 -10   6   2 -4.1000  4.5000   1
  10  -6  -3 126.300  11.700   1
 -10   6   3 104.500  10.700   1
  10  -6  -4  9.7000  6.1000   1
 -10   6   4 14.7000  4.9000   1
  10  -6  -5 17.9000  4.8000   1
 -10   6   5 10.7000  4.9000   1
  10  -6  -6  0.9000  4.2000   1
 -10   6   6  3.7000  3.8000   1
  10  -6  -7  4.1000  6.6000   1
 -10   6   7  7.0000  4.0000   1
  10  -6  -8 13.9000  4.8000   1
 -10   6   8  6.7000  5.6000   1
  10  -6  -9 18.4000  5.5000   1
 -10   6   9 26.9000  6.6000   1
  10  -6 -10 26.1000  6.9000   1
 -10   6  10 22.3000  5.0000   1
  10  -6 -11 102.800   9.500   1
 -10   6  11 92.7000  8.5000   1
  10  -6 -12 40.1000  4.7000   1
 -10   6  12 25.2000  5.7000   1
  10  -6 -13  1.2000  2.8000   1
 -10   6  13 -4.9000  4.1000   1
  10  -6 -14 23.7000  6.0000   1
 -10   6  14 18.4000  3.5000   1
  10  -6 -15 109.000   9.300   1
 -10   6  15 126.200   9.300   1
  10  -6 -16 15.7000  5.3000   1
 -10   6  16  9.4000  2.7000   1
  10  -6 -17 -7.0000  7.4000   1
  10  -6 -18 18.2000  6.8000   1
  10  -6 -19 11.7000  6.4000   1
  10  -7  -1 -3.0000  4.1000   1
 -10   7   1 -3.6000  5.1000   1
  10  -7  -2 28.2000  5.6000   1
 -10   7   2 28.0000  7.9000   1
  10  -7  -3 15.9000  6.6000   1
 -10   7   3 10.3000  6.7000   1
  10  -7  -4 14.2000  5.0000   1
 -10   7   4 -1.4000  4.9000   1
  10  -7  -5 15.7000  4.4000   1
 -10   7   5 17.6000  6.0000   1
  10  -7  -6  6.4000  4.6000   1
 -10   7   6  2.0000  4.5000   1
  10  -7  -7 17.6000  5.2000   1
 -10   7   7  9.3000  6.0000   1
  10  -7  -8  9.2000  5.0000   1
 -10   7   8  8.7000  6.4000   1
  10  -7  -9 40.5000  6.2000   1
 -10   7   9 22.4000  5.3000   1
  10  -7 -10 14.7000  5.9000   1
 -10   7  10 15.6000  5.6000   1
  10  -7 -11 190.100  15.700   1
 -10   7  11 172.500  12.800   1
  10  -7 -12 10.0000  5.6000   1
 -10   7  12 18.0000  4.6000   1
  10  -7 -13 -1.5000  4.9000   1
 -10   7  13  5.8000  4.6000   1
  10  -7 -14 55.2000 10.7000   1
 -10   7  14 30.5000  5.3000   1
  10  -7 -15 73.3000  8.7000   1
  10  -7 -16 -1.7000  8.0000   1
  10  -7 -17 120.200  11.600   1
  10  -8  -6 21.0000  6.4000   1
 -10   8   6 17.9000  6.6000   1
  10  -8  -7 46.9000 10.2000   1
 -10   8   7 43.9000  8.5000   1
  10  -8  -8 12.6000  5.4000   1
 -10   8   8 -6.1000  4.2000   1
  10  -8  -9 22.0000  6.6000   1
 -10   8   9 11.5000  5.2000   1
  10  -8 -10  0.7000  5.5000   1
 -10   8  10 -7.6000  6.0000   1
  10  -8 -11 26.1000  7.5000   1
 -10   8  11 29.0000  5.7000   1
  10  -8 -12 -8.7000  6.3000   1
 -10   8  12 -7.1000  6.1000   1
  10  -8 -13  4.4000  5.8000   1
  11   0   4 46.0000  5.2000   1
  11   0   3  1.6000  2.9000   1
  11   0   2 63.2000  5.7000   1
  11   0   1  6.2000  2.6000   1
  11   0   0 92.3000  5.6000   1
  11   0  -1  1.3000  2.3000   1
  11   0  -2 585.500  22.300   1
  11   0  -3  0.9000  1.6000   1
  11   0  -4 683.900  25.000   1
  11   0  -5  1.1000  0.9000   1
  11   0  -6 20.4000  1.4000   1
  11   0  -7  3.8000  2.7000   1
  11   0  -8 352.800  13.500   1
  11   0  -9 -3.1000  1.9000   1
  11   0 -10 57.4000  4.5000   1
  11   0 -11  1.3000  1.8000   1
  11   0 -12 13.4000  2.6000   1
  11   0 -13  2.5000  3.0000   1
  11   0 -14 84.9000  4.7000   1
  11   0 -15  1.8000  2.4000   1
  11   0 -16 109.000   5.600   1
  11   0 -17  1.8000  2.4000   1
  11   0 -18 51.1000  3.7000   1
  11   0 -19  2.6000  2.5000   1
  11   0 -20 22.5000  2.9000   1
  11   0 -21 -1.7000  1.7000   1
  11   0 -22 87.7000  5.0000   1
  11   0 -23  2.9000  2.2000   1
  11   0 -24  8.4000  3.1000   1
  11  -1   4 38.3000  5.0000   1
 -11   1  -4 35.8000  5.2000   1
  11  -1   3  3.2000  3.2000   1
 -11   1  -3  2.2000  2.5000   1
  11  -1   2 22.2000  3.5000   1
 -11   1  -2 16.3000  3.4000   1
  11  -1   1  1.5000  2.8000   1
 -11   1  -1 -4.1000  4.0000   1
  11  -1   0 41.8000  3.8000   1
 -11   1   0 73.7000  8.6000   1
  11  -1  -1 123.300   7.300   1
 -11   1   1 135.800  11.300   1
  11  -1  -2 90.9000  5.6000   1
 -11   1   2 90.4000  8.6000   1
  11  -1  -3 97.1000  5.1000   1
 -11   1   3 98.1000  8.2000   1
  11  -1  -4 25.3000  5.3000   1
 -11   1   4 19.4000  4.1000   1
  11  -1  -5 18.0000  4.9000   1
 -11   1   5 18.9000  3.3000   1
  11  -1  -6 209.800  10.900   1
 -11   1   6 210.300  11.100   1
  11  -1  -7 21.3000  3.4000   1
 -11   1   7 21.3000  3.5000   1
  11  -1  -8 26.6000  3.1000   1
 -11   1   8 30.4000  3.6000   1
  11  -1  -9 76.7000  5.1000   1
 -11   1   9 76.5000  3.1000   1
  11  -1 -10  0.4000  2.1000   1
 -11   1  10 -0.3000  0.8000   1
  11  -1 -11 14.0000  3.3000   1
 -11   1  11 12.4000  1.3000   1
  11  -1 -12 101.200   5.100   1
 -11   1  12 99.1000  5.4000   1
  11  -1 -13  5.9000  2.3000   1
 -11   1  13  3.8000  2.3000   1
  11  -1 -14  5.7000  2.2000   1
 -11   1  14  8.2000  2.6000   1
  11  -1 -15 15.1000  3.0000   1
 -11   1  15  9.5000  2.9000   1
  11  -1 -16 170.200   7.700   1
 -11   1  16 167.300   7.100   1
  11  -1 -17 20.2000  2.7000   1
 -11   1  17 19.8000  1.8000   1
  11  -1 -18  6.1000  2.5000   1
 -11   1  18  3.1000  1.9000   1
  11  -1 -19  1.3000  2.6000   1
 -11   1  19 -3.3000  2.3000   1
  11  -1 -20 328.100  11.800   1
 -11   1  20 320.500  15.500   1
  11  -1 -21 79.6000  5.2000   1
 -11   1  21 89.1000  5.4000   1
  11  -1 -22 11.5000  4.5000   1
 -11   1  22 14.2000  2.5000   1
  11  -1 -23 12.5000  4.0000   1
 -11   1  23 13.5000  2.8000   1
  11  -1 -24  3.8000  3.7000   1
 -11   1  24  4.6000  3.8000   1
  11  -2   4  6.9000  3.3000   1
 -11   2  -4  5.6000  5.6000   1
  11  -2   3 37.2000  6.8000   1
 -11   2  -3 42.8000  8.7000   1
  11  -2   2 53.0000  7.6000   1
 -11   2  -2 55.1000  7.1000   1
  11  -2   1 67.9000  9.1000   1
 -11   2  -1 75.9000  9.8000   1
  11  -2   0 -3.2000  3.8000   1
 -11   2   0 -0.3000  4.1000   1
  11  -2  -1 367.000  26.000   1
 -11   2   1 316.700  18.300   1
  11  -2  -2  4.3000  3.7000   1
 -11   2   2 15.1000  5.7000   1
  11  -2  -3 -2.5000  2.8000   1
 -11   2   3  3.3000  3.7000   1
  11  -2  -4  9.3000  4.4000   1
 -11   2   4 12.8000  4.3000   1
  11  -2  -5 221.600  18.600   1
 -11   2   5 233.200  16.200   1
  11  -2  -6 106.200   8.400   1
 -11   2   6 127.600   7.700   1
  11  -2  -7 631.700  24.300   1
 -11   2   7 625.300  22.300   1
  11  -2  -8 280.200  12.200   1
 -11   2   8 278.200  10.600   1
  11  -2  -9 195.000   9.200   1
 -11   2   9 207.500   8.600   1
  11  -2 -10 77.4000  5.1000   1
 -11   2  10 77.4000  4.7000   1
  11  -2 -11 227.400  10.200   1
 -11   2  11 258.700   7.300   1
  11  -2 -12 74.8000  4.5000   1
 -11   2  12 83.5000  3.3000   1
  11  -2 -13 500.600  20.600   1
 -11   2  13 512.400  15.500   1
  11  -2 -14 22.4000  2.7000   1
 -11   2  14 21.7000  2.1000   1
  11  -2 -15 444.100  16.300   1
 -11   2  15 422.700  12.700   1
  11  -2 -16 151.300   7.800   1
 -11   2  16 146.400   7.200   1
  11  -2 -17 177.200   7.400   1
 -11   2  17 170.400   7.400   1
  11  -2 -18 34.2000  3.6000   1
 -11   2  18 31.2000  2.9000   1
  11  -2 -19  4.6000  2.7000   1
 -11   2  19  7.1000  1.7000   1
  11  -2 -20 14.4000  3.3000   1
 -11   2  20  9.9000  2.0000   1
  11  -2 -21 12.2000  4.4000   1
 -11   2  21  7.5000  1.9000   1
  11  -2 -22 -3.7000  4.1000   1
 -11   2  22 -0.4000  2.1000   1
  11  -2 -23 242.000  19.100   1
 -11   2  23 273.400  16.900   1
  11  -2 -24 38.6000  6.6000   1
 -11   2  24 36.3000  6.1000   1
  11  -3   3  8.4000  6.4000   1
 -11   3  -3 -9.9000  8.1000   1
  11  -3   2 32.9000  6.5000   1
 -11   3  -2 31.6000  7.8000   1
  11  -3   1 23.5000  4.8000   1
 -11   3  -1 12.7000  5.7000   1
  11  -3   0 37.0000  5.9000   1
 -11   3   0 24.6000  5.8000   1
  11  -3  -1  5.2000  3.8000   1
 -11   3   1  1.0000  4.0000   1
  11  -3  -2  0.9000  3.4000   1
 -11   3   2 -5.6000  5.7000   1
  11  -3  -3 180.800  13.300   1
 -11   3   3 186.000  11.800   1
  11  -3  -4 102.300   9.500   1
 -11   3   4 100.300   8.100   1
  11  -3  -5 40.2000  5.1000   1
 -11   3   5 42.1000  5.5000   1
  11  -3  -6  8.5000  4.1000   1
 -11   3   6 10.1000  4.1000   1
  11  -3  -7 31.6000  5.5000   1
 -11   3   7 29.3000  4.8000   1
  11  -3  -8 35.3000  4.7000   1
 -11   3   8 50.3000  5.8000   1
  11  -3  -9 377.100  13.900   1
 -11   3   9 383.800  20.700   1
  11  -3 -10 57.3000  4.1000   1
 -11   3  10 77.8000  7.3000   1
  11  -3 -11 444.200  20.700   1
 -11   3  11 478.500  21.900   1
  11  -3 -12 83.7000  5.0000   1
 -11   3  12 95.9000  4.8000   1
  11  -3 -13  6.8000  2.7000   1
 -11   3  13  5.1000  0.8000   1
  11  -3 -14  9.3000  2.4000   1
 -11   3  14  9.3000  1.2000   1
  11  -3 -15 190.900   7.700   1
 -11   3  15 190.300   6.100   1
  11  -3 -16  6.3000  2.2000   1
 -11   3  16  2.8000  1.3000   1
  11  -3 -17 21.2000  3.1000   1
 -11   3  17 16.5000  1.9000   1
  11  -3 -18 78.7000  5.3000   1
 -11   3  18 88.1000  3.9000   1
  11  -3 -19  3.2000  2.8000   1
 -11   3  19  7.8000  2.4000   1
  11  -3 -20 32.5000  5.9000   1
 -11   3  20 23.9000  2.6000   1
  11  -3 -21  9.3000  4.8000   1
 -11   3  21 10.1000  2.6000   1
  11  -3 -22  1.4000  3.8000   1
 -11   3  22  0.1000  3.2000   1
  11  -3 -23 29.6000  5.8000   1
 -11   3  23 19.1000  5.6000   1
  11  -4   2 39.5000  7.7000   1
 -11   4  -2 26.6000  8.7000   1
  11  -4   1  0.6000  5.2000   1
 -11   4  -1  4.2000  7.4000   1
  11  -4   0 17.6000  4.5000   1
 -11   4   0 21.5000  7.5000   1
  11  -4  -1  2.3000  4.2000   1
 -11   4   1  0.2000  6.1000   1
  11  -4  -2 14.9000  5.0000   1
 -11   4   2 34.4000  6.9000   1
  11  -4  -3 59.4000  6.0000   1
 -11   4   3 58.3000  7.6000   1
  11  -4  -4  1.3000  3.8000   1
 -11   4   4  5.8000  5.0000   1
  11  -4  -5 -1.8000  3.4000   1
 -11   4   5  2.4000  3.8000   1
  11  -4  -6  1.2000  3.6000   1
 -11   4   6  7.3000  4.0000   1
  11  -4  -7 -2.2000  5.7000   1
 -11   4   7  7.5000  3.3000   1
  11  -4  -8  6.9000  3.7000   1
 -11   4   8 12.1000  4.3000   1
  11  -4  -9 34.3000  6.2000   1
 -11   4   9 42.3000  6.3000   1
  11  -4 -10 126.300  11.700   1
 -11   4  10 136.000   5.100   1
  11  -4 -11 13.6000  2.9000   1
 -11   4  11 16.7000  1.4000   1
  11  -4 -12 273.100  11.300   1
 -11   4  12 294.400  17.700   1
  11  -4 -13 12.2000  3.4000   1
 -11   4  13 20.1000  3.1000   1
  11  -4 -14  5.5000  2.9000   1
 -11   4  14  9.4000  2.3000   1
  11  -4 -15 12.2000  2.7000   1
 -11   4  15 10.0000  2.3000   1
  11  -4 -16 -0.4000  2.6000   1
 -11   4  16 -1.3000  1.8000   1
  11  -4 -17  5.1000  2.8000   1
 -11   4  17 -0.6000  1.9000   1
  11  -4 -18 128.800   9.900   1
 -11   4  18 115.300   7.800   1
  11  -4 -19 48.5000  7.9000   1
 -11   4  19 51.5000  5.3000   1
  11  -4 -20 -2.9000  6.4000   1
  11  -4 -21  3.9000  6.7000   1
 -11   4  21  4.8000  3.4000   1
  11  -4 -22 45.5000  7.8000   1
 -11   4  22 36.5000  6.2000   1
  11  -5   1 -8.0000  4.4000   1
 -11   5  -1 -2.2000  5.4000   1
  11  -5   0 24.4000  6.8000   1
 -11   5   0  9.7000  6.5000   1
  11  -5  -1  9.1000  4.4000   1
 -11   5   1 14.0000  4.8000   1
  11  -5  -2 160.100  13.700   1
 -11   5   2 180.800  16.000   1
  11  -5  -3 11.9000  4.2000   1
 -11   5   3  1.1000  5.9000   1
  11  -5  -4  2.3000  3.9000   1
 -11   5   4  5.1000  5.0000   1
  11  -5  -5 34.6000  5.3000   1
 -11   5   5 21.7000  5.3000   1
  11  -5  -6 24.5000  5.2000   1
 -11   5   6 47.7000  7.2000   1
  11  -5  -7 32.3000  5.7000   1
 -11   5   7 33.1000  5.4000   1
  11  -5  -8 64.8000  6.9000   1
 -11   5   8 49.8000  7.1000   1
  11  -5  -9 95.0000  9.8000   1
 -11   5   9 76.8000  4.7000   1
  11  -5 -10 280.500  17.200   1
 -11   5  10 267.900  10.100   1
  11  -5 -11 25.2000  5.6000   1
 -11   5  11 22.2000  4.6000   1
  11  -5 -12 124.500  11.400   1
 -11   5  12 123.100   8.600   1
  11  -5 -13 54.9000  4.5000   1
 -11   5  13 54.0000  4.3000   1
  11  -5 -14 13.2000  5.0000   1
 -11   5  14 14.4000  4.5000   1
  11  -5 -15 104.200   6.900   1
 -11   5  15 113.200   8.200   1
  11  -5 -16 213.500  13.700   1
 -11   5  16 234.400  17.700   1
  11  -5 -17 55.5000  8.4000   1
 -11   5  17 56.0000  5.3000   1
  11  -5 -18 143.000  14.000   1
 -11   5  18 118.500  12.000   1
  11  -5 -19  8.8000  5.4000   1
  11  -5 -20 81.4000 11.8000   1
  11  -5 -21 24.8000  8.1000   1
  11  -6  -1 -2.0000  3.7000   1
 -11   6   1  2.3000  6.1000   1
  11  -6  -2 23.1000  7.4000   1
 -11   6   2 18.3000  6.4000   1
  11  -6  -3  7.6000  6.1000   1
 -11   6   3 13.8000  7.8000   1
  11  -6  -4 185.100  15.400   1
 -11   6   4 160.200  15.400   1
  11  -6  -5  5.4000  4.1000   1
 -11   6   5  4.6000  4.9000   1
  11  -6  -6 23.7000  5.8000   1
 -11   6   6 33.2000  6.2000   1
  11  -6  -7 46.6000  7.7000   1
 -11   6   7 47.5000  6.5000   1
  11  -6  -8  3.0000  4.3000   1
 -11   6   8  1.7000  4.7000   1
  11  -6  -9 22.6000  6.5000   1
 -11   6   9 23.8000  6.9000   1
  11  -6 -10 36.6000  5.7000   1
 -11   6  10 22.1000  6.4000   1
  11  -6 -11  5.1000  5.3000   1
 -11   6  11 -1.7000  3.3000   1
  11  -6 -12 15.8000  5.2000   1
 -11   6  12 11.8000  4.1000   1
  11  -6 -13 21.5000  5.9000   1
 -11   6  13 38.9000  7.0000   1
  11  -6 -14  5.4000  6.9000   1
 -11   6  14 -3.4000  4.5000   1
  11  -6 -15 135.600  11.400   1
 -11   6  15 137.000  12.100   1
  11  -6 -16 17.9000  6.1000   1
 -11   6  16 45.5000  6.3000   1
  11  -6 -17 -2.6000  4.7000   1
  11  -6 -18 29.2000  7.3000   1
  11  -6 -19  3.7000  5.7000   1
  11  -7  -4  5.1000  6.4000   1
 -11   7   4 -5.2000  5.0000   1
  11  -7  -5 107.300  10.800   1
 -11   7   5 109.200  12.200   1
  11  -7  -6 73.1000  8.3000   1
 -11   7   6 83.5000  9.8000   1
  11  -7  -7 68.3000  9.3000   1
 -11   7   7 77.5000 10.0000   1
  11  -7  -8 21.3000  6.0000   1
 -11   7   8  4.6000  6.7000   1
  11  -7  -9 45.4000  7.2000   1
 -11   7   9 39.4000  7.4000   1
  11  -7 -10 18.6000  5.7000   1
 -11   7  10 11.5000  4.7000   1
  11  -7 -11 21.8000  8.2000   1
 -11   7  11 -1.4000  5.5000   1
  11  -7 -12 -0.6000  7.5000   1
 -11   7  12  0.9000  5.3000   1
  11  -7 -13 -8.6000  5.4000   1
 -11   7  13 -4.0000  3.5000   1
  11  -7 -14 33.8000  7.2000   1
 -11   7  14 36.9000  6.4000   1
  11  -7 -15  4.9000  7.1000   1
 -11   7  15  0.8000  3.1000   1
  11  -7 -16  3.8000  5.5000   1
  12   0   2 21.3000  3.5000   1
  12   0   1  1.5000  2.8000   1
  12   0   0  1.4000  1.9000   1
  12   0  -1  7.3000  2.8000   1
  12   0  -2 145.200   8.200   1
  12   0  -3  0.6000  1.9000   1
  12   0  -4  5.3000  1.7000   1
  12   0  -5 -0.1000  1.1000   1
  12   0  -6 84.0000  3.7000   1
  12   0  -7 -3.4000  5.1000   1
  12   0  -8 1346.40   74.70   1
  12   0  -9  1.9000  3.5000   1
  12   0 -10 38.3000  6.2000   1
  12   0 -11  2.2000  3.1000   1
  12   0 -12 138.400   8.100   1
  12   0 -13 -0.1000  2.2000   1
  12   0 -14 538.300  18.600   1
  12   0 -15  2.2000  2.3000   1
  12   0 -16 351.900  13.800   1
  12   0 -17 -7.1000  4.4000   1
  12   0 -18 183.400  10.600   1
  12   0 -19 -5.3000  4.5000   1
  12   0 -20  2.2000  3.3000   1
  12   0 -21 -0.7000  3.1000   1
  12   0 -22 78.9000  8.5000   1
  12   0 -23  5.1000  3.6000   1
  12   0 -24 97.6000  9.7000   1
  12  -1   2 35.6000  8.3000   1
 -12   1  -2 23.9000  4.5000   1
  12  -1   1  0.0000  2.2000   1
 -12   1  -1  2.5000  2.3000   1
  12  -1   0 20.5000  3.0000   1
 -12   1   0 21.3000  3.8000   1
  12  -1  -1 -1.6000  2.0000   1
 -12   1   1  1.3000  4.5000   1
  12  -1  -2 62.0000  4.8000   1
 -12   1   2 53.6000  7.0000   1
  12  -1  -3 46.1000  6.7000   1
 -12   1   3 24.7000  5.6000   1
  12  -1  -4 18.7000  4.2000   1
 -12   1   4 27.1000  5.5000   1
  12  -1  -5 248.400  14.400   1
 -12   1   5 272.000  15.200   1
  12  -1  -6 -0.4000  3.1000   1
 -12   1   6 -0.7000  3.3000   1
  12  -1  -7 -8.6000  4.7000   1
 -12   1   7  5.1000  3.4000   1
  12  -1  -8 12.5000  4.4000   1
 -12   1   8 15.1000  5.4000   1
  12  -1  -9 41.1000  6.0000   1
 -12   1   9 48.9000  2.6000   1
  12  -1 -10 98.0000  9.5000   1
 -12   1  10 93.2000  4.0000   1
  12  -1 -11  4.1000  2.4000   1
 -12   1  11  4.3000  0.9000   1
  12  -1 -12 12.2000  3.0000   1
 -12   1  12 17.4000  4.0000   1
  12  -1 -13 46.8000  4.2000   1
 -12   1  13 59.5000  6.4000   1
  12  -1 -14  1.6000  2.4000   1
 -12   1  14  0.7000  3.1000   1
  12  -1 -15  7.9000  3.0000   1
 -12   1  15 10.0000  3.1000   1
  12  -1 -16 180.000   8.100   1
 -12   1  16 177.600  11.400   1
  12  -1 -17 271.200  12.700   1
 -12   1  17 261.800  17.400   1
  12  -1 -18  5.8000  3.2000   1
 -12   1  18 11.4000  4.7000   1
  12  -1 -19  3.4000  2.5000   1
 -12   1  19  0.5000  2.8000   1
  12  -1 -20 86.4000  5.8000   1
 -12   1  20 91.0000  4.7000   1
  12  -1 -21 79.2000  7.5000   1
 -12   1  21 79.3000  5.1000   1
  12  -1 -22  0.1000  3.7000   1
 -12   1  22  3.6000  2.5000   1
  12  -1 -23 -1.9000  3.6000   1
 -12   1  23  3.6000  2.4000   1
  12  -1 -24  6.2000  4.1000   1
 -12   1  24  6.1000  3.7000   1
  12  -2   2  7.8000  4.8000   1
 -12   2  -2  3.5000  5.3000   1
  12  -2   1 34.5000  5.8000   1
 -12   2  -1 29.2000  7.4000   1
  12  -2   0 14.0000  5.3000   1
 -12   2   0  6.7000  4.7000   1
  12  -2  -1  1.1000  4.0000   1
 -12   2   1 -0.7000  4.0000   1
  12  -2  -2  1.8000  4.0000   1
 -12   2   2 10.2000  6.1000   1
  12  -2  -3 -1.4000  5.3000   1
 -12   2   3  8.9000  4.0000   1
  12  -2  -4  9.8000  5.6000   1
 -12   2   4 -1.8000  4.0000   1
  12  -2  -5 46.7000  5.8000   1
 -12   2   5 37.5000  6.5000   1
  12  -2  -6 17.8000  5.1000   1
 -12   2   6 27.9000  6.2000   1
  12  -2  -7 55.6000  7.8000   1
 -12   2   7 52.6000  5.7000   1
  12  -2  -8 26.4000  4.8000   1
 -12   2   8 40.1000  5.4000   1
  12  -2  -9 201.300  12.100   1
 -12   2   9 176.300  14.500   1
  12  -2 -10 22.2000  4.7000   1
 -12   2  10 15.0000  3.5000   1
  12  -2 -11  6.0000  3.5000   1
 -12   2  11 11.6000  1.9000   1
  12  -2 -12 -2.9000  2.6000   1
 -12   2  12  3.1000  1.6000   1
  12  -2 -13 91.5000  5.7000   1
 -12   2  13 83.7000  4.4000   1
  12  -2 -14  2.4000  2.9000   1
 -12   2  14  6.7000  2.0000   1
  12  -2 -15 61.5000  4.6000   1
 -12   2  15 50.4000  3.7000   1
  12  -2 -16 56.5000  4.2000   1
 -12   2  16 50.5000  5.5000   1
  12  -2 -17  0.0000  2.7000   1
 -12   2  17 -1.4000  1.3000   1
  12  -2 -18  1.5000  2.7000   1
 -12   2  18  0.7000  1.2000   1
  12  -2 -19 12.1000  3.2000   1
 -12   2  19  7.2000  2.1000   1
  12  -2 -20 19.2000  3.9000   1
 -12   2  20 21.3000  2.8000   1
  12  -2 -21 21.4000  5.3000   1
 -12   2  21 19.9000  2.7000   1
  12  -2 -22  6.6000  5.1000   1
 -12   2  22  7.3000  2.4000   1
  12  -2 -23 67.3000  7.8000   1
 -12   2  23 93.9000  8.3000   1
  12  -2 -24 136.500  12.700   1
 -12   2  24 117.700  11.300   1
  12  -3   1 236.900  20.900   1
 -12   3  -1 252.600  25.100   1
  12  -3   0  3.5000  4.3000   1
 -12   3   0  0.7000  6.9000   1
  12  -3  -1  8.0000  4.8000   1
 -12   3   1  2.8000  4.7000   1
  12  -3  -2 -0.4000  3.9000   1
 -12   3   2 -2.6000  4.0000   1
  12  -3  -3 25.6000  4.8000   1
 -12   3   3 33.4000  5.7000   1
  12  -3  -4 31.7000  5.8000   1
 -12   3   4 29.0000  4.9000   1
  12  -3  -5 147.200  10.500   1
 -12   3   5 137.300  11.400   1
  12  -3  -6 -2.4000  4.0000   1
 -12   3   6 -1.7000  3.6000   1
  12  -3  -7 31.8000  4.9000   1
 -12   3   7 30.4000  4.6000   1
  12  -3  -8 -4.8000  5.2000   1
 -12   3   8 -0.8000  3.0000   1
  12  -3  -9 203.000  13.800   1
 -12   3   9 245.700  15.100   1
  12  -3 -10 30.0000  5.2000   1
 -12   3  10 32.7000  5.5000   1
  12  -3 -11 97.2000  9.4000   1
 -12   3  11 99.0000  8.0000   1
  12  -3 -12  5.8000  4.2000   1
 -12   3  12 10.9000  3.0000   1
  12  -3 -13 12.5000  4.3000   1
 -12   3  13  4.7000  2.3000   1
  12  -3 -14 -4.0000  2.9000   1
 -12   3  14 -0.5000  2.0000   1
  12  -3 -15 19.4000  3.3000   1
 -12   3  15 25.5000  1.5000   1
  12  -3 -16  6.8000  3.5000   1
 -12   3  16  7.8000  1.3000   1
  12  -3 -17  4.5000  2.5000   1
 -12   3  17 -0.3000  1.0000   1
  12  -3 -18  3.1000  3.1000   1
 -12   3  18  0.7000  1.2000   1
  12  -3 -19 24.4000  3.5000   1
 -12   3  19 23.4000  2.8000   1
  12  -3 -20 29.9000  7.6000   1
 -12   3  20 27.4000  2.9000   1
  12  -3 -21 64.7000  8.0000   1
 -12   3  21 71.6000  4.9000   1
  12  -3 -22 74.0000  8.2000   1
 -12   3  22 62.4000  7.3000   1
  12  -3 -23 13.0000  5.3000   1
 -12   3  23 13.7000  3.9000   1
  12  -4   0  6.0000  5.5000   1
 -12   4   0  7.2000  4.8000   1
  12  -4  -1 59.3000  8.3000   1
 -12   4   1 75.6000 11.2000   1
  12  -4  -2 45.2000  6.9000   1
 -12   4   2 31.6000  7.2000   1
  12  -4  -3 36.9000  6.7000   1
 -12   4   3 28.7000  6.2000   1
  12  -4  -4  6.7000  4.5000   1
 -12   4   4  4.6000  4.8000   1
  12  -4  -5  3.6000  6.5000   1
 -12   4   5 -2.5000  4.4000   1
  12  -4  -6  7.3000  4.5000   1
 -12   4   6  9.7000  4.5000   1
  12  -4  -7 15.4000  5.4000   1
 -12   4   7 14.5000  3.8000   1
  12  -4  -8 116.700   9.700   1
 -12   4   8 122.200  10.100   1
  12  -4  -9 69.9000  7.9000   1
 -12   4   9 59.1000  6.7000   1
  12  -4 -10 -0.6000  4.0000   1
 -12   4  10 10.3000  3.9000   1
  12  -4 -11 13.5000  6.6000   1
 -12   4  11 20.3000  5.5000   1
  12  -4 -12  7.7000  4.5000   1
 -12   4  12  7.5000  3.7000   1
  12  -4 -13 110.000  10.300   1
 -12   4  13 121.600   6.400   1
  12  -4 -14 383.400  20.700   1
 -12   4  14 355.600  12.200   1
  12  -4 -15 77.9000  8.7000   1
 -12   4  15 83.8000  4.2000   1
  12  -4 -16  1.5000  2.7000   1
 -12   4  16  0.8000  1.5000   1
  12  -4 -17 39.6000  4.0000   1
 -12   4  17 49.0000  2.9000   1
  12  -4 -18 319.000  18.100   1
 -12   4  18 288.800  11.300   1
  12  -4 -19 35.2000  5.9000   1
 -12   4  19 36.7000  3.5000   1
  12  -4 -20  3.4000  5.1000   1
 -12   4  20 -0.7000  2.4000   1
  12  -4 -21 24.7000  7.7000   1
 -12   4  21 22.1000  4.5000   1
  12  -4 -22 17.2000  5.8000   1
 -12   5   1  5.1000  8.8000   1
  12  -5  -2 26.0000  7.3000   1
 -12   5   2 15.2000  7.9000   1
  12  -5  -3 27.2000  7.3000   1
 -12   5   3 16.1000  6.5000   1
  12  -5  -4 19.9000  6.2000   1
 -12   5   4  4.8000  5.9000   1
  12  -5  -5 12.0000  5.4000   1
 -12   5   5 16.4000  5.5000   1
  12  -5  -6 112.200   9.800   1
 -12   5   6 99.2000 11.0000   1
  12  -5  -7  9.8000  6.4000   1
 -12   5   7  9.5000  4.8000   1
  12  -5  -8 46.1000  6.9000   1
 -12   5   8 45.1000  5.5000   1
  12  -5  -9 20.6000  6.7000   1
 -12   5   9 34.5000  6.8000   1
  12  -5 -10 140.800  11.600   1
 -12   5  10 165.700  13.500   1
  12  -5 -11  5.6000  4.4000   1
 -12   5  11 -5.3000  5.1000   1
  12  -5 -12 142.300  12.200   1
 -12   5  12 136.800   9.600   1
  12  -5 -13 45.8000  6.7000   1
 -12   5  13 39.0000  6.3000   1
  12  -5 -14 24.3000  5.3000   1
 -12   5  14 26.7000  5.1000   1
  12  -5 -15 13.4000  5.7000   1
 -12   5  15 16.1000  3.9000   1
  12  -5 -16 34.6000  8.3000   1
 -12   5  16 24.6000  4.2000   1
  12  -5 -17 10.4000  5.3000   1
 -12   5  17 13.4000  4.1000   1
  12  -5 -18 37.1000  6.9000   1
 -12   5  18 45.6000  5.8000   1
  12  -5 -19 23.7000  6.9000   1
  12  -5 -20  3.8000  7.6000   1
  12  -5 -21 16.6000  6.0000   1
  12  -6  -4 34.3000  7.7000   1
 -12   6   4 35.3000  8.2000   1
  12  -6  -5 31.1000  7.5000   1
 -12   6   5 17.9000  6.7000   1
  12  -6  -6 35.0000  6.7000   1
 -12   6   6 27.8000  8.7000   1
  12  -6  -7 -4.3000  3.9000   1
 -12   6   7 -1.2000  4.4000   1
  12  -6  -8 11.9000  5.4000   1
 -12   6   8 15.9000  7.7000   1
  12  -6  -9  7.5000  4.5000   1
 -12   6   9  6.9000  4.9000   1
  12  -6 -10  7.8000  4.9000   1
 -12   6  10 -0.5000  4.2000   1
  12  -6 -11 -1.1000  5.0000   1
 -12   6  11  7.3000  5.4000   1
  12  -6 -12 28.6000  7.1000   1
 -12   6  12 46.0000  6.8000   1
  12  -6 -13  2.2000  4.8000   1
 -12   6  13  1.8000  5.7000   1
  12  -6 -14 19.1000  6.5000   1
 -12   6  14 19.4000  5.7000   1
  12  -6 -15 15.1000  6.5000   1
 -12   6  15 21.6000  6.1000   1
  12  -6 -16 21.0000  7.9000   1
 -12   6  16  6.3000  4.1000   1
  12  -6 -17 17.8000  6.6000   1
 -12   6  17 30.5000  5.3000   1
  12  -6 -18 27.7000  9.5000   1
  12  -6 -19 10.1000  6.8000   1
  12  -7  -7  4.2000  7.7000   1
 -12   7   7  5.1000  5.1000   1
  12  -7  -8 -0.3000  5.1000   1
 -12   7   8 -2.6000  4.9000   1
  12  -7  -9  1.4000  7.8000   1
 -12   7   9 11.3000  5.0000   1
  12  -7 -10 12.7000  6.5000   1
 -12   7  10 29.1000  7.9000   1
  12  -7 -11  5.8000  5.4000   1
 -12   7  11 11.5000  6.0000   1
  12  -7 -12 -8.1000  5.2000   1
 -12   7  12  3.0000  5.6000   1
  12  -7 -13  0.7000  5.3000   1
 -12   7  13  0.4000  6.1000   1
  12  -7 -14 56.3000 12.0000   1
 -12   7  14 44.0000  6.4000   1
  12  -7 -15 10.7000  6.4000   1
 -12   7  15 10.5000  5.6000   1
  13   0   0 47.7000  8.9000   1
  13   0  -1  0.9000  4.5000   1
  13   0  -2 243.100  20.000   1
  13   0  -3  3.7000  5.0000   1
  13   0  -4 63.2000  4.5000   1
  13   0  -5  0.0000  1.2000   1
  13   0  -6 57.5000  3.3000   1
  13   0  -7 -0.1000  3.4000   1
  13   0  -8 790.500  44.400   1
  13   0  -9  2.6000  5.4000   1
  13   0 -10 322.200  22.400   1
  13   0 -11  0.2000  3.4000   1
  13   0 -12 51.5000  5.9000   1
  13   0 -13 -0.4000  2.9000   1
  13   0 -14 145.100  11.900   1
  13   0 -15  5.0000  3.8000   1
  13   0 -16 -3.4000  3.3000   1
  13   0 -17 -3.2000  5.0000   1
  13   0 -18  1.7000  3.7000   1
  13   0 -19  2.3000  4.9000   1
  13   0 -20  1.4000  3.7000   1
  13   0 -21 -0.9000  5.2000   1
  13   0 -22 144.900  11.300   1
  13   0 -23  2.8000  3.8000   1
  13   0 -24 89.9000  9.7000   1
  13  -1   0  4.5000  7.1000   1
 -13   1   0  1.2000  7.1000   1
  13  -1  -1  7.3000  4.8000   1
 -13   1   1  5.2000  4.6000   1
  13  -1  -2 19.7000  5.3000   1
 -13   1   2  3.0000  4.7000   1
  13  -1  -3  3.9000  6.2000   1
 -13   1   3  1.2000  2.5000   1
  13  -1  -4  3.8000  4.2000   1
 -13   1   4  0.2000  3.4000   1
  13  -1  -5  3.0000  3.6000   1
 -13   1   5  4.0000  3.7000   1
  13  -1  -6 13.1000  4.3000   1
 -13   1   6 22.6000  7.1000   1
  13  -1  -7 -0.4000  4.0000   1
 -13   1   7  2.8000  4.0000   1
  13  -1  -8 151.700  12.500   1
 -13   1   8 187.800  13.200   1
  13  -1  -9  8.5000  5.7000   1
 -13   1   9 -0.2000  0.6000   1
  13  -1 -10 203.800  15.300   1
 -13   1  10 189.900  15.000   1
  13  -1 -11  0.9000  3.7000   1
 -13   1  11  5.0000  4.7000   1
  13  -1 -12  3.4000  3.8000   1
 -13   1  12  3.9000  4.9000   1
  13  -1 -13 122.200   8.900   1
 -13   1  13 115.500   9.800   1
  13  -1 -14 13.3000  4.2000   1
 -13   1  14 10.8000  4.7000   1
  13  -1 -15 26.1000  5.1000   1
 -13   1  15 18.7000  4.5000   1
  13  -1 -16 155.800  11.800   1
 -13   1  16 129.700  10.400   1
  13  -1 -17  7.3000  4.4000   1
 -13   1  17 10.8000  4.4000   1
  13  -1 -18 -3.3000  5.2000   1
 -13   1  18  5.4000  3.2000   1
  13  -1 -19  6.6000  4.2000   1
 -13   1  19  5.8000  4.7000   1
  13  -1 -20 -6.0000  5.0000   1
 -13   1  20  4.5000  3.9000   1
  13  -1 -21 18.6000  5.1000   1
 -13   1  21 18.8000  4.1000   1
  13  -1 -22 28.9000  6.0000   1
 -13   1  22 17.8000  5.3000   1
  13  -1 -23  3.9000  3.2000   1
 -13   1  23  8.3000  5.1000   1
  13  -1 -24  2.3000  4.3000   1
 -13   1  24  1.8000  4.3000   1
  13  -2   0 52.4000 10.1000   1
 -13   2   0 51.6000  9.0000   1
  13  -2  -1 -0.9000  4.2000   1
 -13   2   1 15.0000  7.5000   1
  13  -2  -2 -4.2000  4.5000   1
 -13   2   2  0.9000  4.9000   1
  13  -2  -3 152.200  15.500   1
 -13   2   3 154.200  14.200   1
  13  -2  -4 19.1000  6.1000   1
 -13   2   4 10.8000  4.7000   1
  13  -2  -5 38.8000  6.7000   1
 -13   2   5 49.8000  8.4000   1
  13  -2  -6 63.1000  7.4000   1
 -13   2   6 72.4000  9.0000   1
  13  -2  -7 88.2000  9.9000   1
 -13   2   7 118.300   9.200   1
  13  -2  -8 56.1000  7.7000   1
 -13   2   8 46.1000  5.3000   1
  13  -2  -9 217.200  16.900   1
 -13   2   9 227.600  14.600   1
  13  -2 -10 13.6000  6.3000   1
 -13   2  10  6.2000  3.9000   1
  13  -2 -11 113.200   9.500   1
 -13   2  11 118.900   6.000   1
  13  -2 -12 185.000  11.100   1
 -13   2  12 158.300   7.400   1
  13  -2 -13  0.4000  3.7000   1
 -13   2  13  1.8000  1.5000   1
  13  -2 -14 83.4000  7.1000   1
 -13   2  14 88.2000  5.5000   1
  13  -2 -15 394.700  22.700   1
 -13   2  15 367.000  13.300   1
  13  -2 -16  7.7000  3.9000   1
 -13   2  16 16.0000  3.7000   1
  13  -2 -17 66.5000  8.4000   1
 -13   2  17 64.0000  6.8000   1
  13  -2 -18  5.5000  3.9000   1
 -13   2  18 11.4000  3.2000   1
  13  -2 -19 114.200   9.900   1
 -13   2  19 132.600   9.800   1
  13  -2 -20 68.4000  7.1000   1
 -13   2  20 72.6000  4.2000   1
  13  -2 -21 78.1000  9.5000   1
 -13   2  21 86.0000  5.5000   1
  13  -2 -22 10.9000  5.1000   1
 -13   2  22 14.9000  5.3000   1
  13  -2 -23 17.2000  5.1000   1
 -13   2  23 21.1000  5.0000   1
  13  -2 -24  4.4000  5.3000   1
  13  -3  -1  7.1000  5.5000   1
 -13   3   1 -1.7000  6.3000   1
  13  -3  -2  3.6000  4.8000   1
 -13   3   2  0.4000  5.0000   1
  13  -3  -3 12.0000  5.5000   1
 -13   3   3 14.8000  8.0000   1
  13  -3  -4 32.4000  7.7000   1
 -13   3   4 37.7000  8.4000   1
  13  -3  -5 254.400  17.600   1
 -13   3   5 265.400  16.100   1
  13  -3  -6 71.4000  9.3000   1
 -13   3   6 88.7000  9.1000   1
  13  -3  -7  7.9000  6.1000   1
 -13   3   7 16.3000  6.9000   1
  13  -3  -8 24.5000  5.4000   1
 -13   3   8 20.3000  6.5000   1
  13  -3  -9 47.6000  7.3000   1
 -13   3   9 29.0000  6.3000   1
  13  -3 -10 -2.0000  4.0000   1
 -13   3  10 -0.4000  4.1000   1
  13  -3 -11 75.4000  8.3000   1
 -13   3  11 79.5000  8.6000   1
  13  -3 -12 14.0000  5.0000   1
 -13   3  12 12.0000  2.3000   1
  13  -3 -13 19.4000  5.4000   1
 -13   3  13 24.7000  2.8000   1
  13  -3 -14 128.200  11.300   1
 -13   3  14 155.300   7.300   1
  13  -3 -15 -1.1000  3.9000   1
 -13   3  15 -0.4000  2.3000   1
  13  -3 -16  4.9000  4.3000   1
 -13   3  16 10.5000  2.3000   1
  13  -3 -17 74.7000  8.3000   1
 -13   3  17 59.6000  4.3000   1
  13  -3 -18 -3.2000  5.8000   1
 -13   3  18  2.6000  2.0000   1
  13  -3 -19 43.2000  7.3000   1
 -13   3  19 27.9000  4.3000   1
  13  -3 -20-12.3000  6.6000   1
 -13   3  20 -1.3000  2.5000   1
  13  -3 -21 61.4000  8.2000   1
 -13   3  21 65.7000  7.1000   1
  13  -3 -22 49.8000  8.1000   1
  13  -3 -23 48.0000  9.1000   1
  13  -4  -2 11.7000  7.2000   1
 -13   4   2 11.1000  6.2000   1
  13  -4  -3 19.5000  6.9000   1
 -13   4   3 25.1000  5.2000   1
  13  -4  -4 18.4000  6.8000   1
 -13   4   4  2.2000  4.8000   1
  13  -4  -5 -1.2000  5.0000   1
 -13   4   5 10.2000  7.1000   1
  13  -4  -6 19.8000  6.4000   1
 -13   4   6 43.2000  7.9000   1
  13  -4  -7 16.0000  6.9000   1
 -13   4   7  9.4000  4.8000   1
  13  -4  -8 138.800  11.700   1
 -13   4   8 145.700  12.000   1
  13  -4  -9 33.8000  5.9000   1
 -13   4   9 25.8000  5.8000   1
  13  -4 -10 42.7000  5.9000   1
 -13   4  10 36.6000  7.6000   1
  13  -4 -11  1.2000  4.3000   1
 -13   4  11 -1.1000  3.5000   1
  13  -4 -12  9.5000  4.8000   1
 -13   4  12  3.9000  4.0000   1
  13  -4 -13  0.7000  5.0000   1
 -13   4  13  7.6000  3.4000   1
  13  -4 -14 174.500  13.500   1
 -13   4  14 190.300   9.300   1
  13  -4 -15 15.9000  5.9000   1
 -13   4  15 12.6000  2.6000   1
  13  -4 -16 -3.1000  5.4000   1
 -13   4  16  1.6000  3.2000   1
  13  -4 -17 16.5000  7.3000   1
 -13   4  17 10.2000  4.7000   1
  13  -4 -18 83.4000  8.3000   1
 -13   4  18 60.5000  6.7000   1
  13  -4 -19 20.5000  6.5000   1
 -13   4  19 21.3000  4.9000   1
  13  -4 -20 17.2000  6.3000   1
 -13   4  20 18.6000  5.0000   1
  13  -4 -21 43.9000  8.7000   1
  13  -4 -22  9.8000  6.2000   1
  13  -5  -4 15.4000  5.5000   1
 -13   5   4 -0.3000  5.1000   1
  13  -5  -5  9.5000  7.2000   1
 -13   5   5 12.8000  5.8000   1
  13  -5  -6 223.300  18.500   1
 -13   5   6 245.300  25.300   1
  13  -5  -7 75.0000  8.7000   1
 -13   5   7 75.4000  8.9000   1
  13  -5  -8 48.8000  8.4000   1
 -13   5   8 44.8000  6.6000   1
  13  -5  -9 -8.2000  4.7000   1
 -13   5   9  5.4000  5.8000   1
  13  -5 -10 32.2000  5.9000   1
 -13   5  10 23.5000  5.1000   1
  13  -5 -11 17.9000  7.7000   1
 -13   5  11 18.0000  6.3000   1
  13  -5 -12  6.4000  7.2000   1
 -13   5  12  3.5000  4.4000   1
  13  -5 -13 57.0000  8.3000   1
 -13   5  13 28.9000  5.4000   1
  13  -5 -14 47.2000  9.3000   1
 -13   5  14 37.5000  6.9000   1
  13  -5 -15  2.2000  7.0000   1
 -13   5  15 -5.2000  4.6000   1
  13  -5 -16 20.6000  5.6000   1
 -13   5  16 17.5000  4.0000   1
  13  -5 -17  9.2000  5.1000   1
 -13   5  17  1.3000  4.4000   1
  13  -5 -18 10.8000  8.6000   1
 -13   5  18  6.6000  4.7000   1
  13  -5 -19 81.9000 11.5000   1
 -13   5  19 98.9000  8.8000   1
  13  -5 -20 61.7000 10.9000   1
  13  -6  -7 -3.5000  4.7000   1
 -13   6   7 -0.2000  4.6000   1
  13  -6  -8 13.8000  7.5000   1
 -13   6   8 -1.5000  7.5000   1
  13  -6  -9  0.7000  6.3000   1
 -13   6   9  1.4000  5.5000   1
  13  -6 -10  4.0000  5.7000   1
 -13   6  10 16.6000  7.3000   1
  13  -6 -11  8.1000  7.8000   1
 -13   6  11  7.9000  4.8000   1
  13  -6 -12 12.3000  6.7000   1
 -13   6  12  3.5000  4.9000   1
  13  -6 -13  1.2000  5.6000   1
 -13   6  13 14.9000  5.5000   1
  13  -6 -14  8.1000  8.4000   1
 -13   6  14  4.3000  4.4000   1
  13  -6 -15 18.6000  9.5000   1
 -13   6  15 11.0000  4.3000   1
  13  -6 -16 52.0000  9.4000   1
 -13   6  16 33.2000  5.5000   1
  13  -6 -17  4.9000  5.9000   1
 -13   6  17  1.1000  3.4000   1
  14   0  -2 19.0000  6.4000   1
  14   0  -3  4.9000  5.2000   1
  14   0  -4 23.0000  5.6000   1
  14   0  -5 -8.3000  6.5000   1
  14   0  -6 13.8000  4.6000   1
  14   0  -7 -5.0000  4.3000   1
  14   0  -8 -0.1000  5.4000   1
  14   0  -9 -3.6000  3.5000   1
  14   0 -10 286.800  18.500   1
  14   0 -11  0.5000  3.7000   1
  14   0 -12 451.300  29.300   1
  14   0 -13 -4.2000  3.8000   1
  14   0 -14  3.1000  3.6000   1
  14   0 -15 10.7000  4.5000   1
  14   0 -16 86.4000  9.6000   1
  14   0 -17  4.3000  5.6000   1
  14   0 -18 295.400  20.500   1
  14   0 -19  3.6000  3.5000   1
  14   0 -20 -2.2000  3.8000   1
  14   0 -21  2.5000  4.0000   1
  14   0 -22 15.2000  5.0000   1
  14   0 -23  5.6000  4.4000   1
  14   0 -24 48.0000  7.4000   1
  14  -1  -2  0.3000  7.8000   1
 -14   1   2 16.9000  6.9000   1
  14  -1  -3 26.6000  7.0000   1
 -14   1   3 31.1000  8.7000   1
  14  -1  -4 16.9000  7.6000   1
 -14   1   4 27.0000  6.5000   1
  14  -1  -5  3.3000  4.5000   1
 -14   1   5  0.8000  4.3000   1
  14  -1  -6 151.800  15.000   1
 -14   1   6 164.000  13.000   1
  14  -1  -7 49.6000  8.0000   1
 -14   1   7 50.2000  8.1000   1
  14  -1  -8 82.1000  9.3000   1
 -14   1   8 94.6000  9.2000   1
  14  -1  -9 48.3000  7.5000   1
 -14   1   9 36.6000  6.1000   1
  14  -1 -10 44.8000  5.9000   1
 -14   1  10 46.1000  6.9000   1
  14  -1 -11 63.3000  8.0000   1
 -14   1  11 66.4000  7.6000   1
  14  -1 -12 53.8000  7.6000   1
 -14   1  12 52.7000  7.3000   1
  14  -1 -13 145.400  12.600   1
 -14   1  13 151.800  12.000   1
  14  -1 -14 41.5000  6.2000   1
 -14   1  14 47.2000  5.7000   1
  14  -1 -15  8.0000  4.3000   1
 -14   1  15 19.4000  5.0000   1
  14  -1 -16  2.2000  4.2000   1
 -14   1  16  5.4000  5.3000   1
  14  -1 -17 101.100  10.600   1
 -14   1  17 95.1000  9.1000   1
  14  -1 -18 84.9000 10.7000   1
 -14   1  18 56.4000  6.3000   1
  14  -1 -19 71.7000  8.6000   1
 -14   1  19 51.5000  6.2000   1
  14  -1 -20  6.4000  6.0000   1
 -14   1  20 23.8000  5.7000   1
  14  -1 -21  9.7000  4.2000   1
 -14   1  21 13.7000  4.5000   1
  14  -1 -22  3.9000  4.0000   1
 -14   1  22 11.8000  4.1000   1
  14  -1 -23 222.800  18.600   1
 -14   1  23 194.800  15.000   1
  14  -1 -24 79.7000  9.5000   1
 -14   1  24 65.5000  8.4000   1
  14  -2  -3 61.3000 10.6000   1
 -14   2   3 75.2000 11.1000   1
  14  -2  -4 37.7000  8.7000   1
 -14   2   4 61.6000  8.7000   1
  14  -2  -5  7.7000  4.7000   1
 -14   2   5  6.7000  7.4000   1
  14  -2  -6 18.8000  5.6000   1
 -14   2   6 24.0000  7.6000   1
  14  -2  -7 109.700  13.800   1
 -14   2   7 113.500  11.100   1
  14  -2  -8 51.0000  8.1000   1
 -14   2   8 43.8000  6.8000   1
  14  -2  -9 259.500  19.600   1
 -14   2   9 231.100  15.900   1
  14  -2 -10  2.2000  4.5000   1
 -14   2  10  6.9000  4.0000   1
  14  -2 -11 -5.2000  5.9000   1
 -14   2  11 12.2000  4.2000   1
  14  -2 -12  9.6000  4.6000   1
 -14   2  12 22.4000  6.5000   1
  14  -2 -13  3.7000  4.5000   1
 -14   2  13 10.2000  5.6000   1
  14  -2 -14 32.4000  5.3000   1
 -14   2  14 45.2000  5.9000   1
  14  -2 -15 94.3000  9.3000   1
 -14   2  15 112.500  10.100   1
  14  -2 -16 38.0000  6.8000   1
 -14   2  16 45.2000  7.3000   1
  14  -2 -17  7.2000  5.7000   1
 -14   2  17  1.3000  3.5000   1
  14  -2 -18  5.7000  4.7000   1
 -14   2  18 24.0000  5.5000   1
  14  -2 -19  9.6000  4.7000   1
 -14   2  19 -5.6000  3.5000   1
  14  -2 -20 28.4000  5.2000   1
 -14   2  20 21.5000  5.7000   1
  14  -2 -21 12.6000  6.7000   1
 -14   2  21  0.9000  4.4000   1
  14  -2 -22 21.1000  6.2000   1
 -14   2  22 22.4000  5.7000   1
  14  -2 -23 42.4000  8.1000   1
 -14   2  23 51.6000  7.1000   1
  14  -3  -3 14.6000  6.1000   1
 -14   3   3 12.9000  6.0000   1
  14  -3  -4 -8.1000  6.9000   1
 -14   3   4  2.0000  5.3000   1
  14  -3  -5 42.1000  7.2000   1
 -14   3   5 41.1000  7.4000   1
  14  -3  -6 173.800  13.300   1
 -14   3   6 202.600  21.900   1
  14  -3  -7 112.000  11.600   1
 -14   3   7 117.600  12.600   1
  14  -3  -8 23.8000  5.7000   1
 -14   3   8 19.4000  5.1000   1
  14  -3  -9  4.7000  5.1000   1
 -14   3   9 -3.2000  5.6000   1
  14  -3 -10 11.9000  6.7000   1
 -14   3  10 35.3000  7.4000   1
  14  -3 -11  0.7000  4.1000   1
 -14   3  11  8.2000  4.3000   1
  14  -3 -12  2.4000  4.5000   1
 -14   3  12  1.0000  4.3000   1
  14  -3 -13 43.7000  7.3000   1
 -14   3  13 28.6000  5.3000   1
  14  -3 -14 18.3000  5.2000   1
 -14   3  14  4.1000  5.7000   1
  14  -3 -15 10.8000  5.8000   1
 -14   3  15 -0.7000  3.3000   1
  14  -3 -16 -2.8000  4.4000   1
 -14   3  16  1.1000  5.0000   1
  14  -3 -17 12.2000  6.6000   1
 -14   3  17 19.6000  4.3000   1
  14  -3 -18 94.3000  9.7000   1
 -14   3  18 78.7000  7.0000   1
  14  -3 -19 14.8000  5.8000   1
 -14   3  19 16.6000  5.4000   1
  14  -3 -20 -9.1000  4.2000   1
 -14   3  20 -5.6000  4.3000   1
  14  -3 -21  4.4000  5.1000   1
 -14   3  21 -1.3000  4.5000   1
  14  -3 -22 11.4000  6.4000   1
 -14   3  22 25.2000  5.5000   1
  14  -4  -5 -2.7000  5.5000   1
 -14   4   5  3.4000  4.5000   1
  14  -4  -6  3.0000  8.0000   1
 -14   4   6  2.0000  4.6000   1
  14  -4  -7  8.5000  5.6000   1
 -14   4   7 -0.3000  5.5000   1
  14  -4  -8 67.5000  9.5000   1
 -14   4   8 58.3000  9.1000   1
  14  -4  -9 -5.7000  4.8000   1
 -14   4   9  4.1000  6.2000   1
  14  -4 -10 30.3000  6.1000   1
 -14   4  10 30.6000  6.0000   1
  14  -4 -11 112.100  10.600   1
 -14   4  11 89.6000 10.7000   1
  14  -4 -12  8.0000  5.2000   1
 -14   4  12  6.6000  5.9000   1
  14  -4 -13 -4.3000  4.5000   1
 -14   4  13  2.4000  3.7000   1
  14  -4 -14 10.5000  5.4000   1
 -14   4  14  7.9000  6.0000   1
  14  -4 -15 21.9000  5.6000   1
 -14   4  15 16.5000  4.5000   1
  14  -4 -16 24.7000  7.6000   1
 -14   4  16 16.3000  4.9000   1
  14  -4 -17 121.500  13.400   1
 -14   4  17 115.000  11.100   1
  14  -4 -18 10.2000  6.0000   1
 -14   4  18 11.7000  3.9000   1
  14  -4 -19 32.6000  9.6000   1
 -14   4  19 15.1000  4.1000   1
  14  -4 -20 -0.4000  5.8000   1
 -14   4  20  7.5000  4.5000   1
  14  -4 -21 17.0000  7.9000   1
  14  -5  -7 12.5000  7.3000   1
 -14   5   7  5.1000  5.5000   1
  14  -5  -8 12.6000  5.8000   1
 -14   5   8  7.5000  7.8000   1
  14  -5  -9 -1.6000  7.2000   1
 -14   5   9 -0.1000  5.3000   1
  14  -5 -10 11.1000  5.8000   1
 -14   5  10 10.3000  4.5000   1
  14  -5 -11 18.4000  6.6000   1
 -14   5  11 10.5000  5.3000   1
  14  -5 -12 29.7000  6.9000   1
 -14   5  12 14.2000  5.5000   1
  14  -5 -13 22.8000  6.3000   1
 -14   5  13 24.8000  6.2000   1
  14  -5 -14 78.8000 10.3000   1
 -14   5  14 60.7000  8.2000   1
  14  -5 -15 76.8000  9.6000   1
 -14   5  15 59.9000  8.1000   1
  14  -5 -16 20.3000  6.6000   1
 -14   5  16  0.3000  4.4000   1
  14  -5 -17 10.0000  6.8000   1
 -14   5  17 14.8000  4.2000   1
  14  -5 -18 -0.7000  6.0000   1
 -14   5  18  1.0000  3.7000   1
  14  -5 -19 11.2000  6.1000   1
 -14   5  19  7.3000  3.8000   1
  14  -6 -12  7.8000  6.1000   1
 -14   6  12  5.8000  5.3000   1
  14  -6 -13 17.5000  7.2000   1
 -14   6  13 40.6000  9.5000   1
  14  -6 -14 39.4000  8.1000   1
 -14   6  14 31.9000  7.8000   1
  15   0  -5 -0.9000  5.7000   1
  15   0  -6 21.5000  7.8000   1
  15   0  -7 -2.2000  4.8000   1
  15   0  -8 41.5000  8.0000   1
  15   0  -9 -0.7000  3.9000   1
  15   0 -10 34.8000  7.4000   1
  15   0 -11 11.2000  6.5000   1
  15   0 -12 130.100  11.800   1
  15   0 -13  5.8000  6.7000   1
  15   0 -14  3.8000  6.0000   1
  15   0 -15 -5.3000  5.4000   1
  15   0 -16 41.3000  7.8000   1
  15   0 -17  3.5000  4.0000   1
  15   0 -18 73.4000 10.1000   1
  15   0 -19 -2.9000  4.1000   1
  15   0 -20 -4.0000  3.8000   1
  15   0 -21  1.1000  4.0000   1
  15   0 -22 52.6000  9.8000   1
  15   0 -23 -0.5000  6.2000   1
  15  -1  -5 133.600  14.900   1
 -15   1   5 133.200  14.200   1
  15  -1  -6 15.0000  6.8000   1
 -15   1   6 13.5000  5.9000   1
  15  -1  -7 33.1000  6.7000   1
 -15   1   7 29.8000  8.3000   1
  15  -1  -8 56.4000 11.5000   1
 -15   1   8 71.0000 11.0000   1
  15  -1  -9 165.400  13.500   1
 -15   1   9 185.000  14.400   1
  15  -1 -10 -1.2000  4.4000   1
 -15   1  10 13.3000  6.6000   1
  15  -1 -11 -2.3000  4.0000   1
 -15   1  11  5.9000  6.8000   1
  15  -1 -12  2.3000  4.4000   1
 -15   1  12  8.3000  5.8000   1
  15  -1 -13  6.2000  5.1000   1
 -15   1  13  6.5000  6.3000   1
  15  -1 -14 48.7000  7.1000   1
 -15   1  14 37.8000  7.6000   1
  15  -1 -15 37.5000  6.8000   1
 -15   1  15 38.2000  5.7000   1
  15  -1 -16 15.3000  4.7000   1
 -15   1  16  3.9000  4.4000   1
  15  -1 -17 20.0000  5.5000   1
 -15   1  17 19.5000  6.0000   1
  15  -1 -18 -3.0000  6.1000   1
 -15   1  18 -6.1000  4.1000   1
  15  -1 -19 17.9000  5.1000   1
 -15   1  19 38.3000  5.4000   1
  15  -1 -20 89.5000 10.0000   1
 -15   1  20 92.3000  9.6000   1
  15  -1 -21 -1.5000  4.6000   1
 -15   1  21 11.5000  5.4000   1
  15  -1 -22  8.4000  7.1000   1
 -15   1  22  4.2000  4.4000   1
  15  -1 -23  0.0000  5.3000   1
 -15   1  23 -0.6000  4.2000   1
  15  -2  -5 33.4000  7.4000   1
 -15   2   5 37.1000  9.9000   1
  15  -2  -6  3.6000  4.7000   1
 -15   2   6 -5.2000  7.8000   1
  15  -2  -7 41.9000  8.2000   1
 -15   2   7 21.3000  6.8000   1
  15  -2  -8 11.5000  7.4000   1
 -15   2   8 14.3000  5.8000   1
  15  -2  -9 39.2000  7.9000   1
 -15   2   9 46.7000  7.7000   1
  15  -2 -10 18.4000  6.1000   1
 -15   2  10 24.7000  6.4000   1
  15  -2 -11  9.6000  7.3000   1
 -15   2  11 20.5000  7.0000   1
  15  -2 -12 107.000  10.300   1
 -15   2  12 101.000  10.200   1
  15  -2 -13  4.8000  4.8000   1
 -15   2  13  1.6000  4.0000   1
  15  -2 -14 11.1000  5.1000   1
 -15   2  14 14.1000  5.3000   1
  15  -2 -15 23.0000  5.5000   1
 -15   2  15 29.0000  6.6000   1
  15  -2 -16 28.4000  7.1000   1
 -15   2  16 31.8000  7.8000   1
  15  -2 -17 23.4000  6.1000   1
 -15   2  17 31.8000  5.6000   1
  15  -2 -18  7.6000  5.4000   1
 -15   2  18 16.1000  6.0000   1
  15  -2 -19 36.1000  6.4000   1
 -15   2  19 32.1000  5.4000   1
  15  -2 -20  4.5000  4.7000   1
 -15   2  20 -1.3000  5.4000   1
  15  -2 -21 -0.1000  5.2000   1
 -15   2  21 -2.0000  5.8000   1
  15  -2 -22  1.6000  4.9000   1
 -15   2  22 -3.0000  4.0000   1
  15  -3  -6 22.0000  9.0000   1
 -15   3   6 24.5000  7.0000   1
  15  -3  -7 12.2000  6.2000   1
 -15   3   7 12.4000  6.5000   1
  15  -3  -8 -1.2000  7.1000   1
 -15   3   8  1.0000  5.0000   1
  15  -3  -9 37.5000  7.6000   1
 -15   3   9 24.3000  6.8000   1
  15  -3 -10 39.9000  7.1000   1
 -15   3  10 25.5000  6.0000   1
  15  -3 -11 18.7000  7.4000   1
 -15   3  11 31.3000  8.0000   1
  15  -3 -12 21.3000  6.3000   1
 -15   3  12 18.8000  6.2000   1
  15  -3 -13 -1.3000  5.0000   1
 -15   3  13  6.2000  4.3000   1
  15  -3 -14 116.900  10.800   1
 -15   3  14 117.700  12.500   1
  15  -3 -15 151.000  13.400   1
 -15   3  15 134.600  12.800   1
  15  -3 -16  7.8000  6.8000   1
 -15   3  16 -1.6000  4.4000   1
  15  -3 -17  9.2000  7.1000   1
 -15   3  17 10.9000  4.3000   1
  15  -3 -18 13.8000  5.5000   1
 -15   3  18  3.2000  6.1000   1
  15  -3 -19  3.5000  5.1000   1
 -15   3  19 -4.3000  3.3000   1
  15  -3 -20 10.0000  5.8000   1
 -15   3  20  9.7000  3.8000   1
  15  -3 -21 24.7000  8.1000   1
 -15   3  21 48.4000  6.1000   1
  15  -4  -8 15.2000  6.9000   1
 -15   4   8 14.8000  7.3000   1
  15  -4  -9  7.2000  8.6000   1
 -15   4   9 18.5000  6.1000   1
  15  -4 -10 46.8000  8.0000   1
 -15   4  10 53.9000  9.1000   1
  15  -4 -11 49.7000  8.7000   1
 -15   4  11 36.2000  7.7000   1
  15  -4 -12 22.4000  8.7000   1
 -15   4  12 35.3000  6.3000   1
  15  -4 -13 62.0000  9.8000   1
 -15   4  13 50.4000  9.0000   1
  15  -4 -14  7.0000  8.6000   1
 -15   4  14 -6.4000  3.7000   1
  15  -4 -15 49.9000  9.5000   1
 -15   4  15 47.1000  8.5000   1
  15  -4 -16 51.0000  8.8000   1
 -15   4  16 58.6000  8.0000   1
  15  -4 -17 12.2000  6.4000   1
 -15   4  17  8.1000  5.0000   1
  15  -4 -18 -5.9000  5.3000   1
 -15   4  18 10.4000  5.9000   1
  15  -4 -19 -2.0000  9.1000   1
 -15   4  19  6.3000  6.0000   1
  15  -4 -20 15.7000  7.1000   1
 -15   4  20  8.3000  5.4000   1
  15  -5 -12  2.8000  5.5000   1
 -15   5  12  4.1000  7.4000   1
  15  -5 -13 -6.4000  6.1000   1
 -15   5  13 -0.8000  4.7000   1
  15  -5 -14  4.0000  5.8000   1
 -15   5  14  5.6000  6.4000   1
  15  -5 -15  9.4000  6.9000   1
 -15   5  15 14.9000  6.2000   1
  15  -5 -16 46.5000  8.9000   1
 -15   5  16 71.4000  9.3000   1
  16   0  -7  2.8000  5.6000   1
  16   0  -8  9.6000  8.6000   1
  16   0  -9 -7.8000  5.2000   1
  16   0 -10  0.3000  4.7000   1
  16   0 -11  8.1000  4.8000   1
  16   0 -12 17.1000  6.3000   1
  16   0 -13  4.5000  5.5000   1
  16   0 -14  7.2000  5.1000   1
  16   0 -15  1.7000  5.3000   1
  16   0 -16 90.3000 10.0000   1
  16   0 -17  0.0000  4.2000   1
  16   0 -18  5.8000  5.3000   1
  16   0 -19 -4.8000  6.3000   1
  16   0 -20 19.3000  6.2000   1
  16   0 -21 -7.1000  5.9000   1
  16   0 -22 32.0000  8.0000   1
  16  -1  -8 21.4000  5.9000   1
 -16   1   8 39.0000  8.3000   1
  16  -1  -9  5.8000  4.7000   1
 -16   1   9  4.9000  5.5000   1
  16  -1 -10  2.2000  5.4000   1
 -16   1  10  2.5000  5.3000   1
  16  -1 -11 16.5000  6.1000   1
 -16   1  11  6.2000  4.8000   1
  16  -1 -12 26.3000  8.5000   1
 -16   1  12 13.8000  5.7000   1
  16  -1 -13  0.8000  7.3000   1
 -16   1  13  1.7000  4.6000   1
  16  -1 -14  2.5000  6.9000   1
 -16   1  14 -4.0000  3.9000   1
  16  -1 -15 28.3000  6.0000   1
 -16   1  15 21.7000  5.8000   1
  16  -1 -16  8.5000  5.3000   1
 -16   1  16 17.8000  6.9000   1
  16  -1 -17 77.9000  8.5000   1
 -16   1  17 88.6000 10.1000   1
  16  -1 -18 56.9000  8.9000   1
 -16   1  18 78.5000  9.1000   1
  16  -1 -19 41.1000  6.5000   1
 -16   1  19 33.3000  7.9000   1
  16  -1 -20 91.3000 10.1000   1
 -16   1  20 91.3000 10.2000   1
  16  -1 -21  7.2000  5.2000   1
 -16   1  21  5.2000  5.0000   1
  16  -1 -22  4.7000  4.5000   1
 -16   1  22  0.2000  6.9000   1
  16  -2  -8 11.8000  5.8000   1
 -16   2   8 12.5000  8.6000   1
  16  -2  -9 17.1000  6.4000   1
 -16   2   9 30.2000  8.5000   1
  16  -2 -10 31.4000  7.5000   1
 -16   2  10 44.8000  9.2000   1
  16  -2 -11 18.2000  8.9000   1
 -16   2  11 26.5000  9.5000   1
  16  -2 -12 238.400  18.900   1
 -16   2  12 231.300  21.800   1
  16  -2 -13 155.900  16.300   1
 -16   2  13 154.700  14.500   1
  16  -2 -14 -1.0000  5.2000   1
 -16   2  14  1.2000  4.9000   1
  16  -2 -15 -4.0000  6.7000   1
 -16   2  15  2.8000  4.6000   1
  16  -2 -16  9.5000  7.2000   1
 -16   2  16  6.2000  4.2000   1
  16  -2 -17  9.7000  5.2000   1
 -16   2  17  3.9000  4.0000   1
  16  -2 -18 75.0000 10.8000   1
 -16   2  18 88.6000 10.4000   1
  16  -2 -19  1.9000  5.1000   1
 -16   2  19 20.3000  5.8000   1
  16  -2 -20 66.9000  9.0000   1
 -16   2  20 65.4000  8.9000   1
  16  -2 -21 60.1000  9.3000   1
 -16   2  21 62.7000  8.8000   1
  16  -3 -10 46.1000  8.3000   1
 -16   3  10 66.8000  9.5000   1
  16  -3 -11  3.2000  8.9000   1
 -16   3  11  1.2000  7.5000   1
  16  -3 -12 35.1000  9.2000   1
 -16   3  12 26.6000  8.6000   1
  16  -3 -13 33.7000  9.2000   1
 -16   3  13  3.5000  5.5000   1
  16  -3 -14 -1.5000  5.9000   1
 -16   3  14  7.4000  5.8000   1
  16  -3 -15  1.0000  7.7000   1
 -16   3  15  1.8000  6.7000   1
  16  -3 -16 15.6000  9.0000   1
 -16   3  16 14.8000  5.8000   1
  16  -3 -17 23.3000  7.4000   1
 -16   3  17 18.5000  6.9000   1
  16  -3 -18 15.0000  6.5000   1
 -16   3  18 20.0000  6.0000   1
  16  -3 -19 12.5000  7.1000   1
 -16   3  19 10.4000  4.7000   1
  16  -3 -20 59.2000  8.7000   1
 -16   3  20 50.2000  8.5000   1
  16  -4 -13  5.6000  6.8000   1
 -16   4  13  0.5000  4.7000   1
  16  -4 -14 65.9000  9.5000   1
 -16   4  14 57.8000 10.8000   1
  16  -4 -15  8.9000  6.4000   1
 -16   4  15  7.5000  5.2000   1
  16  -4 -16 90.3000 12.8000   1
 -16   4  16 91.9000 12.7000   1
  17   0 -11  1.5000  5.9000   1
  17   0 -12 -1.4000  5.5000   1
  17   0 -13  1.7000  5.2000   1
  17   0 -14 12.2000  6.0000   1
  17   0 -15  5.7000  5.1000   1
  17   0 -16  8.2000  5.1000   1
  17   0 -17 -1.6000  7.1000   1
  17   0 -18 -4.4000  5.2000   1
  17   0 -19  4.0000  5.8000   1
  17   0 -20 25.3000  8.5000   1
  17  -1 -12 11.0000  8.7000   1
 -17   1  12 -0.9000  5.8000   1
  17  -1 -13  0.4000  5.7000   1
 -17   1  13  9.8000  5.7000   1
  17  -1 -14 36.0000  8.8000   1
 -17   1  14 38.0000  9.1000   1
  17  -1 -15 42.1000 10.8000   1
 -17   1  15 32.6000  9.5000   1
  17  -1 -16  6.9000  8.2000   1
 -17   1  16 12.8000  5.4000   1
  17  -1 -17  0.5000  6.2000   1
 -17   1  17 -8.7000  5.4000   1
  17  -1 -18 41.3000  6.8000   1
 -17   1  18 74.2000 10.9000   1
  17  -1 -19 53.8000  9.3000   1
 -17   1  19 72.9000  9.2000   1
  17  -1 -20  8.9000  5.8000   1
 -17   1  20  8.8000  7.7000   1
  17  -2 -13 10.3000  6.7000   1
 -17   2  13  6.2000  6.2000   1
  17  -2 -14 -4.7000  5.8000   1
 -17   2  14  1.8000  4.7000   1
  17  -2 -15 62.7000  9.0000   1
 -17   2  15 68.2000 10.3000   1
  17  -2 -16 14.7000  8.8000   1
 -17   2  16 11.7000  5.2000   1
  17  -2 -17 51.5000 10.0000   1
 -17   2  17 45.1000  8.7000   1
  17  -2 -18 -6.2000  6.4000   1
 -17   2  18 13.1000  8.0000   1
   0   0   0  0.0000  0.0000   1
;
_shelx_hkl_checksum     95742
_shelx_res_file
;
TITL test structure: aim_47_4_b
    aim474a.res
    created by SHELXL-2017/1 at 21:28:17 on 17-Oct-2017
CELL  0.71073  13.5411   7.7421  19.2457   90.000  130.493   90.000
ZERR     4.00   0.0004   0.0002   0.0005    0.000    0.002    0.000
LATT   1
SYMM  - X, 1/2 + Y, 1/2 - Z
SFAC  C    H    N    O    CL
UNIT  60   76   16   4    4
LIST  4 !6 ! automatically inserted. Change 6 to 4 for CHECKCIF!!
MERG   2
OMIT     0   0   2
FMAP   2
PLAN   25
L.S.   4
ACTA
BOND  $H
CONF
REM Instructions for potential hydrogen bonds
EQIV $1 -x+1, -y+1, -z+1
HTAB C12 Cl1_$1
EQIV $2 x-1, -y+1/2, z-1/2
HTAB C14 O1_$2
EQIV $3 x, y-1, z
HTAB C7 Cl1_$3
EQIV $4 -x+2, y+1/2, -z+3/2
HTAB C1 O1_$4
EQIV $5 -x+1, -y, -z+1
HTAB N1 N4_$5
HTAB N1 N2
EQIV $6 -x+1, y-1/2, -z+1/2
HTAB N1 Cl1_$6
HTAB N1 Cl1_$3
REM
WGHT    0.036300    0.749500
FVAR       0.66643
CL1   5    0.632639    0.652969    0.335359    11.00000    0.03630    0.03528 =
         0.02248   -0.00482    0.01632    0.00516
O1    4    0.987363   -0.082809    0.669187    11.00000    0.02353    0.04421 =
         0.02813    0.00384    0.01126    0.01132
N3    3    0.597254    0.174160    0.534251    11.00000    0.01901    0.02112 =
         0.01678    0.00036    0.01194    0.00055
N4    3    0.653088    0.136702    0.623246    11.00000    0.02438    0.02336 =
         0.01836    0.00119    0.01408   -0.00016
C4    1    0.675257    0.125777    0.516325    11.00000    0.01892    0.01856 =
         0.02103   -0.00195    0.01318   -0.00112
N2    3    0.418733    0.267625    0.389807    11.00000    0.02071    0.02632 =
         0.02157    0.00268    0.01358    0.00114
C12   1    0.426255    0.333687    0.515317    11.00000    0.02717    0.01997 =
         0.02678    0.00048    0.01948    0.00034
AFIX  43
H12   2    0.471148    0.327724    0.577688    11.00000   -1.20000
AFIX   0
C11   1    0.475879    0.262123    0.477727    11.00000    0.01889    0.01571 =
         0.02321   -0.00039    0.01403   -0.00146
N1    3    0.550518    0.019221    0.359496    11.00000    0.02039    0.02662 =
         0.01910   -0.00128    0.01294    0.00231
C13   1    0.306865    0.414491    0.455934    11.00000    0.02988    0.02352 =
         0.04002   -0.00097    0.02668    0.00208
AFIX  43
H13   2    0.267881    0.460408    0.477604    11.00000   -1.20000
AFIX   0
C3    1    0.784942    0.053953    0.595585    11.00000    0.01873    0.02086 =
         0.01942   -0.00192    0.01049   -0.00109
C6    1    0.780258    0.129526    0.447091    11.00000    0.02185    0.02970 =
         0.02640    0.00075    0.01757    0.00311
C15   1    0.305534    0.352873    0.334783    11.00000    0.02301    0.02987 =
         0.02524    0.00631    0.01356    0.00223
AFIX  43
H15   2    0.265092    0.362741    0.273282    11.00000   -1.20000
AFIX   0
C8    1    0.886805   -0.023146    0.599485    11.00000    0.02035    0.02134 =
         0.02539   -0.00158    0.01216   -0.00048
C5    1    0.651090    0.148506    0.428868    11.00000    0.02049    0.02201 =
         0.02116    0.00095    0.01426    0.00224
AFIX  13
H5    2    0.616867    0.265008    0.405413    11.00000   -1.20000
AFIX   0
C2    1    0.767184    0.066363    0.660699    11.00000    0.02143    0.02121 =
         0.02006   -0.00104    0.01140   -0.00217
C10   1    0.750464    0.110793    0.355578    11.00000    0.02848    0.04554 =
         0.03148    0.00428    0.02304    0.00635
AFIX 137
H10A  2    0.830139    0.113448    0.366104    11.00000   -1.50000
H10B  2    0.695686    0.204248    0.315864    11.00000   -1.50000
H10C  2    0.706960    0.002985    0.327613    11.00000   -1.50000
AFIX   0
C14   1    0.245692    0.426773    0.364295    11.00000    0.02244    0.02451 =
         0.03787    0.00550    0.01762    0.00479
AFIX  43
H14   2    0.166419    0.483251    0.323640    11.00000   -1.20000
AFIX   0
C7    1    0.856473   -0.028829    0.508649    11.00000    0.01978    0.02807 =
         0.02897   -0.00195    0.01626    0.00415
AFIX  23
H7A   2    0.806434   -0.132217    0.476113    11.00000   -1.20000
H7B   2    0.937384   -0.037310    0.520035    11.00000   -1.20000
AFIX   0
C1    1    0.858027    0.014138    0.759074    11.00000    0.02906    0.03645 =
         0.02051    0.00253    0.01271    0.00072
AFIX 137
H1A   2    0.809647   -0.005846    0.778844    11.00000   -1.50000
H1B   2    0.920174    0.104542    0.795200    11.00000   -1.50000
H1C   2    0.902572   -0.089806    0.766326    11.00000   -1.50000
AFIX   0
C9    1    0.862062    0.293075    0.495099    11.00000    0.02509    0.02990 =
         0.03896    0.00138    0.02242    0.00221
AFIX 137
H9A   2    0.815252    0.391477    0.456570    11.00000   -1.50000
H9B   2    0.942494    0.281965    0.507027    11.00000   -1.50000
H9C   2    0.879617    0.308100    0.551734    11.00000   -1.50000
AFIX   0
H1N1  2    0.487368    0.000204    0.367017    11.00000    0.04574
H2N1  2    0.502618    0.062200    0.297974    11.00000    0.05439
H3N1  2    0.584475   -0.087930    0.362707    11.00000    0.04166
HKLF 4
REM  test structure: aim_47_4_b
REM R1 =  0.0427 for    2715 Fo > 4sig(Fo)  and  0.0623 for all    3486 data
REM    205 parameters refined using      0 restraints
END
WGHT      0.0363      0.7495
REM Highest difference peak  0.290,  deepest hole -0.249,  1-sigma level  0.049
Q1    1   0.7204  0.1429  0.4430  11.00000  0.05    0.29
Q2    1   0.7929  0.0608  0.6315  11.00000  0.05    0.29
Q3    1   0.6634  0.1249  0.4761  11.00000  0.05    0.26
Q4    1   0.8151  0.0572  0.4791  11.00000  0.05    0.24
Q5    1   0.8090  0.0562  0.7006  11.00000  0.05    0.23
Q6    1   0.4497  0.3237  0.4941  11.00000  0.05    0.22
Q7    1   0.8301  0.0137  0.6011  11.00000  0.05    0.20
Q8    1   0.6474  0.1779  0.5238  11.00000  0.05    0.20
Q9    1   0.7381  0.1081  0.5539  11.00000  0.05    0.19
Q10   1   0.2617  0.3448  0.3430  11.00000  0.05    0.18
Q11   1   0.4778  0.2423  0.3757  11.00000  0.05    0.18
Q12   1   0.5319  0.1937  0.5069  11.00000  0.05    0.18
Q13   1   0.5276  0.3295  0.6928  11.00000  0.05    0.18
Q14   1   0.6093  0.0987  0.3988  11.00000  0.05    0.18
Q15   1   0.8733 -0.0253  0.5510  11.00000  0.05    0.18
Q16   1   0.3110  0.4424  0.3648  11.00000  0.05    0.17
Q17   1   0.3912  0.3540  0.3732  11.00000  0.05    0.17
Q18   1   0.5986  0.1040  0.5028  11.00000  0.05    0.17
Q19   1   0.3701  0.3606  0.4852  11.00000  0.05    0.17
Q20   1   0.4357  0.2693  0.4281  11.00000  0.05    0.16
Q21   1   0.6491 -0.0676  0.3075  11.00000  0.05    0.16
Q22   1   0.8189  0.1997  0.4712  11.00000  0.05    0.16
Q23   1   0.6222  0.1473  0.5795  11.00000  0.05    0.16
Q24   1   0.8074 -0.2238  0.4865  11.00000  0.05    0.16
Q25   1   0.6498  0.6013  0.4115  11.00000  0.05    0.15
;
_shelx_res_checksum     51639
data_2
_audit_creation_method     'SHELXL-2017/1'
_chemical_name_systematic
;\
3,6,6-Trimethyl-4-oxo-1-(pyridin-2-yl)-4,5,6,7-tetrahydro-1<i>H</i>-indazol-\
7-aminium chloride monohydrate
;
_chemical_name_common     ?
_chemical_formula_moiety     'C15 H19 N4 O +, Cl -, H2 O'
_chemical_formula_sum     'C15 H21 Cl N4 O2'
_chemical_formula_iupac     'C15 H19 N4 O +, Cl -, H2 O'
_chemical_formula_weight     324.81
_chemical_melting_point     ?
_shelx_space_group_comment
;
The symmetry employed for this shelxl refinement is uniquely defined
by the following loop, which should always be used as a source of
symmetry information in preference to the above space-group names.
They are only intended as comments.
;
_space_group_crystal_system     monoclinic
_space_group_name_H-M_alt     'P 21/c'
_space_group_name_Hall     '-P 2ybc'
loop_
    _space_group_symop_operation_xyz
    'x, y, z'
    '-x, y+1/2, -z+1/2'
    '-x, -y, -z'
    'x, -y-1/2, z-1/2'
_cell_length_a     10.1855(2)
_cell_length_b     7.4951(2)
_cell_length_c     20.7961(4)
_cell_angle_alpha     90
_cell_angle_beta     100.5450(10)
_cell_angle_gamma     90
_cell_volume     1560.79(6)
_cell_formula_units_Z     4
_cell_measurement_reflns_used     8626
_cell_measurement_theta_min     0.998
_cell_measurement_theta_max     27.485
_cell_measurement_temperature     190(2)
_exptl_crystal_description     block
_exptl_crystal_colour     colourless
_exptl_crystal_size_max     0.42
_exptl_crystal_size_mid     0.25
_exptl_crystal_size_min     0.14
_exptl_crystal_density_diffrn     1.382
_exptl_crystal_density_meas     ?
_exptl_crystal_density_method     ?
_exptl_crystal_F_000     688
_exptl_absorpt_coefficient_mu     0.258
_exptl_absorpt_correction_type     none
_exptl_absorpt_process_details     ?
_shelx_estimated_absorpt_T_min     ?
_shelx_estimated_absorpt_T_max     ?
_exptl_absorpt_correction_T_min     ?
_exptl_absorpt_correction_T_max     ?
_diffrn_ambient_temperature     190(2)
_diffrn_radiation_type     MoK\a
_diffrn_radiation_wavelength     0.71073
_diffrn_measurement_device_type     'Nonius KappaCCD'
_diffrn_measurement_method     CCD
_diffrn_detector_area_resol_mean     ?
_diffrn_reflns_number     5549
_diffrn_reflns_av_R_equivalents     0.0234
_diffrn_reflns_theta_min     3.642
_diffrn_reflns_theta_max     27.691
_diffrn_reflns_theta_full     25.242
_diffrn_measured_fraction_theta_max     0.971
_diffrn_measured_fraction_theta_full     0.993
_diffrn_reflns_limit_h_min     -13
_diffrn_reflns_limit_h_max     13
_diffrn_reflns_limit_k_min     -9
_diffrn_reflns_limit_k_max     9
_diffrn_reflns_limit_l_min     -27
_diffrn_reflns_limit_l_max     26
_refine_special_details     ?
_reflns_number_total     3552
_reflns_number_gt     2874
_reflns_threshold_expression     'I > 2\s(I)'
_refine_ls_structure_factor_coef     Fsqd
_refine_ls_matrix_type     full
_refine_ls_R_factor_all     0.0529
_refine_ls_R_factor_gt     0.0387
_refine_ls_wR_factor_gt     0.0941
_refine_ls_wR_factor_ref     0.1022
_refine_ls_goodness_of_fit_ref     1.059
_refine_ls_restrained_S_all     1.059
_refine_ls_number_reflns     3552
_refine_ls_number_parameters     222
_refine_ls_number_restraints     0
_refine_ls_hydrogen_treatment     mixed
_refine_ls_weighting_scheme     calc
_refine_ls_weighting_details
              'w=1/[\s^2^(Fo^2^)+(0.0426P)^2^+0.7940P] where P=(Fo^2^+2Fc^2^)/3'
_atom_sites_solution_hydrogens     mixed
_atom_sites_solution_primary     ?
_atom_sites_solution_secondary     ?
_refine_ls_shift/su_max     0.000
_refine_ls_shift/su_mean     0.000
_refine_diff_density_max     0.286
_refine_diff_density_min     -0.276
_refine_ls_extinction_method     none
_refine_ls_extinction_coef     .
loop_
    _atom_type_symbol
    _atom_type_description
    _atom_type_scat_dispersion_real
    _atom_type_scat_dispersion_imag
    _atom_type_scat_source
    'C' 'C' 0.0033 0.0016
                         'International Tables Vol C Tables 4.2.6.8 and 6.1.1.4'
    'H' 'H' 0.0000 0.0000
                         'International Tables Vol C Tables 4.2.6.8 and 6.1.1.4'
    'N' 'N' 0.0061 0.0033
                         'International Tables Vol C Tables 4.2.6.8 and 6.1.1.4'
    'O' 'O' 0.0106 0.0060
                         'International Tables Vol C Tables 4.2.6.8 and 6.1.1.4'
    'Cl' 'Cl' 0.1484 0.1585
                         'International Tables Vol C Tables 4.2.6.8 and 6.1.1.4'
_computing_data_collection
;
COLLECT (Bruker, 2004)
;
_computing_cell_refinement
;
SCALEPACK (Otwinowski & Minor, 1997)
;
_computing_data_reduction
;
DENZO (Otwinowski & Minor, 1997)
;
_computing_structure_solution
;
SIR2004 (Burla <i>et al.</i>,  2005)
;
_computing_structure_refinement
;
SHELXL2017 (Sheldrick, 2015)
;
_computing_molecular_graphics
;
ORTEP-3 for Windows (Farrugia, 2012)
;
_computing_publication_material
;
publCIF (Westrip, 2010)
;
loop_
    _atom_site_type_symbol
    _atom_site_label
    _atom_site_fract_x
    _atom_site_fract_y
    _atom_site_fract_z
    _atom_site_U_iso_or_equiv
    _atom_site_adp_type
    _atom_site_calc_flag
    _atom_site_occupancy
    _atom_site_disorder_assembly
    _atom_site_disorder_group
    Cl Cl1 0.06154(4) 0.62526(6) 0.39636(2) 0.02975(13) Uani d 1 . .
    O O1 0.45919(12) -0.12171(17) 0.26173(5) 0.0286(3) Uani d 1 . .
    N N2 0.33632(13) 0.28400(18) 0.51823(6) 0.0210(3) Uani d 1 . .
    O O1W -0.00940(13) 0.25508(19) 0.46352(7) 0.0328(3) Uani d 1 . .
    N N3 0.48296(12) 0.17260(17) 0.45521(6) 0.0159(3) Uani d 1 . .
    N N1 0.18153(14) 0.01688(19) 0.43612(7) 0.0183(3) Uani d 1 . .
    N N4 0.61172(12) 0.13967(18) 0.44629(6) 0.0196(3) Uani d 1 . .
    C C5 0.24311(14) 0.1376(2) 0.39147(7) 0.0155(3) Uani d 1 . .
    H H5 0.223932 0.261303 0.401963 0.019 Uiso calc 1 . .
    C C12 0.57141(16) 0.3394(2) 0.55440(8) 0.0219(3) Uani d 1 . .
    H H12 0.658465 0.326736 0.547312 0.026 Uiso calc 1 . .
    C C11 0.46319(15) 0.2686(2) 0.51150(7) 0.0174(3) Uani d 1 . .
    C C4 0.39179(14) 0.1150(2) 0.40322(7) 0.0153(3) Uani d 1 . .
    C C6 0.18454(15) 0.1060(2) 0.31807(7) 0.0176(3) Uani d 1 . .
    C C10 0.03220(16) 0.0870(2) 0.30801(8) 0.0246(4) Uani d 1 . .
    H H10A 0.009876 -0.020414 0.328751 0.037 Uiso calc 1 . .
    H H10B -0.003916 0.081667 0.262056 0.037 Uiso calc 1 . .
    H H10C -0.004705 0.187831 0.326935 0.037 Uiso calc 1 . .
    C C9 0.21584(16) 0.2703(2) 0.27933(8) 0.0227(3) Uani d 1 . .
    H H9A 0.180810 0.375246 0.296617 0.034 Uiso calc 1 . .
    H H9B 0.175456 0.256460 0.234144 0.034 Uiso calc 1 . .
    H H9C 0.310786 0.282002 0.283039 0.034 Uiso calc 1 . .
    C C3 0.46350(15) 0.0404(2) 0.35966(7) 0.0166(3) Uani d 1 . .
    C C8 0.39804(16) -0.0515(2) 0.30028(7) 0.0192(3) Uani d 1 . .
    C C15 0.31230(18) 0.3783(2) 0.56960(8) 0.0270(4) Uani d 1 . .
    H H15 0.224058 0.395222 0.574240 0.032 Uiso calc 1 . .
    C C7 0.24693(16) -0.0608(2) 0.29224(7) 0.0213(3) Uani d 1 . .
    H H7A 0.223032 -0.164981 0.315275 0.026 Uiso calc 1 . .
    H H7B 0.209284 -0.075806 0.246229 0.026 Uiso calc 1 . .
    C C14 0.4120(2) 0.4514(2) 0.61590(8) 0.0299(4) Uani d 1 . .
    H H14 0.391561 0.513786 0.651450 0.036 Uiso calc 1 . .
    C C13 0.54279(19) 0.4297(2) 0.60821(8) 0.0280(4) Uani d 1 . .
    H H13 0.611825 0.475897 0.639260 0.034 Uiso calc 1 . .
    C C2 0.59994(15) 0.0631(2) 0.38810(7) 0.0196(3) Uani d 1 . .
    C C1 0.72083(17) 0.0203(3) 0.36008(9) 0.0295(4) Uani d 1 . .
    H H1A 0.799516 0.046429 0.391767 0.044 Uiso calc 1 . .
    H H1B 0.720784 0.090854 0.321550 0.044 Uiso calc 1 . .
    H H1C 0.720059 -0.104005 0.348878 0.044 Uiso calc 1 . .
    H H1W -0.026(3) 0.288(4) 0.4977(14) 0.063(9) Uiso d 1 . .
    H H2W 0.012(3) 0.362(4) 0.4440(13) 0.066(8) Uiso d 1 . .
    H H1N1 0.1557(19) -0.083(3) 0.4188(9) 0.024(5) Uiso d 1 . .
    H H2N1 0.244(2) -0.009(3) 0.4766(11) 0.036(5) Uiso d 1 . .
    H H3N1 0.112(2) 0.080(3) 0.4513(11) 0.049(7) Uiso d 1 . .
loop_
    _atom_site_aniso_label
    _atom_site_aniso_U_11
    _atom_site_aniso_U_22
    _atom_site_aniso_U_33
    _atom_site_aniso_U_12
    _atom_site_aniso_U_13
    _atom_site_aniso_U_23
    Cl1 0.0343(2) 0.0261(2) 0.0301(2) -0.00602(18) 0.00909(17) -0.00145(17)
    O1 0.0328(7) 0.0360(7) 0.0182(6) 0.0076(5) 0.0077(5) -0.0040(5)
    N2 0.0237(7) 0.0214(7) 0.0185(6) 0.0011(6) 0.0053(5) -0.0027(6)
    O1W 0.0343(7) 0.0287(7) 0.0385(8) 0.0014(6) 0.0152(6) -0.0051(6)
    N3 0.0144(6) 0.0174(6) 0.0156(6) -0.0002(5) 0.0018(5) 0.0000(5)
    N1 0.0185(7) 0.0208(7) 0.0162(6) -0.0037(6) 0.0045(5) -0.0014(6)
    N4 0.0140(6) 0.0226(7) 0.0222(7) 0.0005(5) 0.0036(5) 0.0019(6)
    C5 0.0155(7) 0.0168(7) 0.0143(7) -0.0016(6) 0.0026(5) 0.0007(6)
    C12 0.0250(8) 0.0171(7) 0.0211(8) -0.0021(6) -0.0029(6) 0.0022(6)
    C11 0.0226(8) 0.0141(7) 0.0147(7) -0.0004(6) 0.0018(6) 0.0019(6)
    C4 0.0164(7) 0.0153(7) 0.0138(7) -0.0017(6) 0.0022(5) 0.0020(6)
    C6 0.0156(7) 0.0224(8) 0.0140(7) -0.0015(6) 0.0003(5) 0.0008(6)
    C10 0.0177(8) 0.0332(9) 0.0216(8) -0.0044(7) -0.0002(6) -0.0003(7)
    C9 0.0221(8) 0.0251(9) 0.0193(7) -0.0006(7) -0.0004(6) 0.0054(7)
    C3 0.0185(7) 0.0171(7) 0.0146(7) 0.0000(6) 0.0039(6) 0.0017(6)
    C8 0.0262(8) 0.0180(7) 0.0139(7) 0.0015(6) 0.0045(6) 0.0031(6)
    C15 0.0344(9) 0.0263(9) 0.0222(8) 0.0030(7) 0.0100(7) -0.0024(7)
    C7 0.0244(8) 0.0229(8) 0.0163(7) -0.0042(7) 0.0033(6) -0.0034(6)
    C14 0.0506(12) 0.0225(9) 0.0173(7) -0.0006(8) 0.0079(7) -0.0035(7)
    C13 0.0427(11) 0.0181(8) 0.0189(8) -0.0055(7) -0.0061(7) -0.0014(7)
    C2 0.0183(8) 0.0210(8) 0.0201(7) 0.0016(6) 0.0054(6) 0.0036(6)
    C1 0.0205(8) 0.0392(11) 0.0310(9) 0.0027(8) 0.0109(7) 0.0000(8)
_geom_special_details
;
 All esds (except the esd in the dihedral angle between two l.s. planes)
 are estimated using the full covariance matrix.  The cell esds are taken
 into account individually in the estimation of esds in distances, angles
 and torsion angles; correlations between esds in cell parameters are only
 used when they are defined by crystal symmetry.  An approximate (isotropic)
 treatment of cell esds is used for estimating esds involving l.s. planes.
;
loop_
    _geom_bond_atom_site_label_1
    _geom_bond_atom_site_label_2
    _geom_bond_site_symmetry_2
    _geom_bond_distance
    _geom_bond_publ_flag
    O1 C8 . 1.2207(19) ?
    N2 C11 . 1.330(2) ?
    N2 C15 . 1.340(2) ?
    O1W H1W . 0.80(3) ?
    O1W H2W . 0.94(3) ?
    N3 C4 . 1.3601(18) ?
    N3 N4 . 1.3800(17) ?
    N3 C11 . 1.4196(19) ?
    N1 C5 . 1.5127(19) ?
    N1 H1N1 . 0.85(2) ?
    N1 H2N1 . 0.98(2) ?
    N1 H3N1 . 0.95(2) ?
    N4 C2 . 1.325(2) ?
    C5 C4 . 1.499(2) ?
    C5 C6 . 1.5522(19) ?
    C5 H5 . 0.9800 ?
    C12 C13 . 1.384(2) ?
    C12 C11 . 1.390(2) ?
    C12 H12 . 0.9300 ?
    C4 C3 . 1.382(2) ?
    C6 C10 . 1.534(2) ?
    C6 C9 . 1.537(2) ?
    C6 C7 . 1.543(2) ?
    C10 H10A . 0.9600 ?
    C10 H10B . 0.9600 ?
    C10 H10C . 0.9600 ?
    C9 H9A . 0.9600 ?
    C9 H9B . 0.9600 ?
    C9 H9C . 0.9600 ?
    C3 C2 . 1.418(2) ?
    C3 C8 . 1.464(2) ?
    C8 C7 . 1.519(2) ?
    C15 C14 . 1.378(3) ?
    C15 H15 . 0.9300 ?
    C7 H7A . 0.9700 ?
    C7 H7B . 0.9700 ?
    C14 C13 . 1.380(3) ?
    C14 H14 . 0.9300 ?
    C13 H13 . 0.9300 ?
    C2 C1 . 1.491(2) ?
    C1 H1A . 0.9600 ?
    C1 H1B . 0.9600 ?
    C1 H1C . 0.9600 ?
loop_
    _geom_angle_atom_site_label_1
    _geom_angle_atom_site_label_2
    _geom_angle_atom_site_label_3
    _geom_angle_site_symmetry_1
    _geom_angle_site_symmetry_3
    _geom_angle
    _geom_angle_publ_flag
    C11 N2 C15 . . 116.89(14) ?
    H1W O1W H2W . . 103(3) ?
    C4 N3 N4 . . 111.34(12) ?
    C4 N3 C11 . . 129.57(13) ?
    N4 N3 C11 . . 118.90(12) ?
    C5 N1 H1N1 . . 113.5(13) ?
    C5 N1 H2N1 . . 111.4(12) ?
    H1N1 N1 H2N1 . . 106.9(18) ?
    C5 N1 H3N1 . . 108.9(15) ?
    H1N1 N1 H3N1 . . 112.7(19) ?
    H2N1 N1 H3N1 . . 102.9(18) ?
    C2 N4 N3 . . 105.71(12) ?
    C4 C5 N1 . . 110.64(12) ?
    C4 C5 C6 . . 109.76(12) ?
    N1 C5 C6 . . 112.59(12) ?
    C4 C5 H5 . . 107.9 ?
    N1 C5 H5 . . 107.9 ?
    C6 C5 H5 . . 107.9 ?
    C13 C12 C11 . . 116.49(16) ?
    C13 C12 H12 . . 121.8 ?
    C11 C12 H12 . . 121.8 ?
    N2 C11 C12 . . 124.81(14) ?
    N2 C11 N3 . . 114.70(13) ?
    C12 C11 N3 . . 120.48(14) ?
    N3 C4 C3 . . 106.48(13) ?
    N3 C4 C5 . . 128.05(13) ?
    C3 C4 C5 . . 125.34(13) ?
    C10 C6 C9 . . 107.73(13) ?
    C10 C6 C7 . . 110.38(13) ?
    C9 C6 C7 . . 109.20(12) ?
    C10 C6 C5 . . 110.21(12) ?
    C9 C6 C5 . . 108.27(12) ?
    C7 C6 C5 . . 110.96(12) ?
    C6 C10 H10A . . 109.5 ?
    C6 C10 H10B . . 109.5 ?
    H10A C10 H10B . . 109.5 ?
    C6 C10 H10C . . 109.5 ?
    H10A C10 H10C . . 109.5 ?
    H10B C10 H10C . . 109.5 ?
    C6 C9 H9A . . 109.5 ?
    C6 C9 H9B . . 109.5 ?
    H9A C9 H9B . . 109.5 ?
    C6 C9 H9C . . 109.5 ?
    H9A C9 H9C . . 109.5 ?
    H9B C9 H9C . . 109.5 ?
    C4 C3 C2 . . 105.85(13) ?
    C4 C3 C8 . . 122.00(13) ?
    C2 C3 C8 . . 132.00(14) ?
    O1 C8 C3 . . 123.26(15) ?
    O1 C8 C7 . . 122.43(14) ?
    C3 C8 C7 . . 114.23(13) ?
    N2 C15 C14 . . 123.21(17) ?
    N2 C15 H15 . . 118.4 ?
    C14 C15 H15 . . 118.4 ?
    C8 C7 C6 . . 113.45(13) ?
    C8 C7 H7A . . 108.9 ?
    C6 C7 H7A . . 108.9 ?
    C8 C7 H7B . . 108.9 ?
    C6 C7 H7B . . 108.9 ?
    H7A C7 H7B . . 107.7 ?
    C15 C14 C13 . . 118.40(16) ?
    C15 C14 H14 . . 120.8 ?
    C13 C14 H14 . . 120.8 ?
    C14 C13 C12 . . 120.12(16) ?
    C14 C13 H13 . . 119.9 ?
    C12 C13 H13 . . 119.9 ?
    N4 C2 C3 . . 110.57(13) ?
    N4 C2 C1 . . 120.48(14) ?
    C3 C2 C1 . . 128.90(15) ?
    C2 C1 H1A . . 109.5 ?
    C2 C1 H1B . . 109.5 ?
    H1A C1 H1B . . 109.5 ?
    C2 C1 H1C . . 109.5 ?
    H1A C1 H1C . . 109.5 ?
    H1B C1 H1C . . 109.5 ?
loop_
    _geom_torsion_atom_site_label_1
    _geom_torsion_atom_site_label_2
    _geom_torsion_atom_site_label_3
    _geom_torsion_atom_site_label_4
    _geom_torsion_site_symmetry_1
    _geom_torsion_site_symmetry_2
    _geom_torsion_site_symmetry_3
    _geom_torsion_site_symmetry_4
    _geom_torsion
    _geom_torsion_publ_flag
    C4 N3 N4 C2 . . . . 0.70(17) ?
    C11 N3 N4 C2 . . . . -174.73(13) ?
    C15 N2 C11 C12 . . . . 1.5(2) ?
    C15 N2 C11 N3 . . . . -178.02(14) ?
    C13 C12 C11 N2 . . . . 1.0(2) ?
    C13 C12 C11 N3 . . . . -179.50(14) ?
    C4 N3 C11 N2 . . . . 9.7(2) ?
    N4 N3 C11 N2 . . . . -175.82(13) ?
    C4 N3 C11 C12 . . . . -169.86(15) ?
    N4 N3 C11 C12 . . . . 4.6(2) ?
    N4 N3 C4 C3 . . . . 0.81(17) ?
    C11 N3 C4 C3 . . . . 175.62(14) ?
    N4 N3 C4 C5 . . . . -175.06(14) ?
    C11 N3 C4 C5 . . . . -0.3(2) ?
    N1 C5 C4 N3 . . . . -72.98(19) ?
    C6 C5 C4 N3 . . . . 162.17(14) ?
    N1 C5 C4 C3 . . . . 111.88(16) ?
    C6 C5 C4 C3 . . . . -13.0(2) ?
    C4 C5 C6 C10 . . . . 167.33(13) ?
    N1 C5 C6 C10 . . . . 43.61(17) ?
    C4 C5 C6 C9 . . . . -75.07(15) ?
    N1 C5 C6 C9 . . . . 161.21(13) ?
    C4 C5 C6 C7 . . . . 44.75(16) ?
    N1 C5 C6 C7 . . . . -78.96(15) ?
    N3 C4 C3 C2 . . . . -1.90(16) ?
    C5 C4 C3 C2 . . . . 174.12(14) ?
    N3 C4 C3 C8 . . . . 174.09(13) ?
    C5 C4 C3 C8 . . . . -9.9(2) ?
    C4 C3 C8 O1 . . . . -178.45(15) ?
    C2 C3 C8 O1 . . . . -3.6(3) ?
    C4 C3 C8 C7 . . . . -1.5(2) ?
    C2 C3 C8 C7 . . . . 173.30(16) ?
    C11 N2 C15 C14 . . . . -2.8(2) ?
    O1 C8 C7 C6 . . . . -148.01(15) ?
    C3 C8 C7 C6 . . . . 35.01(18) ?
    C10 C6 C7 C8 . . . . 179.76(13) ?
    C9 C6 C7 C8 . . . . 61.51(16) ?
    C5 C6 C7 C8 . . . . -57.76(16) ?
    N2 C15 C14 C13 . . . . 1.5(3) ?
    C15 C14 C13 C12 . . . . 1.2(3) ?
    C11 C12 C13 C14 . . . . -2.3(2) ?
    N3 N4 C2 C3 . . . . -1.93(17) ?
    N3 N4 C2 C1 . . . . 175.62(15) ?
    C4 C3 C2 N4 . . . . 2.45(18) ?
    C8 C3 C2 N4 . . . . -172.97(15) ?
    C4 C3 C2 C1 . . . . -174.84(17) ?
    C8 C3 C2 C1 . . . . 9.7(3) ?
loop_
    _geom_hbond_atom_site_label_D
    _geom_hbond_atom_site_label_H
    _geom_hbond_atom_site_label_A
    _geom_hbond_site_symmetry_A
    _geom_hbond_distance_DH
    _geom_hbond_distance_HA
    _geom_hbond_distance_DA
    _geom_hbond_angle_DHA
    _geom_hbond_publ_flag
    C12 H12 Cl1 3_666 0.93 2.90 3.7006(17) 145.0 no
    C14 H14 O1 4_566 0.93 2.41 3.244(2) 149.2 no
    O1W H1W Cl1 3_566 0.80(3) 2.39(3) 3.185(2) 176(3) yes
    O1W H2W Cl1 . 0.94(3) 2.31(3) 3.247(2) 179(2) yes
    N1 H1N1 Cl1 1_545 0.85(2) 2.40(2) 3.228(2) 165(2) yes
    N1 H2N1 N4 3_656 0.98(2) 2.20(2) 3.1475(19) 164(2) no
    N1 H3N1 O1W . 0.95(2) 1.85(3) 2.775(2) 162(2) yes
_shelx_hkl_file
;
   0   0   2  0.0000  0.1000   1
   0   0   3 -0.5000  0.3000   1
   0   0   4 451.600  29.200   1
   0   0   5  2.6000  0.5000   1
   0   0   6 3516.00   68.90   1
   0   0   7  0.7000  0.5000   1
   0   0   8  4.9000  0.7000   1
   0   0   9  0.8000  0.5000   1
   0   0  10 773.900  17.200   1
   0   0  11  0.4000  0.8000   1
   0   0  12 1360.70   46.40   1
   0   0  13  0.3000  1.3000   1
   0   0  14 1053.30   20.50   1
   0   0  15  2.9000  0.9000   1
   0   0  16 36.2000  1.8000   1
   0   0  17 -0.2000  0.9000   1
   0   0  18 425.500  10.000   1
   0   0  19  3.3000  2.3000   1
   0   0  20 654.100  15.700   1
   0   0  21  5.4000  2.4000   1
   0   0  22 41.7000  3.2000   1
   0   0  23  0.0000  2.6000   1
   0   0  24 635.400  24.100   1
   0   0  25  4.8000  3.0000   1
   0   0  26 20.4000  3.5000   1
   0   1   0 -0.3000  0.3000   1
   0  -1   0  0.3000  0.5000   1
   0   1   1  0.0000  0.1000   1
   0   1   2  0.1000  0.2000   1
   0  -1  -2  6.2000  1.4000   1
   0   1   3 828.100  58.300   1
   0  -1  -3 1420.10   93.60   1
   0   1   4 117.000   2.900   1
   0  -1  -4 128.000   2.300   1
   0   1   5 3065.10   48.50   1
   0  -1  -5 3111.90   48.40   1
   0   1   6 749.700  10.600   1
   0  -1  -6 759.100  11.600   1
   0   1   7 440.800   6.300   1
   0  -1  -7 446.000   7.700   1
   0   1   8 488.600   7.100   1
   0  -1  -8 479.300   8.800   1
   0   1   9 617.800   9.900   1
   0  -1  -9 628.700  11.500   1
   0   1  10 36.2000  1.2000   1
   0  -1 -10 35.5000  1.5000   1
   0   1  11 370.700   7.500   1
   0  -1 -11 378.300   7.900   1
   0   1  12 180.400   4.200   1
   0  -1 -12 177.900   4.900   1
   0   1  13  0.4000  1.0000   1
   0  -1 -13  2.9000  1.4000   1
   0   1  14 450.200  13.500   1
   0  -1 -14 449.800  12.100   1
   0   1  15 415.400  15.400   1
   0  -1 -15 431.800  12.600   1
   0   1  16 132.800   3.800   1
   0  -1 -16 145.500   5.400   1
   0   1  17 22.5000  2.4000   1
   0  -1 -17 20.5000  2.4000   1
   0   1  18 219.700   5.900   1
   0  -1 -18 209.400   5.700   1
   0   1  19 128.500   3.700   1
   0  -1 -19 130.600   4.700   1
   0   1  20 280.500   7.600   1
   0  -1 -20 290.300   9.700   1
   0   1  21 219.600   6.700   1
   0  -1 -21 218.200   8.800   1
   0   1  22 208.200   6.900   1
   0  -1 -22 228.300   9.200   1
   0   1  23  1.6000  2.3000   1
   0  -1 -23 -0.8000  2.8000   1
   0   1  24 28.2000  3.4000   1
   0  -1 -24 28.6000  4.3000   1
   0   1  25  3.7000  2.7000   1
   0  -1 -25  2.9000  3.7000   1
   0   1  26 17.6000  3.5000   1
   0  -1 -26 29.3000  8.8000   1
   0   2   2 2875.80   88.40   1
   0  -2  -2 3173.70  130.40   1
   0   2   4 7120.50  169.90   1
   0   2   5  2.2000  0.7000   1
   0  -2  -5  3.9000  0.6000   1
   0   2   6 179.700   4.200   1
   0  -2  -6 186.300   4.100   1
   0   2   7 207.800   3.800   1
   0  -2  -7 222.600   3.600   1
   0   2   8  0.1000  0.7000   1
   0  -2  -8  1.4000  0.5000   1
   0   2   9 355.100   5.400   1
   0  -2  -9 358.800   5.800   1
   0   2  10 100.100   2.000   1
   0  -2 -10 102.600   2.200   1
   0   2  11 786.600  13.500   1
   0  -2 -11 774.600  16.700   1
   0   2  12 27.5000  1.5000   1
   0  -2 -12 28.2000  1.6000   1
   0   2  13 283.700   7.000   1
   0  -2 -13 271.000   8.400   1
   0   2  14 71.9000  2.5000   1
   0  -2 -14 73.8000  3.3000   1
   0   2  15 946.600  17.700   1
   0  -2 -15 942.700  23.300   1
   0   2  16 319.200   7.900   1
   0  -2 -16 322.000  12.800   1
   0   2  17 463.100  10.400   1
   0  -2 -17 439.900  17.900   1
   0   2  18 35.6000  2.5000   1
   0  -2 -18 32.2000  3.5000   1
   0   2  19 27.6000  2.7000   1
   0  -2 -19 24.0000  3.0000   1
   0   2  20 42.4000  3.1000   1
   0  -2 -20 50.9000  4.0000   1
   0   2  21 316.500   8.700   1
   0  -2 -21 339.300  11.700   1
   0   2  22 98.8000  4.9000   1
   0  -2 -22 106.800   6.200   1
   0   2  23 477.500  13.600   1
   0  -2 -23 462.200  16.900   1
   0   2  24 21.1000  3.6000   1
   0  -2 -24  1.7000  6.8000   1
   0   2  25 92.9000  5.5000   1
   0  -2 -25 115.000  12.100   1
   0   2  26  7.6000  4.3000   1
   0   3   0 -1.5000  1.0000   1
   0  -3   0  1.3000  1.2000   1
   0   3   1 1092.30   27.00   1
   0  -3  -1 1116.70   40.40   1
   0   3   2 153.400   4.200   1
   0  -3  -2 153.500   6.800   1
   0   3   3  6.7000  0.7000   1
   0  -3  -3  7.8000  1.8000   1
   0   3   4 101.700   3.000   1
   0  -3  -4 107.700   3.500   1
   0   3   5 22.3000  1.2000   1
   0  -3  -5 22.3000  1.5000   1
   0   3   6 64.2000  2.1000   1
   0  -3  -6 66.1000  2.1000   1
   0   3   7  4.2000  0.9000   1
   0  -3  -7  3.7000  1.0000   1
   0   3   8 1398.30   28.10   1
   0  -3  -8 1443.10   34.70   1
   0   3   9 82.6000  2.6000   1
   0  -3  -9 77.5000  2.4000   1
   0   3  10 234.700   5.800   1
   0  -3 -10 231.100   7.000   1
   0   3  11 16.7000  1.4000   1
   0  -3 -11 16.7000  2.0000   1
   0   3  12 20.5000  1.3000   1
   0  -3 -12 18.6000  2.0000   1
   0   3  13 66.0000  2.3000   1
   0  -3 -13 64.5000  2.5000   1
   0   3  14  0.8000  0.8000   1
   0  -3 -14  2.3000  1.7000   1
   0   3  15 278.400   6.300   1
   0  -3 -15 294.900   9.600   1
   0   3  16 240.000   5.900   1
   0  -3 -16 244.300   7.400   1
   0   3  17 82.5000  3.6000   1
   0  -3 -17 84.3000  4.2000   1
   0   3  18 307.300   8.000   1
   0  -3 -18 293.700   9.800   1
   0   3  19 25.9000  2.7000   1
   0  -3 -19 24.9000  4.1000   1
   0   3  20 29.2000  2.8000   1
   0  -3 -20 30.3000  4.3000   1
   0   3  21 35.2000  3.2000   1
   0  -3 -21 31.2000  5.2000   1
   0   3  22 60.2000  4.0000   1
   0  -3 -22 59.7000  7.4000   1
   0   3  23 57.4000  4.2000   1
   0  -3 -23 72.3000  7.3000   1
   0   3  24 196.000   8.500   1
   0  -3 -24 216.200  16.600   1
   0   3  25 134.800   8.600   1
   0  -3 -25 151.000  13.000   1
   0   4   0 1049.10   45.80   1
   0   4   1 184.100   4.800   1
   0  -4  -1 224.500  12.400   1
   0   4   2 60.7000  2.2000   1
   0  -4  -2 61.0000  4.4000   1
   0   4   3 177.900   3.900   1
   0  -4  -3 180.200   8.900   1
   0   4   4 1062.30   19.50   1
   0  -4  -4 1043.10   43.90   1
   0   4   5 1109.90   19.90   1
   0  -4  -5 1093.80   54.70   1
   0   4   6 2205.90   51.30   1
   0  -4  -6 2289.80   68.30   1
   0   4   7 1023.10   25.00   1
   0  -4  -7 1056.40   36.40   1
   0   4   8 89.1000  2.9000   1
   0  -4  -8 80.2000  4.2000   1
   0   4   9  8.3000  1.3000   1
   0  -4  -9  6.1000  1.3000   1
   0   4  10 378.800   9.200   1
   0  -4 -10 355.700  10.900   1
   0   4  11  3.6000  1.3000   1
   0  -4 -11  2.6000  1.8000   1
   0   4  12 95.1000  3.7000   1
   0  -4 -12 88.3000  3.9000   1
   0   4  13 11.5000  1.5000   1
   0  -4 -13  6.2000  1.7000   1
   0   4  14 1148.70   33.40   1
   0  -4 -14 1118.70   41.90   1
   0   4  15 48.3000  4.9000   1
   0  -4 -15 51.5000  5.3000   1
   0   4  16  6.0000  4.7000   1
   0  -4 -16 -0.4000  3.5000   1
   0   4  17  0.5000  3.3000   1
   0  -4 -17 -4.1000  4.6000   1
   0   4  18 215.900   8.900   1
   0  -4 -18 208.600  12.500   1
   0   4  19 39.3000  4.1000   1
   0  -4 -19 34.0000  5.4000   1
   0   4  20 405.900  13.400   1
   0  -4 -20 350.800  16.600   1
   0   4  21 55.2000  4.9000   1
   0  -4 -21 39.6000  6.3000   1
   0   4  22  6.6000  4.1000   1
   0  -4 -22  6.9000  7.1000   1
   0   4  23 -3.6000  4.5000   1
   0  -4 -23 16.3000  7.8000   1
   0   4  24 75.1000  9.6000   1
   0  -4 -24 80.9000 10.8000   1
   0   5   0  0.8000  1.6000   1
   0   5   1  6.4000  1.0000   1
   0   5   2 119.300   3.400   1
   0  -5  -2 114.600   9.100   1
   0   5   3  1.1000  1.0000   1
   0  -5  -3  2.2000  3.1000   1
   0   5   4 68.7000  2.3000   1
   0   5   5 1117.80   23.40   1
   0   5   6 89.9000  2.5000   1
   0   5   7  2.6000  0.8000   1
   0   5   8  5.7000  1.1000   1
   0   5   9 54.8000  3.0000   1
   0  -5  -9 51.9000  3.3000   1
   0   5  10  0.7000  1.7000   1
   0  -5 -10 -0.3000  1.7000   1
   0   5  11 26.3000  2.3000   1
   0  -5 -11 26.2000  4.1000   1
   0   5  12 209.900   7.600   1
   0  -5 -12 223.500  11.200   1
   0   5  13  3.8000  2.2000   1
   0  -5 -13  3.2000  3.2000   1
   0   5  14 47.9000  4.1000   1
   0  -5 -14 37.5000  5.2000   1
   0   5  15  3.5000  2.5000   1
   0  -5 -15  6.9000  4.2000   1
   0   5  16 37.3000  3.8000   1
   0  -5 -16 40.5000  5.8000   1
   0   5  17  1.6000  2.7000   1
   0  -5 -17 -0.2000  5.7000   1
   0   5  18  7.4000  2.9000   1
   0  -5 -18  9.9000  4.5000   1
   0   5  19 66.1000  5.6000   1
   0  -5 -19 38.9000  6.0000   1
   0   5  20 92.6000  7.1000   1
   0  -5 -20 94.7000 10.2000   1
   0   5  21  0.8000  4.4000   1
   0  -5 -21 13.9000  5.7000   1
   0   5  22  7.2000  5.2000   1
   0  -5 -22  1.0000  7.7000   1
   0   6   0 222.300   7.400   1
   0   6   1 181.800   5.300   1
   0   6   2 167.300   4.900   1
   0   6   3 152.100   3.800   1
   0   6   4 30.7000  1.6000   1
   0   6   5 22.9000  1.9000   1
   0   6   6 41.7000  2.1000   1
   0   6   7 41.8000  2.1000   1
   0   6   8 110.900   4.200   1
   0   6   9 1126.90   27.70   1
   0   6  10 620.700  15.900   1
   0   6  11 106.300   5.600   1
   0   6  12  0.5000  2.8000   1
   0  -6 -12  1.1000  3.3000   1
   0   6  13 10.5000  3.9000   1
   0  -6 -13 14.6000  5.6000   1
   0   6  14 32.0000  5.2000   1
   0  -6 -14 40.4000  5.5000   1
   0   6  15 30.8000  4.8000   1
   0  -6 -15 36.6000  6.7000   1
   0   6  16 19.6000  4.2000   1
   0  -6 -16 14.7000  5.4000   1
   0   6  17 382.500  13.000   1
   0  -6 -17 397.700  20.800   1
   0   6  18 34.4000  5.3000   1
   0  -6 -18 31.2000  7.1000   1
   0   6  19 46.9000  8.7000   1
   0  -6 -19 37.4000  8.5000   1
   0   6  20 27.6000  6.3000   1
   0  -6 -20 12.7000  6.9000   1
   0   7   0  1.4000  2.5000   1
   0   7   1 58.3000  2.7000   1
   0   7   2 25.9000  1.9000   1
   0   7   3 192.400   5.000   1
   0   7   4 173.300   5.000   1
   0   7   5 23.9000  2.3000   1
   0   7   6 162.700   6.900   1
   0   7   7 46.4000  3.3000   1
   0   7   8  5.1000  3.8000   1
   0   7   9  1.7000  3.3000   1
   0   7  10 11.6000  4.6000   1
   0   7  11 79.7000  6.7000   1
   0   7  12 80.3000  5.7000   1
   0   7  13 55.6000  4.6000   1
   0  -7 -13 52.5000  6.6000   1
   0   7  14 26.1000  4.0000   1
   0  -7 -14 36.7000  6.6000   1
   0   7  15  9.9000  3.9000   1
   0  -7 -15  6.5000  5.4000   1
   0   7  16  8.0000  3.6000   1
   0  -7 -16  1.5000  4.8000   1
   0   7  17 44.0000  7.5000   1
   0  -7 -17 46.1000  7.3000   1
   0   7  18  9.8000  7.3000   1
   0  -7 -18  7.2000  8.7000   1
   0   8   0 309.600  16.500   1
   0   8   1 17.3000  2.5000   1
   0   8   2 96.0000  4.5000   1
   0   8   3 109.800   4.300   1
   0   8   4  8.8000  6.2000   1
   0   8   5 32.1000  5.7000   1
   0   8   6 195.000  12.000   1
   0   8   7 15.5000  3.6000   1
   0   8   8  7.4000  4.3000   1
   0   8   9 63.0000  8.0000   1
   0   8  10  4.7000  4.8000   1
   0   8  11 97.8000  7.9000   1
   0   8  12 151.800   9.500   1
   0   8  13 256.600  19.500   1
   0  -8 -13 240.800  16.100   1
   0   8  14 43.1000  9.5000   1
   0  -8 -14 54.5000  8.7000   1
   0   8  15 52.5000  8.5000   1
   0  -8 -15 44.4000 10.1000   1
   0   9   0  2.1000  4.3000   1
   0   9   1 95.3000  6.3000   1
   0   9   2 -1.5000  4.9000   1
   0   9   3  1.8000  3.3000   1
   0   9   4 13.4000  4.2000   1
   0   9   5 37.0000  4.7000   1
   0   9   6 -0.3000  5.4000   1
   0   9   7  3.7000  5.5000   1
   0   9   8 54.9000  7.9000   1
   0   9   9 68.8000  6.0000   1
   0   9  10  5.0000  6.2000   1
   1   0 -26 80.5000  7.0000   1
   1   0 -25  0.2000  2.4000   1
   1   0 -24 53.3000  3.8000   1
   1   0 -23  2.2000  2.5000   1
   1   0 -22 35.2000  2.9000   1
   1   0 -21 -1.6000  1.8000   1
   1   0 -20 44.2000  2.3000   1
   1   0 -19  0.1000  1.1000   1
   1   0 -18 164.700   5.600   1
   1   0 -17  1.5000  1.1000   1
   1   0 -16  1.9000  0.9000   1
   1   0 -15 -2.6000  2.1000   1
   1   0 -14 97.9000  2.9000   1
   1   0 -13  1.2000  0.8000   1
   1   0 -12 17.1000  1.1000   1
   1   0 -11  0.5000  0.6000   1
   1   0 -10 1400.40   25.00   1
   1   0  -9 -0.5000  0.6000   1
   1   0  -8 754.700  13.900   1
   1   0  -7  1.7000  0.4000   1
   1   0  -6 524.000   8.600   1
   1   0  -5  0.5000  0.2000   1
   1   0  -4 25.0000  3.5000   1
   1   0  -3  0.1000  0.1000   1
   1   0  -2  0.1000  0.2000   1
   1   0  -1  0.0000  0.1000   1
   1   0   0  0.1000  0.1000   1
   1   0   1 -0.1000  0.1000   1
   1   0   2  0.2000  0.2000   1
   1   0   3  0.0000  0.3000   1
   1   0   4 1595.40   26.50   1
   1   0   5  0.6000  0.4000   1
   1   0   6 1374.00   23.50   1
   1   0   7  0.0000  0.6000   1
   1   0   8 6633.60  122.30   1
   1   0   9  1.4000  0.9000   1
   1   0  10 517.700   9.500   1
   1   0  11  0.8000  0.7000   1
   1   0  12 588.900  12.500   1
   1   0  13  0.3000  0.8000   1
   1   0  14 398.400  11.500   1
   1   0  15  0.9000  0.6000   1
   1   0  16 733.900  15.600   1
   1   0  17  5.2000  2.0000   1
   1   0  18 371.300   8.600   1
   1   0  19  1.0000  2.0000   1
   1   0  20 19.9000  2.6000   1
   1   0  21  2.4000  2.1000   1
   1   0  22 51.8000  3.6000   1
   1   0  23 -0.1000  2.4000   1
   1   0  24 11.0000  3.0000   1
   1   0  25  3.2000  3.3000   1
   1   0  26 23.4000  3.6000   1
   1   1 -26 36.1000  5.2000   1
  -1  -1  26 32.4000  6.9000   1
   1   1 -25 19.2000  3.8000   1
  -1  -1  25 21.5000  4.3000   1
   1   1 -24 126.300   5.700   1
  -1  -1  24 121.200   7.000   1
   1   1 -23 51.4000  4.1000   1
  -1  -1  23 44.9000  4.6000   1
   1   1 -22  1.4000  2.2000   1
  -1  -1  22  7.6000  3.2000   1
   1   1 -21 392.100  10.200   1
  -1  -1  21 380.400  11.800   1
   1   1 -20 200.000   5.500   1
  -1  -1  20 199.400   9.900   1
   1   1 -19 161.300   4.800   1
  -1  -1  19 156.700   8.300   1
   1   1 -18 437.700  10.200   1
  -1  -1  18 444.000  12.600   1
   1   1 -17 19.4000  3.4000   1
  -1  -1  17 18.4000  2.2000   1
   1   1 -16 102.200   6.300   1
  -1  -1  16 108.300   4.000   1
   1   1 -15 234.300   5.900   1
  -1  -1  15 242.500   7.300   1
   1   1 -14 152.000   4.200   1
  -1  -1  14 156.400   4.900   1
   1   1 -13  7.1000  1.0000   1
  -1  -1  13  3.9000  0.9000   1
   1   1 -12 33.2000  1.4000   1
  -1  -1  12 30.1000  1.9000   1
   1   1 -11 140.600   3.000   1
  -1  -1  11 142.800   3.900   1
   1   1 -10 823.200  13.600   1
  -1  -1  10 823.100  16.100   1
   1   1  -9 19.5000  0.8000   1
  -1  -1   9 18.4000  0.9000   1
   1   1  -8 1155.60   16.00   1
  -1  -1   8 1148.90   20.40   1
   1   1  -7 215.200   3.100   1
  -1  -1   7 215.900   3.900   1
   1   1  -6 3457.20   47.10   1
  -1  -1   6 3506.00   54.20   1
   1   1  -5 29.0000  0.7000   1
  -1  -1   5 29.3000  0.9000   1
   1   1  -4 33.9000  1.0000   1
  -1  -1   4 37.7000  0.9000   1
  -1  -1   3 340.900   9.000   1
   1   1  -2 -0.1000  0.1000   1
  -1  -1   2 -0.7000  0.4000   1
   1   1  -1  0.1000  0.2000   1
   1   1   0  0.2000  0.2000   1
  -1  -1  -1 107.200   3.800   1
  -1  -1  -2 111.200   3.300   1
   1   1   3 10.3000  0.7000   1
  -1  -1  -3 12.6000  0.9000   1
   1   1   4 890.800  15.800   1
  -1  -1  -4 886.600  15.700   1
   1   1   5 2151.20   35.30   1
  -1  -1  -5 2176.50   36.70   1
   1   1   6 1765.60   31.10   1
  -1  -1  -6 1777.90   24.40   1
   1   1   7 292.900   5.800   1
  -1  -1  -7 300.200   4.900   1
   1   1   8 307.400   6.800   1
  -1  -1  -8 310.900   5.200   1
   1   1   9 2253.60   40.40   1
  -1  -1  -9 2290.60   36.50   1
   1   1  10  1.0000  1.0000   1
  -1  -1 -10  0.9000  0.7000   1
   1   1  11 93.3000  3.8000   1
  -1  -1 -11 85.2000  2.3000   1
   1   1  12 90.2000  3.6000   1
  -1  -1 -12 93.1000  3.3000   1
   1   1  13  0.5000  1.3000   1
  -1  -1 -13  0.8000  1.0000   1
   1   1  14 -2.5000  1.7000   1
  -1  -1 -14  2.8000  1.5000   1
   1   1  15 244.400  10.200   1
  -1  -1 -15 237.400   7.400   1
   1   1  16 251.000  11.200   1
  -1  -1 -16 258.200   8.200   1
   1   1  17 417.400  19.100   1
  -1  -1 -17 399.000  15.600   1
   1   1  18 439.000  14.000   1
  -1  -1 -18 478.300  20.800   1
   1   1  19 13.0000  2.2000   1
  -1  -1 -19 21.8000  2.3000   1
   1   1  20 136.700   5.200   1
  -1  -1 -20 129.000   5.000   1
   1   1  21 108.900   4.800   1
  -1  -1 -21 111.100   4.600   1
   1   1  22  0.5000  2.5000   1
  -1  -1 -22 -0.3000  3.0000   1
   1   1  23 14.1000  2.7000   1
  -1  -1 -23 17.8000  3.2000   1
   1   1  24  1.8000  2.8000   1
  -1  -1 -24  2.2000  3.8000   1
   1   1  25 -0.2000  2.8000   1
  -1  -1 -25  5.1000  3.3000   1
   1   1  26 17.3000  5.5000   1
   1   2 -26 73.1000  5.3000   1
  -1  -2  26 91.5000 10.3000   1
   1   2 -25 348.900  13.000   1
  -1  -2  25 373.900  25.400   1
   1   2 -24 -1.0000  2.3000   1
   1   2 -23  1.2000  2.6000   1
  -1  -2  23  1.5000  6.3000   1
   1   2 -22  7.0000  2.3000   1
  -1  -2  22  3.9000  2.9000   1
   1   2 -21 181.600   6.200   1
  -1  -2  21 170.400   6.900   1
   1   2 -20 23.6000  2.6000   1
  -1  -2  20 23.1000  3.1000   1
   1   2 -19  1.8000  1.8000   1
  -1  -2  19  2.8000  1.9000   1
   1   2 -18 -1.4000  1.7000   1
  -1  -2  18 -0.6000  2.0000   1
   1   2 -17 45.4000  2.6000   1
  -1  -2  17 51.5000  3.2000   1
   1   2 -16 17.3000  1.6000   1
  -1  -2  16 21.5000  2.2000   1
   1   2 -15 362.900   9.400   1
  -1  -2  15 353.500  10.500   1
   1   2 -14 92.9000  3.3000   1
  -1  -2  14 102.300   4.200   1
   1   2 -13 154.200   4.000   1
  -1  -2  13 147.800   5.000   1
   1   2 -12 72.7000  2.0000   1
  -1  -2  12 75.2000  2.6000   1
   1   2 -11 702.400  13.100   1
  -1  -2  11 694.600  12.600   1
   1   2 -10 47.9000  1.5000   1
  -1  -2  10 47.5000  1.5000   1
   1   2  -9 208.600   3.400   1
  -1  -2   9 203.700   4.100   1
   1   2  -8 921.400  14.200   1
  -1  -2   8 936.900  13.800   1
   1   2  -7 236.900   5.200   1
  -1  -2   7 242.700   3.800   1
   1   2  -6 740.000  13.000   1
  -1  -2   6 744.300  12.900   1
   1   2  -5 2255.60   39.70   1
  -1  -2   5 2292.50   40.60   1
   1   2  -4 829.400  13.500   1
  -1  -2   4 838.700  22.000   1
   1   2  -3 4802.80  130.90   1
  -1  -2   3 4894.30  123.80   1
   1   2  -2 533.500  12.500   1
  -1  -2   2 601.700  13.700   1
   1   2  -1 524.500  15.600   1
  -1  -2   1 597.300  29.100   1
   1   2   0 402.500  18.800   1
   1   2   1 294.000   8.500   1
  -1  -2  -1 318.800  15.000   1
   1   2   2 294.100   7.900   1
  -1  -2  -2 315.800   8.100   1
   1   2   3 1806.10   42.80   1
  -1  -2  -3 1902.10   37.00   1
   1   2   4 2416.20   47.50   1
  -1  -2  -4 2522.10   41.90   1
   1   2   5 125.900   3.100   1
  -1  -2  -5 125.300   2.600   1
   1   2   6 1443.70   25.30   1
  -1  -2  -6 1489.60   25.20   1
   1   2   7 1559.80   24.60   1
  -1  -2  -7 1577.50   26.80   1
   1   2   8 136.300   2.700   1
  -1  -2  -8 137.300   2.800   1
   1   2   9 582.000   9.900   1
  -1  -2  -9 571.400  10.800   1
   1   2  10 157.800   3.100   1
  -1  -2 -10 161.600   3.700   1
   1   2  11 123.900   3.200   1
  -1  -2 -11 120.200   3.600   1
   1   2  12 586.100  13.400   1
  -1  -2 -12 551.200  14.200   1
   1   2  13 1414.50   30.90   1
  -1  -2 -13 1373.80   47.60   1
   1   2  14 46.8000  2.1000   1
  -1  -2 -14 45.4000  2.7000   1
   1   2  15 347.700   8.100   1
  -1  -2 -15 336.400  10.400   1
   1   2  16 368.200   8.800   1
  -1  -2 -16 368.000  11.500   1
   1   2  17  2.4000  1.8000   1
  -1  -2 -17  5.8000  2.5000   1
   1   2  18 53.8000  4.0000   1
  -1  -2 -18 53.4000  5.4000   1
   1   2  19 129.100   4.800   1
  -1  -2 -19 150.200   8.400   1
   1   2  20 15.6000  2.3000   1
  -1  -2 -20 14.2000  2.7000   1
   1   2  21 60.8000  3.7000   1
  -1  -2 -21 69.1000  4.4000   1
   1   2  22 84.6000  4.6000   1
  -1  -2 -22 81.0000  5.4000   1
   1   2  23 -0.3000  2.4000   1
  -1  -2 -23  6.9000  3.0000   1
   1   2  24 -1.3000  2.6000   1
  -1  -2 -24 -1.6000  2.9000   1
   1   2  25  1.4000  4.1000   1
  -1  -2 -25 12.5000  6.4000   1
   1   3 -25  4.7000  3.6000   1
  -1  -3  25  2.5000  5.4000   1
   1   3 -24 209.600   8.500   1
  -1  -3  24 216.000  16.900   1
   1   3 -23  0.1000  3.0000   1
  -1  -3  23  0.0000  4.5000   1
   1   3 -22  0.9000  2.3000   1
  -1  -3  22  2.7000  4.0000   1
   1   3 -21  0.4000  2.3000   1
  -1  -3  21 -3.8000  3.9000   1
   1   3 -20 101.500   4.400   1
  -1  -3  20 106.300   8.100   1
   1   3 -19 123.700   4.800   1
  -1  -3  19 126.600   8.700   1
   1   3 -18 100.700   5.300   1
  -1  -3  18 99.9000  4.5000   1
   1   3 -17 265.200   8.500   1
  -1  -3  17 286.700  11.800   1
   1   3 -16 136.400   3.900   1
  -1  -3  16 125.900   6.500   1
   1   3 -15 351.500   8.000   1
  -1  -3  15 347.000  10.900   1
   1   3 -14 399.300   9.100   1
  -1  -3  14 395.700  11.100   1
   1   3 -13 34.0000  1.6000   1
  -1  -3  13 35.1000  2.3000   1
   1   3 -12 18.0000  1.2000   1
  -1  -3  12 14.7000  2.1000   1
   1   3 -11  2.1000  1.0000   1
  -1  -3  11  1.0000  1.2000   1
   1   3 -10 752.400  15.500   1
  -1  -3  10 737.200  19.100   1
   1   3  -9 451.000  10.000   1
  -1  -3   9 425.100   9.700   1
   1   3  -8 1023.00   17.50   1
  -1  -3   8 1009.40   23.60   1
   1   3  -7 830.700  14.300   1
  -1  -3   7 845.700  20.700   1
   1   3  -6 230.700   4.500   1
  -1  -3   6 239.400   5.900   1
   1   3  -5 2404.00   47.50   1
  -1  -3   5 2480.10   60.90   1
   1   3  -4 3827.40   85.30   1
  -1  -3   4 3964.10   98.90   1
   1   3  -3  3.9000  0.7000   1
  -1  -3   3  6.7000  2.3000   1
   1   3  -2 41.4000  1.6000   1
  -1  -3   2 48.5000  5.3000   1
   1   3  -1 546.200  12.200   1
  -1  -3   1 557.400  21.000   1
   1   3   0 716.100  19.200   1
  -1  -3   0 697.700  38.700   1
   1   3   1 814.500  18.300   1
  -1  -3  -1 809.700  28.600   1
   1   3   2 846.100  17.600   1
  -1  -3  -2 902.600  34.600   1
   1   3   3  4.7000  0.6000   1
  -1  -3  -3  8.3000  2.1000   1
   1   3   4 290.000   7.700   1
  -1  -3  -4 307.400  20.700   1
   1   3   5 65.7000  2.0000   1
  -1  -3  -5 72.3000  1.9000   1
   1   3   6 121.300   3.500   1
  -1  -3  -6 116.600   2.800   1
   1   3   7 92.1000  2.8000   1
  -1  -3  -7 100.600   2.900   1
   1   3   8 13.3000  1.3000   1
  -1  -3  -8 13.3000  1.0000   1
   1   3   9  1.5000  1.0000   1
  -1  -3  -9  0.3000  0.8000   1
   1   3  10 31.3000  1.9000   1
  -1  -3 -10 28.0000  1.8000   1
   1   3  11 29.9000  1.9000   1
  -1  -3 -11 28.4000  2.0000   1
   1   3  12 600.600  12.500   1
  -1  -3 -12 611.000  17.100   1
   1   3  13 614.600  10.800   1
  -1  -3 -13 632.300  18.300   1
   1   3  14 95.8000  2.7000   1
  -1  -3 -14 94.3000  3.5000   1
   1   3  15 653.300  17.000   1
  -1  -3 -15 657.700  27.100   1
   1   3  16 113.200   4.300   1
  -1  -3 -16 113.400   4.800   1
   1   3  17 -0.9000  1.7000   1
  -1  -3 -17 -1.1000  2.2000   1
   1   3  18 237.800   6.800   1
  -1  -3 -18 233.700   8.100   1
   1   3  19 157.300   5.300   1
  -1  -3 -19 151.200   8.700   1
   1   3  20 -1.7000  2.0000   1
  -1  -3 -20 -3.0000  2.7000   1
   1   3  21 122.500   5.500   1
  -1  -3 -21 136.900   6.400   1
   1   3  22 63.4000  4.9000   1
  -1  -3 -22 60.3000  6.9000   1
   1   3  23 12.6000  3.6000   1
  -1  -3 -23 -9.4000  5.0000   1
   1   3  24 121.600   7.600   1
  -1  -3 -24 96.9000 10.2000   1
   1   4 -24 142.000  11.300   1
  -1  -4  24 117.600  12.500   1
   1   4 -23 42.2000  5.0000   1
  -1  -4  23 39.4000  8.5000   1
   1   4 -22 166.400   8.500   1
  -1  -4  22 186.800  13.200   1
   1   4 -21  8.2000  3.8000   1
  -1  -4  21  4.6000  5.9000   1
   1   4 -20 81.3000  5.8000   1
  -1  -4  20 74.9000  7.3000   1
   1   4 -19 179.200   8.100   1
  -1  -4  19 171.600  10.300   1
   1   4 -18 27.5000  3.6000   1
  -1  -4  18 16.0000  4.4000   1
   1   4 -17 49.0000  4.1000   1
  -1  -4  17 50.5000  5.3000   1
   1   4 -16 34.2000  3.2000   1
  -1  -4  16 37.4000  5.7000   1
   1   4 -15 30.3000  3.2000   1
   1   4 -14 149.100   4.600   1
  -1  -4  14 138.300   8.300   1
   1   4 -13 14.5000  1.4000   1
  -1  -4  13 16.5000  4.1000   1
   1   4 -12 655.700  14.500   1
  -1  -4  12 620.500  18.200   1
   1   4 -11  1.6000  1.0000   1
  -1  -4  11  0.3000  1.5000   1
   1   4 -10 713.300  16.600   1
  -1  -4  10 702.200  19.900   1
   1   4  -9 114.100   3.500   1
  -1  -4   9 117.600   4.300   1
   1   4  -8 540.200  10.100   1
  -1  -4   8 550.300  23.400   1
   1   4  -7 1915.40   30.40   1
  -1  -4   7 1992.10   66.70   1
   1   4  -6 1763.60   34.40   1
  -1  -4   6 1758.70   52.90   1
   1   4  -5 1625.70   32.10   1
  -1  -4   5 1595.80   72.10   1
   1   4  -4 574.200  12.800   1
  -1  -4   4 597.900  30.100   1
   1   4  -3  8.0000  1.0000   1
  -1  -4   3 10.6000  2.2000   1
   1   4  -2 554.200  12.900   1
   1   4  -1  3.2000  0.8000   1
  -1  -4   1  5.0000  1.7000   1
   1   4   0  1.9000  1.1000   1
  -1  -4   0  4.4000  2.1000   1
   1   4   1  1.6000  0.6000   1
  -1  -4  -1  1.1000  2.2000   1
   1   4   2 91.8000  2.2000   1
  -1  -4  -2 82.5000  5.5000   1
   1   4   3 490.700   9.800   1
  -1  -4  -3 515.400  22.500   1
   1   4   4 1359.00   27.90   1
  -1  -4  -4 1436.10   48.20   1
   1   4   5 661.400  23.200   1
  -1  -4  -5 694.300  32.400   1
   1   4   6 37.4000  2.4000   1
  -1  -4  -6 28.8000  2.4000   1
   1   4   7 1196.00   34.70   1
  -1  -4  -7 1232.30   33.00   1
   1   4   8 320.000  10.700   1
  -1  -4  -8 323.700  10.800   1
   1   4   9 10.0000  1.7000   1
  -1  -4  -9 11.5000  1.5000   1
   1   4  10 2377.20   62.70   1
  -1  -4 -10 2349.20   94.00   1
   1   4  11 91.4000  4.1000   1
  -1  -4 -11 90.6000  3.5000   1
   1   4  12 1151.70   31.40   1
  -1  -4 -12 1127.00   30.90   1
   1   4  13 205.300   7.800   1
  -1  -4 -13 196.300  11.000   1
   1   4  14 12.1000  2.0000   1
  -1  -4 -14 24.9000  4.0000   1
   1   4  15  8.2000  2.9000   1
  -1  -4 -15 -2.8000  4.4000   1
   1   4  16 106.600   5.400   1
  -1  -4 -16 102.800   7.300   1
   1   4  17  7.3000  3.0000   1
  -1  -4 -17  4.6000  4.0000   1
   1   4  18 18.4000  3.6000   1
  -1  -4 -18 29.2000  5.6000   1
   1   4  19 -0.2000  3.9000   1
  -1  -4 -19  3.7000  4.2000   1
   1   4  20 -3.3000  2.7000   1
  -1  -4 -20  1.6000  4.4000   1
   1   4  21  0.9000  3.0000   1
  -1  -4 -21  5.1000  5.1000   1
   1   4  22 22.4000  6.5000   1
   1   4  23  0.2000  6.6000   1
  -1  -4 -23  4.6000  5.6000   1
   1   5 -23 60.1000  7.3000   1
   1   5 -22 136.200  10.700   1
  -1  -5  22 126.500  13.700   1
   1   5 -21 25.7000  4.3000   1
  -1  -5  21 18.9000  8.2000   1
   1   5 -20 11.2000  4.0000   1
  -1  -5  20 25.4000  5.8000   1
   1   5 -19 19.5000  3.3000   1
  -1  -5  19 12.0000  4.8000   1
   1   5 -18 24.2000  3.8000   1
  -1  -5  18 20.4000  4.5000   1
   1   5 -17 14.1000  3.1000   1
  -1  -5  17 17.2000  4.6000   1
   1   5 -16 55.7000  6.1000   1
  -1  -5  16 56.7000  7.1000   1
   1   5 -15 143.600   8.600   1
  -1  -5  15 154.200   9.500   1
   1   5 -14  7.0000  2.8000   1
  -1  -5  14  0.8000  3.2000   1
   1   5 -13  4.1000  2.3000   1
  -1  -5  13  0.8000  4.5000   1
   1   5 -12 884.100  25.100   1
  -1  -5  12 933.200  34.100   1
   1   5 -11 16.1000  1.6000   1
  -1  -5  11 11.4000  4.5000   1
   1   5 -10  1.8000  0.7000   1
  -1  -5  10  0.6000  1.5000   1
   1   5  -9 149.900   3.200   1
  -1  -5   9 137.600   6.900   1
   1   5  -8 22.6000  1.1000   1
  -1  -5   8 25.4000  2.7000   1
   1   5  -7  6.1000  0.8000   1
   1   5  -6 33.5000  1.5000   1
   1   5  -5 360.800   7.700   1
   1   5  -4 915.600  23.700   1
   1   5  -3 46.1000  2.2000   1
   1   5  -2 1171.70   25.50   1
   1   5  -1 615.400  14.100   1
   1   5   0  3.4000  1.3000   1
  -1  -5   0  9.4000  2.8000   1
   1   5   1 11.8000  1.1000   1
  -1  -5  -1  9.1000  2.4000   1
   1   5   2 176.800   5.200   1
  -1  -5  -2 161.500   8.500   1
   1   5   3 196.700   4.500   1
  -1  -5  -3 182.200   9.400   1
   1   5   4 94.4000  2.5000   1
  -1  -5  -4 86.9000  5.9000   1
   1   5   5 83.9000  2.3000   1
   1   5   6 141.500   5.100   1
   1   5   7  0.3000  1.4000   1
   1   5   8 40.6000  2.1000   1
   1   5   9 548.100  13.800   1
   1   5  10 380.600   9.700   1
   1   5  11 114.800   4.800   1
   1   5  12 486.000  21.200   1
  -1  -5 -12 545.100  22.300   1
   1   5  13 78.0000  6.0000   1
  -1  -5 -13 85.5000  8.2000   1
   1   5  14  3.2000  4.5000   1
  -1  -5 -14 -3.9000  3.6000   1
   1   5  15 122.100   5.900   1
  -1  -5 -15 121.000   8.900   1
   1   5  16 107.300   5.900   1
  -1  -5 -16 95.4000  7.7000   1
   1   5  17  4.0000  2.9000   1
  -1  -5 -17  9.8000  4.8000   1
   1   5  18 256.100  10.300   1
  -1  -5 -18 233.100  14.900   1
   1   5  19 118.700   6.900   1
  -1  -5 -19 139.700  10.700   1
   1   5  20 105.400   6.800   1
  -1  -5 -20 119.700  10.400   1
   1   5  21 90.4000 10.0000   1
   1   5  22 -5.5000  4.6000   1
  -1  -5 -22 -7.9000  5.3000   1
   1   6 -21 14.9000  5.8000   1
  -1  -6  21 18.3000  7.2000   1
   1   6 -20 72.0000  9.6000   1
  -1  -6  20 63.6000  8.2000   1
   1   6 -19 108.100   7.500   1
  -1  -6  19 106.200  10.700   1
   1   6 -18  5.9000  4.6000   1
  -1  -6  18 16.3000  7.4000   1
   1   6 -17 87.8000  6.3000   1
  -1  -6  17 115.200   8.700   1
   1   6 -16 21.5000  4.9000   1
  -1  -6  16 24.0000  5.3000   1
   1   6 -15 192.000  11.500   1
  -1  -6  15 205.100  12.900   1
   1   6 -14  8.6000  3.6000   1
  -1  -6  14 20.4000  6.1000   1
   1   6 -13 12.1000  3.8000   1
  -1  -6  13 11.9000  4.1000   1
   1   6 -12 106.900   5.600   1
  -1  -6  12 103.200   7.200   1
   1   6 -11 695.800  20.600   1
  -1  -6  11 749.900  31.700   1
   1   6 -10 340.900  10.600   1
   1   6  -9 1377.70   28.20   1
   1   6  -8 173.000   4.500   1
   1   6  -7 310.900   7.000   1
   1   6  -6  0.6000  1.2000   1
   1   6  -5 41.6000  1.8000   1
   1   6  -4 631.100  13.300   1
   1   6  -3  0.6000  1.1000   1
   1   6  -2 16.1000  1.5000   1
   1   6  -1 1094.60   28.20   1
   1   6   0 48.9000  2.2000   1
   1   6   1 33.2000  1.6000   1
  -1  -6  -1 26.0000  4.6000   1
   1   6   2 31.8000  1.8000   1
   1   6   3 750.300  19.600   1
   1   6   4 15.6000  1.3000   1
   1   6   5 66.7000  2.7000   1
   1   6   6 28.1000  2.1000   1
   1   6   7 637.400  14.100   1
   1   6   8 549.900  13.700   1
   1   6   9 137.700   7.200   1
   1   6  10 229.700  13.500   1
   1   6  11 52.8000  5.5000   1
   1   6  12 80.8000  5.0000   1
   1   6  13 765.600  22.800   1
  -1  -6 -13 750.100  29.400   1
   1   6  14  3.9000  2.8000   1
  -1  -6 -14  4.3000  4.0000   1
   1   6  15 19.7000  3.5000   1
  -1  -6 -15 21.8000  5.1000   1
   1   6  16  1.7000  3.8000   1
  -1  -6 -16 10.1000  5.0000   1
   1   6  17 -3.9000  3.6000   1
  -1  -6 -17 -3.4000  4.9000   1
   1   6  18 61.6000  6.0000   1
  -1  -6 -18 42.4000  7.0000   1
   1   6  19 14.8000  5.3000   1
  -1  -6 -19 10.8000  7.7000   1
   1   6  20  6.5000  5.4000   1
  -1  -6 -20  2.8000  5.8000   1
   1   7 -18 18.3000  6.2000   1
   1   7 -17  2.0000  5.1000   1
   1   7 -16 11.0000  3.7000   1
  -1  -7  16 21.9000  6.7000   1
   1   7 -15 157.800   8.400   1
  -1  -7  15 165.000  13.400   1
   1   7 -14 10.5000  3.5000   1
  -1  -7  14 10.8000  4.8000   1
   1   7 -13 16.4000  3.9000   1
  -1  -7  13 12.2000  6.4000   1
   1   7 -12 83.4000  5.4000   1
  -1  -7  12 105.900   8.100   1
   1   7 -11  4.6000  2.9000   1
  -1  -7  11  7.5000  4.1000   1
   1   7 -10 86.8000  4.8000   1
   1   7  -9 105.200   5.300   1
   1   7  -8 195.800   7.800   1
   1   7  -7 48.5000  2.7000   1
   1   7  -6 303.500   8.400   1
   1   7  -5 35.0000  2.2000   1
   1   7  -4 11.6000  1.5000   1
   1   7  -3  0.5000  1.4000   1
   1   7  -2 116.000   4.200   1
   1   7  -1 163.300   5.300   1
   1   7   0 99.0000  3.3000   1
   1   7   1 227.600   5.100   1
   1   7   2  1.3000  1.5000   1
   1   7   3  5.7000  2.5000   1
   1   7   4 59.0000  3.8000   1
   1   7   5 40.5000  3.9000   1
   1   7   6 76.9000  5.1000   1
   1   7   7 123.100   5.800   1
   1   7   8 559.900  20.100   1
   1   7   9 303.700  14.700   1
   1   7  10 10.8000  3.0000   1
   1   7  11 166.000   8.200   1
   1   7  12 67.3000  5.5000   1
   1   7  13 37.9000  4.2000   1
  -1  -7 -13 47.1000  6.7000   1
   1   7  14  6.7000  3.5000   1
  -1  -7 -14  4.8000  4.9000   1
   1   7  15 56.6000  5.3000   1
  -1  -7 -15 39.3000  9.0000   1
   1   7  16 30.6000  5.9000   1
  -1  -7 -16 29.5000  6.8000   1
   1   7  17 60.4000  8.6000   1
  -1  -7 -17 47.5000  8.2000   1
   1   8 -15 92.1000 10.9000   1
   1   8 -14 326.600  20.800   1
   1   8 -13 135.500   8.400   1
  -1  -8  13 175.600  13.400   1
   1   8 -12 436.200  18.400   1
  -1  -8  12 405.500  23.700   1
   1   8 -11  3.5000  4.0000   1
   1   8 -10 44.6000  5.5000   1
   1   8  -9 -0.6000  5.6000   1
   1   8  -8 115.700   9.400   1
   1   8  -7 14.5000  6.2000   1
   1   8  -6 18.6000  4.7000   1
   1   8  -5  1.7000  4.0000   1
   1   8  -4 361.500  19.400   1
   1   8  -3 19.6000  5.0000   1
   1   8  -2 -4.4000  2.8000   1
   1   8  -1 -0.7000  2.0000   1
   1   8   0 344.800   9.700   1
   1   8   1 74.1000  3.3000   1
   1   8   2 168.000   5.600   1
   1   8   3 91.5000  3.7000   1
   1   8   4 116.300   4.800   1
   1   8   5  7.6000  4.4000   1
   1   8   6 258.000  14.000   1
   1   8   7  9.0000  4.0000   1
   1   8   8  9.9000  3.2000   1
   1   8   9 14.8000  6.6000   1
   1   8  10 129.000   7.500   1
   1   8  11 84.4000  7.1000   1
   1   8  12  7.5000  4.4000   1
   1   8  13 12.9000  4.1000   1
  -1  -8 -13 16.4000  6.0000   1
   1   8  14 65.7000  8.6000   1
  -1  -8 -14 52.3000  8.1000   1
   1   9 -10 11.4000  4.9000   1
   1   9  -9 70.1000  5.9000   1
   1   9  -8 47.8000  5.5000   1
   1   9  -7  0.6000  6.8000   1
   1   9  -6 21.4000  6.3000   1
   1   9  -5 111.600   9.400   1
   1   9  -4  2.0000  3.1000   1
   1   9  -3 10.8000  3.1000   1
   1   9  -2 57.6000  4.2000   1
   1   9  -1  5.5000  3.0000   1
   1   9   0 -3.3000  4.7000   1
   1   9   1 24.6000  5.9000   1
   1   9   4 16.2000  6.1000   1
   1   9   5 295.100  13.500   1
   1   9   6 185.600   9.400   1
   1   9   7 72.9000  5.7000   1
   1   9   8 18.4000  5.5000   1
   1   9   9 27.6000  4.8000   1
   2   0 -27  1.0000  5.1000   1
   2   0 -26 408.300  16.300   1
   2   0 -25  0.8000  3.5000   1
   2   0 -24  2.4000  2.6000   1
   2   0 -23 -5.0000  2.4000   1
   2   0 -22  7.0000  1.8000   1
   2   0 -21  2.9000  1.3000   1
   2   0 -20  1.0000  1.3000   1
   2   0 -19  0.0000  1.3000   1
   2   0 -18 103.500   3.100   1
   2   0 -17 -1.3000  1.0000   1
   2   0 -16 14.4000  1.6000   1
   2   0 -15  0.2000  1.0000   1
   2   0 -14 1668.50   38.40   1
   2   0 -13 -0.9000  1.0000   1
   2   0 -12 969.800  22.000   1
   2   0 -11  0.8000  0.7000   1
   2   0 -10 40.9000  1.4000   1
   2   0  -9  1.2000  0.5000   1
   2   0  -8 904.500  14.900   1
   2   0  -7  0.5000  0.4000   1
   2   0  -6 48.5000  1.1000   1
   2   0  -5  0.8000  0.3000   1
   2   0  -4 1308.90   25.00   1
   2   0  -3  0.8000  0.4000   1
   2   0  -2 10.3000  1.8000   1
   2   0  -1  0.1000  0.2000   1
   2   0   0 1604.50   70.40   1
   2   0   1  0.2000  0.2000   1
   2   0   2 5432.70  406.30   1
   2   0   3  1.2000  0.6000   1
   2   0   4 938.500  14.900   1
   2   0   5  0.3000  0.3000   1
   2   0   6 222.200   4.300   1
   2   0   7  0.1000  0.3000   1
   2   0   8 517.600  11.600   1
   2   0   9  0.0000  0.6000   1
   2   0  10 18.6000  1.1000   1
   2   0  11  0.7000  0.8000   1
   2   0  12 113.800   5.900   1
   2   0  13 -2.1000  1.7000   1
   2   0  14 1537.90   36.70   1
   2   0  15  7.8000  2.5000   1
   2   0  16 58.1000  3.4000   1
   2   0  17 -1.6000  2.7000   1
   2   0  18 273.000   7.300   1
   2   0  19  2.2000  2.0000   1
   2   0  20 1575.10   33.90   1
   2   0  21  3.1000  2.5000   1
   2   0  22 126.400   5.400   1
   2   0  23  4.3000  3.0000   1
   2   0  24 -1.4000  2.9000   1
   2   0  25 -1.9000  3.1000   1
   2   1 -26 82.9000  6.3000   1
  -2  -1  26 93.9000 10.6000   1
   2   1 -25 71.4000  5.9000   1
  -2  -1  25 68.8000  9.6000   1
   2   1 -24  2.1000  2.2000   1
  -2  -1  24  1.8000  2.8000   1
   2   1 -23  2.1000  2.2000   1
  -2  -1  23  7.0000  2.8000   1
   2   1 -22 66.1000  3.5000   1
  -2  -1  22 67.5000  4.9000   1
   2   1 -21 132.400   4.600   1
  -2  -1  21 129.200   5.600   1
   2   1 -20 159.100   4.400   1
  -2  -1  20 160.900   6.400   1
   2   1 -19 786.700  18.800   1
  -2  -1  19 796.600  21.600   1
   2   1 -18  4.3000  1.2000   1
  -2  -1  18  7.1000  1.9000   1
   2   1 -17 72.4000  4.0000   1
  -2  -1  17 55.6000  3.3000   1
   2   1 -16 772.400  24.000   1
  -2  -1  16 765.500  26.200   1
   2   1 -15 272.700   6.100   1
  -2  -1  15 283.400  10.900   1
   2   1 -14 105.900   3.000   1
  -2  -1  14 95.4000  3.6000   1
   2   1 -13 1183.80   24.30   1
  -2  -1  13 1173.50   27.80   1
   2   1 -12 512.100   9.600   1
  -2  -1  12 524.300  13.200   1
   2   1 -11 30.6000  1.3000   1
  -2  -1  11 31.9000  1.2000   1
   2   1 -10 1459.10   25.10   1
  -2  -1  10 1468.00   25.10   1
   2   1  -9 553.400   8.300   1
  -2  -1   9 549.200   9.700   1
   2   1  -8 479.400   7.100   1
  -2  -1   8 484.500   8.500   1
   2   1  -7 1497.50   20.90   1
  -2  -1   7 1515.20   24.10   1
   2   1  -6 1324.50   15.90   1
  -2  -1   6 1350.50   24.70   1
   2   1  -5 740.700  10.700   1
  -2  -1   5 766.300  14.100   1
   2   1  -4 1229.90   22.50   1
  -2  -1   4 1221.20   24.20   1
   2   1  -3 120.300   2.600   1
  -2  -1   3 124.500   3.300   1
   2   1  -2 2731.40   79.40   1
  -2  -1   2 2903.40   68.00   1
  -2  -1   1 456.200   9.800   1
   2   1   0 32.1000  1.5000   1
  -2  -1   0 40.9000  1.2000   1
  -2  -1  -1 2074.60   41.80   1
   2   1   2 403.200   8.100   1
  -2  -1  -2 415.900   7.400   1
   2   1   3 505.800   9.000   1
  -2  -1  -3 523.600  10.400   1
   2   1   4  8.9000  0.6000   1
  -2  -1  -4  9.0000  0.6000   1
   2   1   5 1936.80   35.90   1
  -2  -1  -5 1962.40   29.20   1
   2   1   6 1662.40   28.90   1
  -2  -1  -6 1651.70   25.30   1
   2   1   7 763.400  14.500   1
  -2  -1  -7 771.400  12.300   1
   2   1   8 4995.10  107.00   1
  -2  -1  -8 5008.00   86.60   1
   2   1   9 261.900   7.300   1
  -2  -1  -9 269.700   5.500   1
   2   1  10 226.600  10.200   1
  -2  -1 -10 222.600   5.100   1
   2   1  11 1038.50   42.80   1
  -2  -1 -11 1005.90   28.60   1
  -2  -1 -12  5.3000  1.7000   1
   2   1  13  0.9000  2.2000   1
  -2  -1 -13  1.9000  1.3000   1
   2   1  14 334.200  13.900   1
  -2  -1 -14 322.600   7.600   1
   2   1  15 31.6000  4.2000   1
  -2  -1 -15 33.0000  2.8000   1
   2   1  16  3.4000  3.4000   1
  -2  -1 -16  2.5000  1.8000   1
   2   1  17  3.9000  2.8000   1
  -2  -1 -17 -0.8000  2.1000   1
   2   1  18 85.8000  4.7000   1
  -2  -1 -18 80.2000  4.6000   1
   2   1  19 66.5000  3.4000   1
  -2  -1 -19 67.3000  4.3000   1
   2   1  20 152.000   5.300   1
  -2  -1 -20 154.100   5.400   1
   2   1  21 18.3000  2.9000   1
  -2  -1 -21 10.5000  2.7000   1
   2   1  22 237.300   7.700   1
  -2  -1 -22 261.000  10.000   1
   2   1  23 52.9000  5.1000   1
  -2  -1 -23 49.4000  5.0000   1
   2   1  24 36.8000  4.0000   1
  -2  -1 -24 41.9000  5.3000   1
   2   1  25 58.6000  5.7000   1
  -2  -1 -25 51.3000  6.0000   1
   2   2 -26 32.2000  6.3000   1
  -2  -2  26 54.5000  8.4000   1
   2   2 -25 12.3000  4.4000   1
  -2  -2  25 20.9000  7.8000   1
   2   2 -24  2.6000  2.5000   1
  -2  -2  24  8.7000  7.0000   1
   2   2 -23 62.6000  4.0000   1
  -2  -2  23 74.0000  7.3000   1
   2   2 -22 -0.6000  1.6000   1
  -2  -2  22  4.1000  4.3000   1
   2   2 -21 87.6000  4.2000   1
  -2  -2  21 85.2000  4.8000   1
   2   2 -20 21.3000  2.3000   1
  -2  -2  20 20.5000  2.8000   1
   2   2 -19 42.5000  2.8000   1
  -2  -2  19 35.0000  3.9000   1
   2   2 -18  0.0000  1.7000   1
  -2  -2  18 -2.9000  2.4000   1
   2   2 -17 28.9000  2.0000   1
  -2  -2  17 31.5000  4.2000   1
   2   2 -16 149.800   4.400   1
  -2  -2  16 155.500   5.500   1
   2   2 -15 67.7000  2.8000   1
  -2  -2  15 61.0000  5.1000   1
   2   2 -14 133.400   3.600   1
  -2  -2  14 127.400   4.800   1
   2   2 -13 243.200   5.100   1
  -2  -2  13 247.700   6.300   1
   2   2 -12 288.300   5.700   1
  -2  -2  12 282.800   6.700   1
   2   2 -11 1444.90   28.00   1
  -2  -2  11 1405.10   24.80   1
   2   2 -10 1022.30   15.10   1
  -2  -2  10 1034.30   18.30   1
   2   2  -9 16.0000  0.8000   1
  -2  -2   9 16.8000  0.8000   1
   2   2  -8 569.700  10.100   1
  -2  -2   8 573.900  10.300   1
   2   2  -7 215.500   3.800   1
  -2  -2   7 222.600   4.600   1
   2   2  -6 -0.1000  0.6000   1
  -2  -2   6  1.8000  0.7000   1
   2   2  -5 48.2000  2.1000   1
  -2  -2   5 54.0000  1.6000   1
   2   2  -4 1564.10   42.80   1
  -2  -2   4 1636.90   39.30   1
   2   2  -3 302.500   6.300   1
  -2  -2   3 309.000   6.700   1
   2   2  -2 3306.40   94.00   1
  -2  -2   2 3399.30   85.50   1
   2   2  -1 3619.80   73.20   1
  -2  -2   1 3784.80  150.40   1
   2   2   0 352.400   6.600   1
  -2  -2   0 373.000  15.200   1
   2   2   1 278.800   6.100   1
  -2  -2  -1 307.200   8.300   1
   2   2   2 768.400  29.500   1
  -2  -2  -2 783.700  22.800   1
   2   2   3 1998.90   66.20   1
  -2  -2  -3 2074.90   37.20   1
   2   2   4 64.2000  2.5000   1
  -2  -2  -4 61.4000  1.8000   1
   2   2   5  4.6000  0.9000   1
  -2  -2  -5  5.2000  0.7000   1
   2   2   6 312.800   6.800   1
  -2  -2  -6 311.800   7.500   1
   2   2   7 75.8000  2.0000   1
  -2  -2  -7 69.8000  2.5000   1
   2   2   8 242.400   5.700   1
  -2  -2  -8 249.000   6.400   1
   2   2   9 392.600   8.500   1
  -2  -2  -9 396.200   7.800   1
   2   2  10 69.0000  1.9000   1
  -2  -2 -10 66.4000  2.5000   1
   2   2  11 325.500   8.000   1
  -2  -2 -11 317.900   7.700   1
   2   2  12 27.9000  2.0000   1
  -2  -2 -12 20.9000  2.7000   1
   2   2  13 79.1000  3.6000   1
  -2  -2 -13 78.4000  5.4000   1
   2   2  14 196.400   6.400   1
  -2  -2 -14 214.500   6.900   1
   2   2  15 15.6000  2.0000   1
  -2  -2 -15 11.9000  2.3000   1
   2   2  16 219.800   7.600   1
  -2  -2 -16 213.800   7.400   1
   2   2  17 863.500  22.700   1
  -2  -2 -17 888.500  24.200   1
   2   2  18 17.1000  2.9000   1
  -2  -2 -18 17.9000  3.5000   1
   2   2  19 96.3000  4.0000   1
  -2  -2 -19 96.9000  5.0000   1
   2   2  20  9.0000  2.4000   1
  -2  -2 -20  7.6000  2.7000   1
   2   2  21 96.7000  4.6000   1
  -2  -2 -21 91.1000  5.2000   1
   2   2  22 16.6000  2.9000   1
  -2  -2 -22 14.6000  5.0000   1
   2   2  23 314.200  11.300   1
  -2  -2 -23 303.400  13.900   1
   2   2  24 93.0000  5.9000   1
  -2  -2 -24 94.8000  7.0000   1
   2   3 -25 -0.4000  3.6000   1
  -2  -3  25 -2.7000  5.4000   1
   2   3 -24 54.3000  4.5000   1
  -2  -3  24 45.9000  7.3000   1
   2   3 -23 46.6000  3.8000   1
  -2  -3  23 37.1000  6.4000   1
   2   3 -22 86.7000  4.4000   1
  -2  -3  22 85.7000  8.1000   1
   2   3 -21  5.7000  2.2000   1
  -2  -3  21  2.3000  3.6000   1
   2   3 -20  2.1000  2.2000   1
  -2  -3  20  3.8000  4.8000   1
   2   3 -19 23.0000  2.3000   1
   2   3 -18  8.0000  2.3000   1
  -2  -3  18  3.2000  1.6000   1
   2   3 -17  5.4000  2.0000   1
  -2  -3  17  5.6000  2.0000   1
   2   3 -16 1645.00   39.20   1
  -2  -3  16 1712.90   76.90   1
   2   3 -15 309.700   8.100   1
  -2  -3  15 305.000   9.100   1
   2   3 -14 11.8000  1.3000   1
  -2  -3  14  9.4000  1.4000   1
   2   3 -13 864.300  19.900   1
  -2  -3  13 868.300  22.200   1
   2   3 -12 634.000  11.700   1
  -2  -3  12 630.800  22.800   1
   2   3 -11 236.200   5.100   1
  -2  -3  11 247.000  11.800   1
   2   3 -10 229.500   5.400   1
  -2  -3  10 233.100   7.000   1
   2   3  -9 228.300   4.800   1
  -2  -3   9 249.300   7.600   1
   2   3  -8 227.800   5.400   1
  -2  -3   8 227.800   5.700   1
   2   3  -7 1759.10   34.20   1
  -2  -3   7 1798.60   38.80   1
   2   3  -6 1635.10   30.90   1
  -2  -3   6 1666.30   38.00   1
   2   3  -5 529.800  14.600   1
  -2  -3   5 580.600  18.100   1
   2   3  -4 27.9000  1.2000   1
  -2  -3   4 29.7000  2.4000   1
   2   3  -3 706.900  15.900   1
  -2  -3   3 765.500  27.800   1
   2   3  -2 418.100   9.300   1
  -2  -3   2 432.500  18.600   1
   2   3  -1 174.500   3.500   1
  -2  -3   1 187.600   8.500   1
   2   3   0 361.000   7.300   1
  -2  -3   0 372.000  21.900   1
   2   3   1 31.6000  1.2000   1
  -2  -3  -1 32.4000  2.4000   1
   2   3   2 346.400  12.800   1
  -2  -3  -2 368.700  14.300   1
   2   3   3  6.5000  1.7000   1
  -2  -3  -3  4.6000  1.2000   1
   2   3   4 2663.90   89.10   1
  -2  -3  -4 2844.10   61.50   1
   2   3   5 128.600   4.800   1
  -2  -3  -5 163.000   4.800   1
   2   3   6 110.900   4.200   1
  -2  -3  -6 109.200   2.600   1
   2   3   7 76.4000  3.3000   1
  -2  -3  -7 74.7000  2.2000   1
   2   3   8 82.4000  3.4000   1
  -2  -3  -8 80.9000  2.9000   1
   2   3   9 140.600   5.000   1
  -2  -3  -9 139.500   4.900   1
   2   3  10  9.7000  1.7000   1
  -2  -3 -10  6.4000  1.3000   1
   2   3  11 702.000  20.700   1
  -2  -3 -11 712.900  20.100   1
   2   3  12 149.600   5.400   1
  -2  -3 -12 140.500   5.100   1
   2   3  13 37.1000  1.6000   1
  -2  -3 -13 40.4000  2.9000   1
   2   3  14 13.7000  2.6000   1
  -2  -3 -14 14.0000  4.3000   1
   2   3  15  0.1000  1.5000   1
  -2  -3 -15  5.1000  3.2000   1
   2   3  16 109.600   4.100   1
  -2  -3 -16 109.500   5.000   1
   2   3  17 -0.2000  2.4000   1
  -2  -3 -17  6.1000  2.2000   1
   2   3  18 45.3000  3.0000   1
  -2  -3 -18 48.5000  4.0000   1
   2   3  19 114.400   4.800   1
  -2  -3 -19 114.500   6.300   1
   2   3  20 11.7000  2.6000   1
  -2  -3 -20 14.4000  3.7000   1
   2   3  21 47.3000  3.8000   1
  -2  -3 -21 37.7000  4.4000   1
   2   3  22 -0.9000  3.1000   1
  -2  -3 -22 -3.6000  3.3000   1
   2   3  23 10.8000  4.6000   1
  -2  -3 -23  5.3000  5.7000   1
   2   3  24 56.4000  5.8000   1
  -2  -3 -24 55.0000 10.0000   1
   2   4 -24 23.0000  5.4000   1
  -2  -4  24 24.5000  7.0000   1
   2   4 -23 56.4000  5.4000   1
  -2  -4  23 56.0000  7.4000   1
   2   4 -22 -0.8000  2.8000   1
  -2  -4  22  1.8000  5.2000   1
   2   4 -21  6.9000  2.9000   1
  -2  -4  21 15.3000  4.9000   1
   2   4 -20 96.2000  5.6000   1
  -2  -4  20 83.6000  7.2000   1
   2   4 -19 -2.9000  3.0000   1
  -2  -4  19 -1.7000  3.7000   1
   2   4 -18 210.100  12.500   1
  -2  -4  18 214.400  12.300   1
   2   4 -17 71.8000  4.1000   1
   2   4 -16 17.6000  2.7000   1
   2   4 -15 52.3000  3.6000   1
  -2  -4  15 69.0000  6.1000   1
   2   4 -14 36.7000  3.0000   1
  -2  -4  14 36.6000  4.1000   1
   2   4 -13 93.0000  3.1000   1
  -2  -4  13 88.2000  5.9000   1
   2   4 -12 114.000   3.700   1
  -2  -4  12 114.400   6.800   1
   2   4 -11 188.000   6.500   1
  -2  -4  11 178.900   9.300   1
   2   4 -10 143.300   4.100   1
  -2  -4  10 134.400   5.000   1
   2   4  -9 23.5000  2.0000   1
  -2  -4   9 17.5000  1.9000   1
   2   4  -8 182.400   5.200   1
  -2  -4   8 186.400   6.300   1
   2   4  -7 910.900  17.200   1
  -2  -4   7 949.900  40.000   1
   2   4  -6 556.200   9.200   1
  -2  -4   6 550.600  21.200   1
   2   4  -5 278.300   6.600   1
  -2  -4   5 284.400  32.600   1
   2   4  -4  1.6000  0.7000   1
   2   4  -3 243.400   6.300   1
   2   4  -2 697.300  16.200   1
  -2  -4   2 740.300  26.300   1
   2   4  -1 214.000   4.700   1
  -2  -4   1 212.600   9.100   1
   2   4   0 403.600   8.600   1
  -2  -4   0 398.900  18.000   1
   2   4   1 11.1000  1.7000   1
  -2  -4  -1  7.3000  2.3000   1
   2   4   2 -1.8000  1.6000   1
  -2  -4  -2 -0.3000  2.2000   1
   2   4   3 213.700   8.700   1
  -2  -4  -3 210.700  14.300   1
   2   4   4 17.8000  2.7000   1
  -2  -4  -4 16.6000  2.5000   1
   2   4   5 194.200   5.900   1
  -2  -4  -5 203.500   8.700   1
   2   4   6 987.300  28.500   1
  -2  -4  -6 1033.00   46.60   1
   2   4   7  8.1000  1.8000   1
  -2  -4  -7  6.9000  2.0000   1
   2   4   8 -0.8000  1.8000   1
  -2  -4  -8  2.0000  0.6000   1
   2   4   9 -0.5000  2.2000   1
  -2  -4  -9  2.1000  0.8000   1
   2   4  10 50.7000  3.0000   1
  -2  -4 -10 49.4000  2.7000   1
   2   4  11 258.200  11.600   1
  -2  -4 -11 279.200  10.400   1
   2   4  12 58.0000  5.7000   1
  -2  -4 -12 67.2000  6.3000   1
   2   4  13 216.400  11.500   1
  -2  -4 -13 225.000  11.100   1
   2   4  14 139.900   6.100   1
  -2  -4 -14 128.800   8.100   1
   2   4  15 10.9000  3.5000   1
  -2  -4 -15  8.9000  4.6000   1
   2   4  16 137.400   6.400   1
  -2  -4 -16 132.900   8.200   1
   2   4  17 23.0000  3.5000   1
  -2  -4 -17 15.6000  4.8000   1
   2   4  18  0.8000  3.1000   1
  -2  -4 -18 -0.3000  4.1000   1
   2   4  19 10.0000  3.7000   1
  -2  -4 -19 19.6000  5.3000   1
   2   4  20 37.9000  4.6000   1
  -2  -4 -20 41.4000  6.1000   1
   2   4  21 39.9000  4.6000   1
  -2  -4 -21 27.4000  7.8000   1
   2   4  22 25.0000  7.6000   1
  -2  -4 -22  4.6000  5.7000   1
   2   4  23 -2.0000  7.0000   1
  -2  -4 -23  7.4000  6.1000   1
   2   5 -23 -3.2000  6.2000   1
  -2  -5  23 13.4000  6.1000   1
   2   5 -22 -1.4000  4.0000   1
  -2  -5  22  3.1000  5.2000   1
   2   5 -21 27.8000  4.4000   1
  -2  -5  21 31.9000  6.4000   1
   2   5 -20  2.5000  3.5000   1
  -2  -5  20  2.6000  4.7000   1
   2   5 -19 196.500   8.500   1
  -2  -5  19 228.300  13.500   1
   2   5 -18 57.0000  4.6000   1
   2   5 -17 23.6000  3.6000   1
   2   5 -16 191.000  11.100   1
  -2  -5  16 158.500   9.500   1
   2   5 -15 151.800   6.400   1
  -2  -5  15 166.800   9.200   1
   2   5 -14 16.3000  2.7000   1
  -2  -5  14 17.7000  4.2000   1
   2   5 -13 136.700   6.100   1
  -2  -5  13 133.500   8.600   1
   2   5 -12 141.600   6.200   1
  -2  -5  12 110.800   8.000   1
   2   5 -11 153.100   5.000   1
  -2  -5  11 158.100   8.500   1
   2   5 -10 907.800  20.500   1
  -2  -5  10 941.100  34.200   1
   2   5  -9 355.400   8.600   1
  -2  -5   9 344.200  14.900   1
   2   5  -8 33.3000  1.0000   1
   2   5  -7 471.300   9.000   1
   2   5  -6 249.600   5.800   1
   2   5  -5 181.600   4.900   1
   2   5  -4 335.300   7.700   1
   2   5  -3 458.900  13.600   1
   2   5  -2  6.3000  1.2000   1
  -2  -5   2  5.6000  2.1000   1
   2   5  -1  0.6000  1.3000   1
  -2  -5   1 -0.1000  1.4000   1
   2   5   0 50.4000  2.5000   1
  -2  -5   0 42.7000  3.5000   1
   2   5   1 88.5000  2.5000   1
  -2  -5  -1 91.0000  6.1000   1
   2   5   2 391.700   8.700   1
  -2  -5  -2 393.200  19.300   1
   2   5   3 30.9000  1.8000   1
  -2  -5  -3 31.2000  3.7000   1
   2   5   4 239.500   9.600   1
   2   5   5  5.6000  2.7000   1
   2   5   6 37.2000  3.7000   1
   2   5   7 236.700   8.400   1
   2   5   8 30.4000  4.9000   1
   2   5   9  9.4000  2.2000   1
   2   5  10 172.800   6.600   1
   2   5  11  2.7000  2.1000   1
   2   5  12 67.5000  4.5000   1
   2   5  13 145.700   5.900   1
  -2  -5 -13 168.900   9.900   1
   2   5  14 27.7000  3.8000   1
  -2  -5 -14 20.9000  4.8000   1
   2   5  15 162.500   7.600   1
  -2  -5 -15 168.200  11.900   1
   2   5  16  4.0000  3.0000   1
  -2  -5 -16 -0.9000  3.6000   1
   2   5  17 84.0000  5.4000   1
  -2  -5 -17 91.9000  9.4000   1
   2   5  18 46.2000  4.9000   1
  -2  -5 -18 47.2000  6.4000   1
   2   5  19 22.4000  4.6000   1
  -2  -5 -19 18.0000  5.2000   1
   2   5  20 65.5000  9.8000   1
  -2  -5 -20 58.8000  9.9000   1
   2   5  21  1.5000  5.5000   1
  -2  -5 -21  7.0000  5.7000   1
   2   6 -21 62.5000  8.7000   1
  -2  -6  21 52.0000  8.6000   1
   2   6 -20 -2.0000  6.6000   1
  -2  -6  20  1.5000  5.6000   1
   2   6 -19 10.5000  3.9000   1
  -2  -6  19 12.4000  5.7000   1
   2   6 -18 62.2000  5.2000   1
  -2  -6  18 62.5000  7.8000   1
   2   6 -17  4.3000  3.7000   1
  -2  -6  17 -5.2000  3.7000   1
   2   6 -16 29.9000  3.8000   1
  -2  -6  16 27.2000  4.9000   1
   2   6 -15 83.0000  6.9000   1
  -2  -6  15 99.4000  8.7000   1
   2   6 -14 16.4000  4.3000   1
  -2  -6  14 23.6000  4.4000   1
   2   6 -13 51.0000  4.2000   1
  -2  -6  13 67.7000  6.5000   1
   2   6 -12  6.4000  2.9000   1
  -2  -6  12  4.1000  4.9000   1
   2   6 -11  0.9000  1.8000   1
  -2  -6  11 -0.9000  2.7000   1
   2   6 -10 21.0000  2.4000   1
  -2  -6  10 18.9000  4.2000   1
   2   6  -9 98.8000  3.6000   1
   2   6  -8 49.9000  2.8000   1
   2   6  -7 31.2000  2.3000   1
   2   6  -6  0.6000  0.9000   1
   2   6  -5 120.700   4.000   1
   2   6  -4 13.8000  1.3000   1
   2   6  -3 41.6000  2.2000   1
   2   6  -2 22.4000  1.8000   1
   2   6  -1 70.9000  2.6000   1
   2   6   0 43.3000  1.8000   1
  -2  -6   0 39.3000  4.6000   1
   2   6   1 109.600   2.800   1
  -2  -6  -1 86.4000  8.4000   1
   2   6   2 58.5000  2.0000   1
   2   6   3 278.000   7.500   1
   2   6   4 66.3000  2.9000   1
   2   6   5 51.9000  4.0000   1
   2   6   6 24.3000  2.5000   1
   2   6   7 41.0000  4.1000   1
   2   6   8 134.400   8.400   1
   2   6   9 -8.7000  4.4000   1
   2   6  10 94.0000  7.7000   1
   2   6  11 13.4000  3.1000   1
   2   6  12 43.3000  4.1000   1
   2   6  13 14.6000  3.9000   1
   2   6  14 13.4000  3.2000   1
  -2  -6 -14 12.5000  4.9000   1
   2   6  15 35.3000  4.5000   1
  -2  -6 -15 32.9000  7.0000   1
   2   6  16  1.2000  3.3000   1
  -2  -6 -16  0.1000  4.7000   1
   2   6  17 70.6000  5.9000   1
  -2  -6 -17 75.4000  7.8000   1
   2   6  18 -4.0000  4.2000   1
  -2  -6 -18  3.2000  7.7000   1
   2   6  19 42.1000  9.2000   1
  -2  -6 -19 41.2000  7.9000   1
   2   7 -18  6.7000  5.3000   1
  -2  -7  18  4.1000  6.0000   1
   2   7 -17 71.6000  8.0000   1
  -2  -7  17 60.1000  8.0000   1
   2   7 -16 95.7000  6.6000   1
  -2  -7  16 98.4000  9.3000   1
   2   7 -15  2.7000  3.3000   1
  -2  -7  15 -9.8000  6.5000   1
   2   7 -14 27.5000  4.4000   1
  -2  -7  14 31.2000  5.6000   1
   2   7 -13 252.200  10.100   1
  -2  -7  13 255.900  15.100   1
   2   7 -12 25.8000  3.6000   1
  -2  -7  12 32.4000  5.6000   1
   2   7 -11  2.6000  3.4000   1
  -2  -7  11 -2.3000  5.3000   1
   2   7 -10 257.500  10.300   1
  -2  -7  10 223.000  11.800   1
   2   7  -9 112.200   4.500   1
   2   7  -8 61.0000  4.1000   1
   2   7  -7 309.300  10.800   1
   2   7  -6 200.100   6.100   1
   2   7  -5  1.2000  2.0000   1
   2   7  -4 130.600   4.300   1
   2   7  -3 105.500   4.400   1
   2   7  -2 268.000   6.900   1
   2   7  -1 15.7000  1.6000   1
   2   7   0 155.700   4.400   1
   2   7   1 85.4000  3.3000   1
   2   7   2 21.3000  1.9000   1
   2   7   3 12.6000  1.9000   1
   2   7   4  2.5000  1.8000   1
   2   7   5 295.300   8.900   1
   2   7   6 34.3000  3.0000   1
   2   7   7 331.400   9.400   1
   2   7   8 11.9000  2.9000   1
   2   7   9  3.4000  2.1000   1
   2   7  10  1.3000  3.8000   1
   2   7  11 44.9000  4.7000   1
   2   7  12  2.3000  2.9000   1
   2   7  13 39.3000  4.8000   1
   2   7  14 39.2000  4.8000   1
  -2  -7 -14 40.5000  8.1000   1
   2   7  15 39.1000  4.9000   1
  -2  -7 -15 42.1000  7.6000   1
   2   7  16 -1.6000  4.7000   1
  -2  -7 -16 11.8000  5.8000   1
   2   7  17 68.2000 10.3000   1
   2   8 -15 20.7000  6.2000   1
  -2  -8  15 29.7000  6.3000   1
   2   8 -14  6.0000  5.9000   1
  -2  -8  14 -3.7000  5.5000   1
   2   8 -13  7.0000  3.9000   1
  -2  -8  13  1.4000  5.1000   1
   2   8 -12 10.9000  3.5000   1
  -2  -8  12  6.9000  6.8000   1
   2   8 -11 38.0000  5.1000   1
  -2  -8  11 42.1000  6.3000   1
   2   8 -10 113.300   7.100   1
  -2  -8  10 113.800   9.500   1
   2   8  -9 59.2000  5.0000   1
   2   8  -8 49.4000  4.6000   1
   2   8  -7 -1.4000  3.0000   1
   2   8  -6 40.6000  4.1000   1
   2   8  -5 24.1000  3.6000   1
   2   8  -4  3.1000  2.4000   1
   2   8  -3  0.4000  2.1000   1
   2   8  -2 89.4000  4.2000   1
   2   8  -1  8.9000  2.3000   1
   2   8   0 -0.4000  1.8000   1
   2   8   1  1.1000  1.6000   1
   2   8   2 98.4000  3.6000   1
   2   8   3 51.6000  2.9000   1
   2   8   4 104.700   4.000   1
   2   8   5 80.4000  4.7000   1
   2   8   6 14.9000  3.2000   1
   2   8   7 110.400   6.400   1
   2   8   8 10.7000  3.4000   1
   2   8   9  0.8000  4.2000   1
   2   8  10  5.0000  3.4000   1
   2   8  11  1.5000  3.2000   1
   2   8  12 11.0000  5.3000   1
   2   8  13 -1.0000  5.1000   1
   2   9 -10 190.700  13.000   1
  -2  -9  10 153.100  12.600   1
   2   9  -9 11.2000  4.5000   1
   2   9  -8  6.0000  5.6000   1
   2   9  -7 224.300  15.300   1
   2   9  -6 21.4000  8.2000   1
   2   9  -5 85.5000  9.4000   1
   2   9  -4 84.3000  9.0000   1
   2   9  -3 66.2000  5.7000   1
   2   9  -2 45.7000  6.3000   1
   2   9  -1 10.8000  4.4000   1
   2   9   2 81.5000  8.5000   1
   2   9   3 155.700  11.200   1
   2   9   4 82.6000  8.6000   1
   2   9   5  8.2000  3.2000   1
   2   9   6  3.1000  3.5000   1
   2   9   7  1.4000  3.1000   1
   2   9   8 176.800  14.000   1
   3   0 -26 28.6000  7.8000   1
   3   0 -25  3.9000  3.1000   1
   3   0 -24 16.7000  3.7000   1
   3   0 -23 -0.5000  3.1000   1
   3   0 -22 945.800  19.100   1
   3   0 -21  1.3000  1.2000   1
   3   0 -20 546.700  11.700   1
   3   0 -19 -1.3000  1.4000   1
   3   0 -18 27.6000  1.7000   1
   3   0 -17 -0.6000  0.9000   1
   3   0 -16 79.5000  2.4000   1
   3   0 -15 -1.3000  0.8000   1
   3   0 -14 346.200   7.700   1
   3   0 -13 -0.1000  0.6000   1
   3   0 -12 94.0000  2.5000   1
   3   0 -11  1.3000  0.7000   1
   3   0 -10 1044.70   17.90   1
   3   0  -9  0.5000  0.4000   1
   3   0  -8 104.700   1.900   1
   3   0  -7  1.0000  0.3000   1
   3   0  -6 1478.40   25.40   1
   3   0  -5  0.4000  0.6000   1
   3   0  -4 555.200  10.000   1
   3   0  -3  0.4000  0.3000   1
   3   0  -2 28.7000  0.7000   1
   3   0  -1  0.2000  0.3000   1
   3   0   0 74.4000  1.3000   1
   3   0   1  0.7000  0.4000   1
   3   0   2 4135.00   70.60   1
   3   0   3  0.9000  0.8000   1
   3   0   4  7.8000  0.7000   1
   3   0   5  1.3000  0.6000   1
   3   0   6 70.0000  2.3000   1
   3   0   7  1.3000  0.9000   1
   3   0   8 180.800   6.000   1
   3   0   9 -1.2000  1.2000   1
   3   0  10 56.9000  3.9000   1
   3   0  11  0.0000  1.4000   1
   3   0  12  3.6000  2.5000   1
   3   0  13 -1.2000  1.3000   1
   3   0  14  6.7000  1.5000   1
   3   0  15  1.2000  1.5000   1
   3   0  16 162.000   5.900   1
   3   0  17  2.0000  1.9000   1
   3   0  18 339.700   9.000   1
   3   0  19  2.2000  2.2000   1
   3   0  20 200.800   6.700   1
   3   0  21  4.5000  3.9000   1
   3   0  22 69.9000  8.2000   1
   3   0  23 -4.1000  2.6000   1
   3   0  24 -0.6000  3.0000   1
   3   1 -26 33.5000  4.7000   1
  -3  -1  26 36.1000  6.9000   1
   3   1 -25  0.3000  4.6000   1
  -3  -1  25  7.1000  4.7000   1
   3   1 -24 50.5000  4.9000   1
  -3  -1  24 46.7000  6.4000   1
   3   1 -23 13.0000  2.2000   1
  -3  -1  23 15.7000  3.6000   1
   3   1 -22 31.2000  2.3000   1
  -3  -1  22 20.9000  2.8000   1
   3   1 -21 242.800   7.700   1
  -3  -1  21 214.000   8.400   1
   3   1 -20 201.700   5.900   1
  -3  -1  20 219.400   7.800   1
   3   1 -19 291.700   6.700   1
  -3  -1  19 291.400  13.700   1
   3   1 -18 344.500   8.600   1
  -3  -1  18 342.100  14.500   1
   3   1 -17 902.600  16.600   1
  -3  -1  17 911.200  22.800   1
   3   1 -16  0.1000  1.0000   1
  -3  -1  16  0.8000  1.3000   1
   3   1 -15 142.100   3.700   1
  -3  -1  15 144.400   3.800   1
   3   1 -14 292.900   6.800   1
  -3  -1  14 285.800   9.200   1
   3   1 -13 11.3000  1.0000   1
  -3  -1  13 11.2000  1.1000   1
   3   1 -12  8.5000  0.7000   1
  -3  -1  12  8.4000  1.1000   1
   3   1 -11 473.700   9.300   1
  -3  -1  11 459.700  11.200   1
   3   1 -10  6.7000  0.6000   1
  -3  -1  10  6.0000  0.7000   1
   3   1  -9 79.4000  1.4000   1
  -3  -1   9 78.4000  2.2000   1
   3   1  -8 10.6000  0.6000   1
  -3  -1   8  8.7000  0.8000   1
   3   1  -7 25.1000  0.7000   1
  -3  -1   7 25.7000  1.1000   1
   3   1  -6 2483.30   36.70   1
  -3  -1   6 2513.60   52.10   1
   3   1  -5 1141.90   16.40   1
  -3  -1   5 1178.00   23.70   1
   3   1  -4 198.400   3.300   1
  -3  -1   4 195.800   5.000   1
   3   1  -3 955.100  15.300   1
  -3  -1   3 943.900  17.000   1
   3   1  -2 163.200   2.800   1
  -3  -1   2 163.600   2.900   1
   3   1  -1 677.300   9.600   1
  -3  -1   1 684.100  10.600   1
   3   1   0 3257.70   48.20   1
  -3  -1   0 3303.40   66.00   1
   3   1   1 596.700  12.100   1
  -3  -1  -1 610.900  12.200   1
   3   1   2 53.4000  1.2000   1
  -3  -1  -2 52.0000  1.5000   1
   3   1   3 2562.00   38.60   1
  -3  -1  -3 2668.20   59.80   1
   3   1   4 232.900   4.000   1
  -3  -1  -4 235.500   5.200   1
   3   1   5 112.200   2.500   1
  -3  -1  -5 115.600   3.100   1
   3   1   6 1204.50   22.00   1
  -3  -1  -6 1256.80   22.60   1
   3   1   7 453.000  13.200   1
  -3  -1  -7 447.500   7.700   1
   3   1   8 17.5000  2.3000   1
  -3  -1  -8 14.1000  1.1000   1
   3   1   9 798.900  35.200   1
  -3  -1  -9 789.300  15.300   1
   3   1  10 26.7000  2.9000   1
  -3  -1 -10 30.0000  1.8000   1
   3   1  11 11.9000  2.7000   1
  -3  -1 -11 10.2000  1.6000   1
   3   1  12 81.5000  5.4000   1
  -3  -1 -12 80.3000  3.1000   1
   3   1  13 238.900   7.400   1
  -3  -1 -13 228.000   5.800   1
   3   1  14 155.600   4.700   1
  -3  -1 -14 157.000   4.700   1
   3   1  15 120.500   5.200   1
  -3  -1 -15 120.200   3.900   1
   3   1  16 19.7000  2.4000   1
  -3  -1 -16 23.5000  2.4000   1
   3   1  17 142.700   8.400   1
  -3  -1 -17 135.700   4.800   1
   3   1  18 299.600   8.200   1
  -3  -1 -18 300.200   8.100   1
   3   1  19 33.1000  2.7000   1
  -3  -1 -19 35.0000  2.9000   1
   3   1  20  5.9000  2.2000   1
  -3  -1 -20  8.2000  3.2000   1
   3   1  21 148.200   5.800   1
  -3  -1 -21 151.500   6.100   1
   3   1  22  0.8000  2.7000   1
  -3  -1 -22  1.2000  3.0000   1
   3   1  23 -1.3000  2.6000   1
  -3  -1 -23 -1.8000  5.1000   1
   3   1  24 141.800   8.700   1
  -3  -1 -24 136.800   8.500   1
   3   2 -26 34.4000  5.6000   1
  -3  -2  26 29.2000  8.9000   1
   3   2 -25 290.000  13.500   1
  -3  -2  25 258.900  17.100   1
   3   2 -24  0.2000  3.2000   1
  -3  -2  24  1.7000  4.6000   1
   3   2 -23  5.1000  2.8000   1
  -3  -2  23 10.9000  4.7000   1
   3   2 -22  0.7000  1.9000   1
  -3  -2  22 -2.5000  5.6000   1
   3   2 -21 252.100   6.400   1
  -3  -2  21 208.200  11.000   1
   3   2 -20 165.300   5.400   1
  -3  -2  20 165.700  10.400   1
   3   2 -19 225.600   6.500   1
  -3  -2  19 241.100   8.000   1
   3   2 -18 26.9000  2.0000   1
  -3  -2  18 21.9000  2.3000   1
   3   2 -17 159.600   5.700   1
  -3  -2  17 160.600   5.600   1
   3   2 -16 123.100   3.900   1
  -3  -2  16 133.300   4.700   1
   3   2 -15 11.4000  1.2000   1
   3   2 -14  6.9000  1.1000   1
  -3  -2  14  7.3000  1.9000   1
   3   2 -13 34.4000  1.4000   1
  -3  -2  13 39.4000  3.8000   1
   3   2 -12  9.2000  0.9000   1
   3   2 -11 259.000   4.300   1
   3   2 -10 26.1000  1.2000   1
  -3  -2  10 27.4000  3.4000   1
   3   2  -9  2.1000  0.8000   1
  -3  -2   9  4.0000  1.2000   1
   3   2  -8  0.5000  0.7000   1
  -3  -2   8 -0.2000  0.9000   1
   3   2  -7 1534.50   28.60   1
  -3  -2   7 1576.20   25.50   1
   3   2  -6  1.0000  0.9000   1
  -3  -2   6  1.1000  0.2000   1
   3   2  -5 40.9000  1.7000   1
  -3  -2   5 40.0000  1.3000   1
   3   2  -4 155.900   3.200   1
  -3  -2   4 156.600   3.800   1
   3   2  -3 97.3000  2.0000   1
  -3  -2   3 96.8000  2.6000   1
   3   2  -2 1774.80   30.80   1
  -3  -2   2 1828.00   37.20   1
   3   2  -1 2143.60   35.40   1
  -3  -2   1 2206.70   43.90   1
   3   2   0 339.300   6.000   1
  -3  -2   0 342.400   7.500   1
   3   2   1 46.2000  1.4000   1
  -3  -2  -1 48.9000  1.4000   1
   3   2   2 329.100   8.700   1
  -3  -2  -2 338.800   6.300   1
   3   2   3 89.1000  2.3000   1
  -3  -2  -3 90.5000  2.0000   1
   3   2   4 300.800   6.700   1
  -3  -2  -4 298.500   6.000   1
   3   2   5 1262.60   25.80   1
  -3  -2  -5 1303.10   27.70   1
   3   2   6 24.2000  1.2000   1
  -3  -2  -6 23.7000  1.3000   1
   3   2   7 149.800   3.900   1
  -3  -2  -7 157.400   4.900   1
   3   2   8 44.6000  1.8000   1
  -3  -2  -8 52.6000  2.5000   1
   3   2   9 162.200   4.300   1
  -3  -2  -9 166.900   5.600   1
   3   2  10 214.200   6.500   1
  -3  -2 -10 213.000   5.400   1
   3   2  11 149.000   5.300   1
  -3  -2 -11 145.000   4.100   1
   3   2  12  0.8000  1.6000   1
  -3  -2 -12  3.2000  2.3000   1
   3   2  13 197.500   6.900   1
  -3  -2 -13 205.300  10.200   1
   3   2  14 103.400   3.600   1
  -3  -2 -14 97.2000  4.3000   1
   3   2  15 107.800   4.900   1
  -3  -2 -15 95.5000  4.6000   1
   3   2  16 81.5000  4.2000   1
  -3  -2 -16 94.4000  4.7000   1
   3   2  17 151.000   5.300   1
  -3  -2 -17 150.500   6.100   1
   3   2  18  0.1000  2.0000   1
  -3  -2 -18  2.3000  2.5000   1
   3   2  19 106.300   4.700   1
  -3  -2 -19 96.5000  5.5000   1
   3   2  20  6.1000  2.8000   1
  -3  -2 -20  0.2000  3.0000   1
   3   2  21  4.3000  2.5000   1
  -3  -2 -21  1.0000  3.4000   1
   3   2  22 113.800   5.300   1
  -3  -2 -22 114.600   7.100   1
   3   2  23  3.0000  3.8000   1
  -3  -2 -23 -0.9000  3.7000   1
   3   2  24 103.300   7.900   1
  -3  -2 -24 96.9000  7.6000   1
   3   3 -25 80.7000 10.3000   1
  -3  -3  25 78.8000  9.3000   1
   3   3 -24 64.3000  7.5000   1
  -3  -3  24 58.6000  8.2000   1
   3   3 -23 94.8000  9.1000   1
  -3  -3  23 103.100  10.900   1
   3   3 -22 124.000   8.600   1
  -3  -3  22 134.200   9.700   1
   3   3 -21 53.4000  5.9000   1
  -3  -3  21 64.8000  6.8000   1
   3   3 -20 71.9000  4.1000   1
  -3  -3  20 76.2000  6.3000   1
   3   3 -19  0.1000  1.9000   1
   3   3 -18 115.200   5.500   1
  -3  -3  18 103.300   7.700   1
   3   3 -17 49.4000  3.4000   1
  -3  -3  17 65.9000  3.3000   1
   3   3 -16 66.4000  3.7000   1
  -3  -3  16 65.2000  3.3000   1
   3   3 -15  1.1000  1.1000   1
  -3  -3  15 -1.5000  0.9000   1
   3   3 -14 594.900  12.400   1
  -3  -3  14 612.200  21.800   1
   3   3 -13 43.3000  1.7000   1
  -3  -3  13 31.3000  3.7000   1
   3   3 -12 103.200   3.300   1
  -3  -3  12 106.300   5.700   1
   3   3 -11 23.7000  1.7000   1
   3   3 -10 16.1000  1.4000   1
   3   3  -9 205.500   5.100   1
  -3  -3   9 178.500   7.900   1
   3   3  -8 564.300  11.400   1
  -3  -3   8 578.000  15.500   1
   3   3  -7 81.8000  2.8000   1
  -3  -3   7 72.7000  2.8000   1
   3   3  -6 156.400   5.400   1
  -3  -3   6 161.600   4.900   1
   3   3  -5 273.600   8.800   1
  -3  -3   5 257.800   7.000   1
   3   3  -4 23.3000  1.0000   1
  -3  -3   4 23.7000  1.1000   1
   3   3  -3 1487.10   25.10   1
  -3  -3   3 1538.50   59.50   1
   3   3  -2 741.400  12.800   1
  -3  -3   2 782.900  28.200   1
   3   3  -1 37.2000  1.2000   1
  -3  -3   1 38.1000  2.5000   1
   3   3   0 533.900   9.300   1
  -3  -3   0 537.500  19.500   1
   3   3   1 918.000  20.200   1
  -3  -3  -1 971.000  37.100   1
   3   3   2 84.5000  4.1000   1
  -3  -3  -2 79.2000  3.2000   1
   3   3   3 1375.00   45.50   1
  -3  -3  -3 1414.40   30.50   1
   3   3   4 308.500  11.600   1
  -3  -3  -4 342.900   9.700   1
   3   3   5 48.9000  2.7000   1
  -3  -3  -5 51.8000  2.4000   1
   3   3   6 328.400   9.100   1
  -3  -3  -6 329.000   6.400   1
   3   3   7 17.3000  1.9000   1
  -3  -3  -7 18.6000  1.8000   1
   3   3   8 18.3000  2.1000   1
  -3  -3  -8 13.5000  1.9000   1
   3   3   9 17.6000  2.6000   1
  -3  -3  -9 14.6000  1.9000   1
   3   3  10 314.400  13.700   1
  -3  -3 -10 306.900  16.500   1
   3   3  11 61.0000  3.6000   1
  -3  -3 -11 50.4000  2.9000   1
   3   3  12 45.8000  4.5000   1
  -3  -3 -12 36.3000  4.5000   1
   3   3  13 148.100   5.400   1
  -3  -3 -13 155.300   8.600   1
   3   3  14 162.300   5.000   1
  -3  -3 -14 168.200   9.400   1
   3   3  15 558.900  13.600   1
  -3  -3 -15 540.400  21.600   1
   3   3  16  9.6000  2.1000   1
  -3  -3 -16  2.5000  3.5000   1
   3   3  17 29.1000  2.7000   1
  -3  -3 -17 44.9000  5.3000   1
   3   3  18 96.0000  4.4000   1
  -3  -3 -18 93.8000  8.7000   1
   3   3  19 10.7000  2.5000   1
  -3  -3 -19  6.3000  4.3000   1
   3   3  20 76.9000  4.5000   1
  -3  -3 -20 75.6000  7.3000   1
   3   3  21 140.800   6.600   1
  -3  -3 -21 178.400  13.000   1
   3   3  22 20.7000  3.9000   1
  -3  -3 -22 21.6000  6.6000   1
   3   3  23 27.5000  8.3000   1
  -3  -3 -23 35.0000  7.5000   1
  -3  -4  24 51.9000  8.3000   1
   3   4 -23  3.2000  4.7000   1
  -3  -4  23  8.3000  5.5000   1
   3   4 -22 192.200  12.400   1
  -3  -4  22 184.500  13.300   1
   3   4 -21 10.2000  3.3000   1
  -3  -4  21 23.1000  7.3000   1
   3   4 -20  3.6000  2.6000   1
  -3  -4  20 -7.4000  5.8000   1
   3   4 -19 44.2000  3.4000   1
  -3  -4  19 45.6000  6.8000   1
   3   4 -18 226.400   9.100   1
   3   4 -17 177.300   7.300   1
   3   4 -16 252.500   8.900   1
   3   4 -15 21.8000  3.2000   1
   3   4 -14  2.9000  2.1000   1
   3   4 -13 28.8000  2.8000   1
  -3  -4  13 33.3000  4.1000   1
   3   4 -12 72.9000  3.1000   1
  -3  -4  12 78.8000  5.5000   1
   3   4 -11 -0.7000  1.3000   1
  -3  -4  11  3.0000  2.2000   1
   3   4 -10 33.3000  2.0000   1
  -3  -4  10 23.6000  3.6000   1
   3   4  -9  8.9000  1.5000   1
  -3  -4   9  9.1000  2.1000   1
   3   4  -8 399.100   9.200   1
  -3  -4   8 404.800  16.500   1
   3   4  -7 57.7000  2.4000   1
  -3  -4   7 61.7000  4.0000   1
   3   4  -6 415.300  12.700   1
  -3  -4   6 423.700  15.600   1
   3   4  -5 117.400   3.400   1
   3   4  -4 1266.00   29.40   1
  -3  -4   4 1307.90   46.10   1
   3   4  -3 18.8000  1.1000   1
  -3  -4   3 16.0000  1.7000   1
   3   4  -2 204.000   4.400   1
  -3  -4   2 215.900  11.000   1
   3   4  -1 28.0000  1.1000   1
  -3  -4   1 30.6000  2.7000   1
   3   4   0 31.2000  1.0000   1
  -3  -4   0 32.5000  3.1000   1
   3   4   1  6.2000  1.2000   1
  -3  -4  -1  7.0000  1.8000   1
   3   4   2 890.700  24.100   1
  -3  -4  -2 924.000  43.400   1
   3   4   3  1.2000  2.0000   1
  -3  -4  -3 -2.1000  1.5000   1
   3   4   4 -2.5000  1.8000   1
  -3  -4  -4  0.7000  0.9000   1
   3   4   5 23.1000  2.8000   1
  -3  -4  -5 20.2000  1.8000   1
   3   4   6 258.200   8.400   1
  -3  -4  -6 269.400  12.700   1
   3   4   7 11.6000  2.9000   1
  -3  -4  -7 15.1000  2.4000   1
   3   4   8 827.900  21.700   1
  -3  -4  -8 863.700  32.300   1
   3   4   9  1.3000  1.8000   1
  -3  -4  -9  0.3000  0.5000   1
   3   4  10 290.800  14.000   1
  -3  -4 -10 284.800   9.600   1
   3   4  11 17.1000  3.6000   1
   3   4  12 272.800  13.800   1
  -3  -4 -12 284.600  14.600   1
   3   4  13 57.8000  5.5000   1
  -3  -4 -13 54.5000  6.3000   1
   3   4  14 606.500  18.600   1
  -3  -4 -14 586.700  25.700   1
   3   4  15 45.4000  4.1000   1
  -3  -4 -15 43.4000  5.6000   1
   3   4  16 72.6000  5.0000   1
  -3  -4 -16 69.2000  6.7000   1
   3   4  17 20.2000  3.3000   1
  -3  -4 -17 18.9000  4.7000   1
   3   4  18 26.3000  3.9000   1
  -3  -4 -18 28.1000  5.3000   1
   3   4  19 18.1000  4.5000   1
  -3  -4 -19 28.5000  6.8000   1
   3   4  20 98.4000  7.5000   1
  -3  -4 -20 89.2000  9.1000   1
   3   4  21 42.8000  8.3000   1
  -3  -4 -21 35.1000  7.2000   1
   3   4  22 20.1000  7.8000   1
  -3  -4 -22 21.7000  8.6000   1
  -3  -5  23 -5.3000  5.4000   1
   3   5 -22  2.7000  4.2000   1
  -3  -5  22  1.0000  5.3000   1
   3   5 -21 39.8000  4.9000   1
  -3  -5  21 33.5000  8.9000   1
   3   5 -20 68.7000  5.5000   1
  -3  -5  20 66.5000  8.5000   1
   3   5 -19 62.1000  5.2000   1
   3   5 -18  7.4000  2.8000   1
   3   5 -17 154.300   6.800   1
  -3  -5  17 156.200  11.000   1
   3   5 -16 13.2000  2.7000   1
  -3  -5  16 12.8000  4.4000   1
   3   5 -15 10.1000  2.8000   1
  -3  -5  15 11.8000  3.8000   1
   3   5 -14 17.1000  2.7000   1
  -3  -5  14 20.9000  4.3000   1
   3   5 -13 12.0000  2.3000   1
  -3  -5  13 12.0000  3.3000   1
   3   5 -12 164.400   5.200   1
  -3  -5  12 166.000  10.100   1
   3   5 -11 78.6000  3.3000   1
  -3  -5  11 82.6000  6.3000   1
   3   5 -10 11.1000  1.8000   1
  -3  -5  10 14.1000  2.9000   1
   3   5  -9 41.2000  2.3000   1
  -3  -5   9 44.2000  4.7000   1
   3   5  -8 100.800   3.700   1
  -3  -5   8 91.3000  5.8000   1
   3   5  -7 135.300   4.500   1
  -3  -5   7 134.300   6.600   1
   3   5  -6 95.5000  2.7000   1
   3   5  -5 22.4000  1.3000   1
   3   5  -4  2.4000  0.9000   1
   3   5  -3 795.200  16.500   1
  -3  -5   3 859.700  33.200   1
   3   5  -2 282.300   6.300   1
  -3  -5   2 259.900  16.100   1
   3   5  -1 413.200   8.800   1
  -3  -5   1 384.500  20.900   1
   3   5   0 795.200  13.600   1
  -3  -5   0 767.500  40.000   1
   3   5   1  5.6000  1.3000   1
  -3  -5  -1  4.0000  1.9000   1
   3   5   2  0.4000  1.5000   1
  -3  -5  -2  6.2000  3.0000   1
   3   5   3 36.2000  4.3000   1
  -3  -5  -3 31.8000  4.0000   1
   3   5   4 364.200  10.600   1
   3   5   5 53.8000  4.5000   1
  -3  -5  -5 41.8000  3.6000   1
   3   5   6 34.0000  4.0000   1
  -3  -5  -6 41.5000  4.0000   1
   3   5   7 92.6000  6.3000   1
  -3  -5  -7 68.1000  5.7000   1
   3   5   8 25.5000  4.0000   1
   3   5   9 18.9000  2.8000   1
   3   5  10 16.0000  2.6000   1
   3   5  11 267.900   9.200   1
   3   5  12 300.300  10.100   1
   3   5  13 72.4000  4.7000   1
  -3  -5 -13 69.0000  6.9000   1
   3   5  14  2.2000  3.0000   1
  -3  -5 -14  2.5000  5.7000   1
   3   5  15 16.1000  3.5000   1
  -3  -5 -15 11.0000  4.3000   1
   3   5  16 150.500   7.300   1
  -3  -5 -16 160.700  11.200   1
   3   5  17 17.5000  5.5000   1
  -3  -5 -17 14.3000  4.9000   1
   3   5  18 146.500  10.800   1
  -3  -5 -18 125.500  11.100   1
   3   5  19  1.9000  3.5000   1
  -3  -5 -19 -6.5000  5.4000   1
   3   5  20 37.4000  7.6000   1
  -3  -5 -20 29.8000  7.2000   1
   3   6 -21 28.2000  6.1000   1
  -3  -6  21 31.4000  7.3000   1
   3   6 -20  6.5000  6.2000   1
  -3  -6  20 14.3000  6.0000   1
   3   6 -19 14.3000  4.4000   1
  -3  -6  19  7.7000  4.9000   1
   3   6 -18  2.7000  4.0000   1
  -3  -6  18  4.4000  5.2000   1
   3   6 -17  1.0000  2.8000   1
  -3  -6  17  8.2000  4.5000   1
   3   6 -16 -4.7000  2.7000   1
   3   6 -15 126.100   6.400   1
   3   6 -14 18.3000  5.2000   1
  -3  -6  14 16.1000  4.3000   1
   3   6 -13 201.200   8.000   1
  -3  -6  13 211.500  11.400   1
   3   6 -12 189.900   6.100   1
  -3  -6  12 201.900  11.200   1
   3   6 -11 274.600   8.300   1
  -3  -6  11 252.800  12.900   1
   3   6 -10 -1.4000  1.9000   1
  -3  -6  10  1.3000  2.8000   1
   3   6  -9 105.900   4.000   1
  -3  -6   9 116.400   7.300   1
   3   6  -8 45.9000  2.7000   1
  -3  -6   8 48.2000  5.1000   1
   3   6  -7 122.800   4.600   1
   3   6  -6  5.4000  1.9000   1
   3   6  -5 105.100   3.600   1
   3   6  -4 21.4000  1.6000   1
   3   6  -3 159.200   4.700   1
   3   6  -2 143.500   4.300   1
  -3  -6   2 151.700  11.500   1
   3   6  -1 564.000  12.200   1
  -3  -6   1 520.200  38.200   1
   3   6   0 51.6000  1.8000   1
  -3  -6   0 36.3000  4.5000   1
   3   6   1  3.2000  1.5000   1
  -3  -6  -1 -1.5000  2.6000   1
   3   6   2 76.2000  2.7000   1
   3   6   3 206.000   5.900   1
   3   6   4 29.4000  2.3000   1
   3   6   5 716.100  25.500   1
   3   6   6 45.3000  5.0000   1
   3   6   7 59.6000  6.4000   1
   3   6   8 203.100  11.100   1
   3   6   9 220.200  12.200   1
   3   6  10 196.600  11.400   1
   3   6  11 534.500  17.400   1
   3   6  12  4.0000  3.1000   1
   3   6  13 44.7000  4.6000   1
   3   6  14  2.1000  3.4000   1
  -3  -6 -14 11.1000  6.7000   1
   3   6  15 19.8000  3.7000   1
  -3  -6 -15  6.9000  4.9000   1
   3   6  16  1.2000  3.2000   1
  -3  -6 -16 -1.7000  4.3000   1
   3   6  17  9.9000  5.1000   1
  -3  -6 -17 15.5000  6.5000   1
   3   6  18 12.6000  6.0000   1
  -3  -6 -18  1.6000  5.4000   1
   3   7 -18 36.7000  7.1000   1
  -3  -7  18 58.9000  8.3000   1
   3   7 -17 93.8000  8.4000   1
   3   7 -16 22.5000  4.7000   1
   3   7 -15 16.2000  4.2000   1
   3   7 -14  6.9000  4.0000   1
  -3  -7  14 12.0000  5.0000   1
   3   7 -13 -1.8000  3.6000   1
  -3  -7  13 15.9000  5.4000   1
   3   7 -12  5.4000  3.6000   1
  -3  -7  12 -3.1000  3.3000   1
   3   7 -11  1.5000  2.0000   1
   3   7 -10 46.7000  3.2000   1
   3   7  -9 117.100   5.000   1
  -3  -7   9 119.500   7.700   1
   3   7  -8  1.3000  2.8000   1
   3   7  -7 68.4000  3.5000   1
   3   7  -6 226.400   7.000   1
   3   7  -5 129.900   4.600   1
   3   7  -4 271.200   9.000   1
   3   7  -3 394.900  10.800   1
   3   7  -2 29.0000  2.0000   1
   3   7  -1  2.0000  1.3000   1
   3   7   0 176.500   6.000   1
   3   7   1 158.000   5.100   1
   3   7   2  2.2000  1.4000   1
   3   7   3 42.3000  2.6000   1
   3   7   4  7.9000  1.8000   1
   3   7   5  2.2000  2.1000   1
   3   7   6  3.2000  2.0000   1
   3   7   7 39.9000  3.0000   1
   3   7   8 284.100   9.300   1
   3   7   9  6.8000  2.6000   1
   3   7  10 37.5000  5.0000   1
   3   7  11 57.5000  4.3000   1
   3   7  12 37.5000  5.2000   1
   3   7  13  0.7000  3.4000   1
   3   7  14 41.9000  6.1000   1
  -3  -7 -14 31.5000  6.7000   1
   3   7  15 29.6000  4.8000   1
  -3  -7 -15 17.9000  6.3000   1
   3   7  16 -1.2000  5.4000   1
  -3  -7 -16  0.3000  8.5000   1
  -3  -8  15 -2.5000  5.8000   1
   3   8 -14 132.600  12.000   1
  -3  -8  14 126.200  10.600   1
   3   8 -13 89.1000  8.5000   1
   3   8 -12 167.500   8.900   1
   3   8 -11  4.9000  4.4000   1
  -3  -8  11  5.8000  5.2000   1
   3   8 -10 54.8000  8.4000   1
  -3  -8  10 30.5000  5.5000   1
   3   8  -9 64.8000  7.2000   1
  -3  -8   9 57.5000  7.3000   1
   3   8  -8 217.200  12.700   1
   3   8  -7 21.6000  5.2000   1
   3   8  -6 53.4000  5.2000   1
   3   8  -5  3.7000  2.2000   1
   3   8  -4 135.100   6.000   1
   3   8  -3  5.2000  2.3000   1
   3   8  -2  3.0000  2.1000   1
   3   8  -1 15.7000  2.7000   1
   3   8   0 47.1000  3.6000   1
   3   8   1 14.0000  2.7000   1
   3   8   2 318.900  14.400   1
   3   8   3 35.3000  3.2000   1
   3   8   4 21.7000  2.4000   1
   3   8   5 60.6000  3.5000   1
   3   8   6 289.200   7.800   1
   3   8   7 80.2000  8.9000   1
   3   8   8 143.900  12.800   1
   3   8   9 29.5000  4.7000   1
   3   8  10  4.2000  3.6000   1
   3   8  11 16.4000  3.9000   1
   3   8  12  8.0000  4.1000   1
   3   9  -9  6.5000  3.8000   1
  -3  -9   9  4.1000  5.5000   1
   3   9  -8 147.900  12.500   1
  -3  -9   8 158.500  11.300   1
   3   9  -7  2.7000  5.3000   1
   3   9  -6 217.500  16.900   1
   3   9  -5 14.9000  3.6000   1
   3   9  -4 -5.3000  3.1000   1
   3   9  -3 27.0000  4.2000   1
   3   9  -2 38.4000  4.7000   1
   3   9  -1 12.7000  3.6000   1
   3   9   0 98.5000  6.6000   1
   3   9   1 17.0000  4.4000   1
   3   9   2 14.9000  5.5000   1
   3   9   3  9.3000  3.4000   1
   3   9   4 -0.7000  3.4000   1
   3   9   5 50.6000  5.1000   1
   3   9   6 -5.6000  5.0000   1
   4   0 -26  3.8000  5.3000   1
   4   0 -25 -2.6000  4.9000   1
   4   0 -24 31.6000  4.0000   1
   4   0 -23  2.4000  2.4000   1
   4   0 -22 18.1000  2.6000   1
   4   0 -21  1.5000  2.0000   1
   4   0 -20 142.100   5.000   1
   4   0 -19  1.5000  1.5000   1
   4   0 -18 102.900   3.200   1
   4   0 -17 -2.6000  1.1000   1
   4   0 -16 46.4000  1.8000   1
   4   0 -15  0.7000  0.8000   1
   4   0 -14 27.7000  1.2000   1
   4   0 -13 -0.2000  0.6000   1
   4   0 -12 3125.40   70.20   1
   4   0 -11 -0.4000  1.2000   1
   4   0 -10 382.000  15.200   1
   4   0  -9  0.0000  0.8000   1
   4   0  -8 1344.10   22.10   1
   4   0  -7  1.1000  0.6000   1
   4   0  -6 4327.40   83.20   1
   4   0  -5  1.4000  0.6000   1
   4   0  -4 351.100   6.700   1
   4   0  -3  0.1000  0.4000   1
   4   0  -2 20.4000  0.7000   1
   4   0  -1  0.8000  0.4000   1
   4   0   0 1972.90   27.90   1
   4   0   1  0.9000  0.5000   1
   4   0   2 1421.70   19.50   1
   4   0   3  1.0000  0.6000   1
   4   0   4 387.700   7.200   1
   4   0   5  0.4000  0.5000   1
   4   0   6 1041.50   23.00   1
   4   0   7  1.8000  0.9000   1
   4   0   8 117.500   4.400   1
   4   0   9  1.8000  1.1000   1
   4   0  10  3.6000  1.5000   1
   4   0  11  0.0000  1.4000   1
   4   0  12 603.400  16.300   1
   4   0  13  0.3000  1.3000   1
   4   0  14  9.7000  2.0000   1
   4   0  15 -1.3000  2.1000   1
   4   0  16 287.400   9.500   1
   4   0  17 -0.4000  2.5000   1
   4   0  18 236.200   8.600   1
   4   0  19  1.1000  2.2000   1
   4   0  20 68.8000  4.4000   1
   4   0  21 -1.1000  2.6000   1
   4   0  22 39.7000  3.9000   1
   4   0  23 -4.6000  2.7000   1
   4   1 -26  1.6000  4.1000   1
  -4  -1  26  6.2000  7.4000   1
   4   1 -25  3.0000  3.0000   1
  -4  -1  25  1.5000  4.8000   1
   4   1 -24 -0.2000  2.2000   1
  -4  -1  24  4.3000  6.4000   1
   4   1 -23 115.000   4.900   1
  -4  -1  23 121.600   9.600   1
   4   1 -22 209.100   6.800   1
  -4  -1  22 238.100  13.600   1
   4   1 -21 44.7000  3.3000   1
  -4  -1  21 35.0000  3.3000   1
   4   1 -20 114.400   3.900   1
  -4  -1  20 114.700   7.200   1
   4   1 -19 186.400   5.900   1
  -4  -1  19 179.100  10.400   1
   4   1 -18 227.100   6.600   1
  -4  -1  18 240.000  10.000   1
   4   1 -17 42.1000  2.4000   1
  -4  -1  17 48.3000  3.8000   1
   4   1 -16 126.400   3.000   1
  -4  -1  16 120.600   3.300   1
   4   1 -15  1.0000  0.8000   1
  -4  -1  15  0.3000  0.9000   1
   4   1 -14 60.4000  1.9000   1
  -4  -1  14 55.9000  2.8000   1
   4   1 -13 114.000   2.500   1
  -4  -1  13 107.800   5.500   1
   4   1 -12 80.5000  2.5000   1
  -4  -1  12 73.4000  3.2000   1
   4   1 -11 208.600   4.800   1
  -4  -1  11 214.200   7.500   1
   4   1 -10 63.8000  1.7000   1
  -4  -1  10 64.5000  3.6000   1
   4   1  -9 61.3000  1.3000   1
  -4  -1   9 64.6000  2.8000   1
   4   1  -8 40.4000  1.1000   1
  -4  -1   8 41.2000  1.8000   1
   4   1  -7 10.0000  0.6000   1
  -4  -1   7  9.9000  1.0000   1
   4   1  -6 372.200   6.100   1
  -4  -1   6 372.800   8.400   1
   4   1  -5 68.1000  1.6000   1
  -4  -1   5 64.7000  1.8000   1
   4   1  -4 905.600  15.000   1
  -4  -1   4 909.900  13.300   1
   4   1  -3 71.3000  1.4000   1
  -4  -1   3 68.7000  1.5000   1
   4   1  -2 96.1000  1.8000   1
  -4  -1   2 100.100   1.900   1
   4   1  -1 1993.40   27.90   1
  -4  -1   1 2001.50   37.00   1
   4   1   0 245.300   4.100   1
  -4  -1   0 243.200   5.200   1
   4   1   1 1171.70   17.80   1
  -4  -1  -1 1197.50   23.20   1
   4   1   2 182.100   2.700   1
  -4  -1  -2 187.800   4.300   1
   4   1   3 997.000  13.500   1
  -4  -1  -3 993.600  17.100   1
   4   1   4 232.400   3.800   1
  -4  -1  -4 231.900   4.600   1
   4   1   5 454.400   8.600   1
  -4  -1  -5 458.400  13.000   1
   4   1   6 265.100   7.500   1
  -4  -1  -6 272.700   8.000   1
   4   1   7 806.300  35.300   1
  -4  -1  -7 771.700  21.100   1
  -4  -1  -8 567.800  15.600   1
  -4  -1  -9  1.2000  1.1000   1
   4   1  10 967.600  33.600   1
  -4  -1 -10 960.700  45.500   1
   4   1  11 163.500   5.700   1
  -4  -1 -11 164.200   5.700   1
   4   1  12  4.1000  0.9000   1
  -4  -1 -12  4.4000  1.4000   1
   4   1  13 14.4000  1.0000   1
  -4  -1 -13 17.6000  2.0000   1
   4   1  14 147.700   5.000   1
  -4  -1 -14 149.500   5.100   1
   4   1  15 24.0000  2.3000   1
  -4  -1 -15 25.7000  3.1000   1
   4   1  16 158.000   5.200   1
  -4  -1 -16 159.700   5.300   1
   4   1  17  8.7000  1.9000   1
  -4  -1 -17  4.9000  2.1000   1
   4   1  18  4.3000  2.3000   1
  -4  -1 -18  5.4000  2.3000   1
   4   1  19  0.1000  2.1000   1
  -4  -1 -19 -1.4000  2.3000   1
   4   1  20  2.7000  2.5000   1
  -4  -1 -20  1.1000  2.4000   1
   4   1  21 -0.5000  3.1000   1
  -4  -1 -21  0.7000  2.5000   1
   4   1  22  2.8000  2.6000   1
  -4  -1 -22  5.1000  3.5000   1
   4   1  23 23.2000  3.9000   1
  -4  -1 -23 17.9000  6.1000   1
   4   2 -26 115.800   8.100   1
  -4  -2  26 122.300  12.500   1
   4   2 -25  0.3000  3.4000   1
  -4  -2  25 11.7000  6.1000   1
   4   2 -24  4.1000  2.6000   1
  -4  -2  24  0.7000  6.7000   1
   4   2 -23 132.600   5.200   1
  -4  -2  23 136.200  10.600   1
   4   2 -22 69.8000  4.0000   1
  -4  -2  22 78.6000  7.8000   1
   4   2 -21 21.1000  2.7000   1
  -4  -2  21 21.0000  4.4000   1
   4   2 -20  0.7000  1.4000   1
  -4  -2  20  6.0000  4.1000   1
   4   2 -19 44.1000  2.8000   1
  -4  -2  19 40.9000  3.1000   1
   4   2 -18 28.0000  2.4000   1
  -4  -2  18 30.4000  2.6000   1
   4   2 -17 27.1000  2.3000   1
  -4  -2  17 30.3000  4.6000   1
   4   2 -16 228.500   6.800   1
  -4  -2  16 235.200  10.600   1
   4   2 -15 441.800  10.300   1
  -4  -2  15 419.500  11.700   1
   4   2 -14 97.5000  3.1000   1
  -4  -2  14 101.700   3.700   1
   4   2 -13 104.900   3.000   1
  -4  -2  13 94.4000  4.2000   1
   4   2 -12 19.2000  1.2000   1
  -4  -2  12 21.4000  1.5000   1
   4   2 -11 224.600   4.900   1
  -4  -2  11 217.800   6.000   1
   4   2 -10 246.400   4.900   1
  -4  -2  10 259.900  10.300   1
   4   2  -9 1500.90   28.50   1
  -4  -2   9 1550.60   57.30   1
   4   2  -8 60.7000  1.8000   1
  -4  -2   8 63.3000  2.8000   1
   4   2  -7  4.1000  0.6000   1
  -4  -2   7  4.4000  0.6000   1
   4   2  -6  1.7000  0.5000   1
  -4  -2   6  0.6000  0.6000   1
   4   2  -5 1008.70   16.20   1
  -4  -2   5 1036.40   25.40   1
   4   2  -4 141.400   3.100   1
  -4  -2   4 133.300   3.500   1
   4   2  -3 359.000   6.500   1
  -4  -2   3 356.600   8.500   1
   4   2  -2 76.1000  2.0000   1
  -4  -2   2 79.2000  1.7000   1
   4   2  -1 18.3000  0.9000   1
  -4  -2   1 19.8000  0.8000   1
   4   2   0 312.000   5.800   1
  -4  -2   0 333.500   8.600   1
   4   2   1 42.3000  1.5000   1
  -4  -2  -1 38.6000  1.4000   1
   4   2   2 583.500  10.800   1
  -4  -2  -2 593.800  12.800   1
   4   2   3 212.500   4.400   1
  -4  -2  -3 214.700   5.100   1
   4   2   4 20.1000  1.3000   1
  -4  -2  -4 21.0000  1.3000   1
   4   2   5 22.2000  1.9000   1
  -4  -2  -5 24.3000  1.6000   1
   4   2   6 164.600   5.500   1
  -4  -2  -6 164.100   5.200   1
   4   2   7 74.9000  3.0000   1
  -4  -2  -7 90.8000  3.9000   1
   4   2   8  0.4000  0.6000   1
  -4  -2  -8 -0.5000  1.2000   1
   4   2   9 1102.40   28.30   1
  -4  -2  -9 1155.20   44.00   1
   4   2  10 33.2000  2.7000   1
  -4  -2 -10 30.1000  2.1000   1
   4   2  11 -0.2000  1.0000   1
  -4  -2 -11  1.4000  1.0000   1
   4   2  12 201.400   6.900   1
  -4  -2 -12 205.800   7.700   1
   4   2  13 66.8000  3.6000   1
  -4  -2 -13 57.9000  4.8000   1
   4   2  14 134.200   5.500   1
  -4  -2 -14 138.900   5.900   1
   4   2  15 162.400   6.300   1
  -4  -2 -15 154.100   6.300   1
   4   2  16 44.1000  3.0000   1
  -4  -2 -16 45.5000  4.0000   1
   4   2  17 11.1000  2.4000   1
  -4  -2 -17  8.4000  2.7000   1
   4   2  18 109.000   4.600   1
  -4  -2 -18 105.500   6.200   1
   4   2  19 134.400   5.300   1
  -4  -2 -19 124.100   6.800   1
   4   2  20 -2.5000  2.8000   1
  -4  -2 -20 -2.3000  3.3000   1
   4   2  21 21.5000  2.9000   1
  -4  -2 -21 23.7000  3.9000   1
   4   2  22 36.4000  8.4000   1
  -4  -2 -22 38.2000  5.2000   1
   4   2  23 24.1000  8.1000   1
  -4  -2 -23 30.1000  5.5000   1
   4   3 -25 16.6000  6.0000   1
  -4  -3  25 29.9000  9.1000   1
   4   3 -24 31.4000  4.6000   1
  -4  -3  24 37.1000  6.7000   1
   4   3 -23 19.1000  7.4000   1
  -4  -3  23  9.1000  5.2000   1
   4   3 -22 -0.8000  4.0000   1
  -4  -3  22 -4.2000  6.1000   1
   4   3 -21  0.4000  4.2000   1
  -4  -3  21 -6.2000  4.5000   1
   4   3 -20 21.1000  2.9000   1
  -4  -3  20 13.7000  4.4000   1
   4   3 -19 34.1000  3.0000   1
  -4  -3  19 44.6000  5.7000   1
   4   3 -18 41.4000  3.4000   1
  -4  -3  18 40.3000  6.3000   1
   4   3 -17 119.800   5.000   1
  -4  -3  17 130.300   8.100   1
   4   3 -16 350.900  11.200   1
  -4  -3  16 355.800  14.600   1
   4   3 -15 235.600   7.800   1
  -4  -3  15 235.900   9.600   1
   4   3 -14 14.6000  1.6000   1
   4   3 -13 435.500  10.300   1
   4   3 -12 -0.2000  1.1000   1
  -4  -3  12 -2.0000  2.1000   1
   4   3 -11 467.600  10.700   1
   4   3 -10 442.500   9.700   1
   4   3  -9 13.5000  1.5000   1
   4   3  -8  8.5000  1.3000   1
   4   3  -7 999.400  24.000   1
   4   3  -6 568.300  10.900   1
  -4  -3   6 558.600  20.800   1
   4   3  -5 13.0000  1.3000   1
   4   3  -4 109.800   2.800   1
  -4  -3   4 112.100   3.600   1
   4   3  -3  1.2000  0.6000   1
  -4  -3   3 -0.9000  0.7000   1
   4   3  -2 448.000   8.100   1
  -4  -3   2 454.600  13.700   1
   4   3  -1  4.6000  0.7000   1
  -4  -3   1  6.0000  0.9000   1
   4   3   0  5.4000  0.7000   1
  -4  -3   0  3.8000  0.7000   1
   4   3   1 16.7000  1.3000   1
  -4  -3  -1 13.5000  1.5000   1
   4   3   2  0.0000  0.9000   1
  -4  -3  -2  1.1000  0.6000   1
   4   3   3 155.800   7.000   1
  -4  -3  -3 172.900   5.100   1
   4   3   4 1924.40   42.00   1
  -4  -3  -4 1961.70   40.50   1
   4   3   5 123.200   6.900   1
  -4  -3  -5 124.500   3.300   1
   4   3   6 105.700   5.400   1
  -4  -3  -6 106.300   3.300   1
   4   3   7 311.800  12.800   1
  -4  -3  -7 352.400   8.800   1
   4   3   8 90.1000  6.2000   1
  -4  -3  -8 84.6000  4.1000   1
   4   3   9 24.4000  3.4000   1
  -4  -3  -9 27.3000  2.3000   1
   4   3  10 -1.7000  1.7000   1
  -4  -3 -10  2.6000  1.4000   1
   4   3  11 156.000   6.100   1
  -4  -3 -11 157.500   8.900   1
   4   3  12 12.0000  2.5000   1
  -4  -3 -12 18.1000  4.4000   1
   4   3  13 1160.20   43.60   1
  -4  -3 -13 1104.30   39.80   1
   4   3  14 215.500   7.800   1
  -4  -3 -14 215.400  11.400   1
   4   3  15 -0.3000  2.2000   1
  -4  -3 -15  1.7000  3.2000   1
   4   3  16 18.5000  3.2000   1
  -4  -3 -16 29.3000  4.7000   1
   4   3  17 324.900   9.200   1
  -4  -3 -17 295.500  16.300   1
   4   3  18 25.1000  3.0000   1
  -4  -3 -18 25.7000  5.2000   1
   4   3  19 41.0000  4.9000   1
  -4  -3 -19 35.3000  7.2000   1
   4   3  20  0.9000  6.5000   1
  -4  -3 -20  5.9000  4.9000   1
   4   3  21  4.1000  6.9000   1
  -4  -3 -21  1.6000  4.7000   1
   4   3  22 61.6000  9.5000   1
  -4  -3 -22 51.1000  9.7000   1
  -4  -4  24 21.7000  8.7000   1
   4   4 -23 17.6000  8.5000   1
  -4  -4  23 11.9000  6.7000   1
   4   4 -22 259.800  18.800   1
  -4  -4  22 241.600  17.000   1
   4   4 -21 17.6000  5.9000   1
  -4  -4  21  5.9000  4.7000   1
   4   4 -20 50.8000  4.1000   1
  -4  -4  20 59.2000  7.5000   1
   4   4 -19  4.3000  2.6000   1
  -4  -4  19  8.9000  5.9000   1
   4   4 -18 283.700  10.200   1
  -4  -4  18 288.800  14.200   1
   4   4 -17 120.400   5.800   1
  -4  -4  17 119.400   8.300   1
   4   4 -16 90.0000  4.8000   1
  -4  -4  16 75.9000  6.1000   1
   4   4 -15 26.3000  2.7000   1
  -4  -4  15 29.6000  4.4000   1
   4   4 -14 19.1000  2.7000   1
  -4  -4  14 12.6000  3.3000   1
   4   4 -13 214.400   6.100   1
  -4  -4  13 216.400  10.300   1
   4   4 -12 40.2000  2.6000   1
  -4  -4  12 35.3000  3.9000   1
   4   4 -11 26.0000  2.1000   1
  -4  -4  11 12.8000  3.1000   1
   4   4 -10  3.2000  1.4000   1
  -4  -4  10 -1.6000  1.8000   1
   4   4  -9  1.7000  1.2000   1
  -4  -4   9  3.8000  2.1000   1
   4   4  -8 170.600   5.200   1
  -4  -4   8 173.000   8.800   1
   4   4  -7 15.5000  2.7000   1
  -4  -4   7 25.5000  3.3000   1
   4   4  -6 86.1000  2.8000   1
  -4  -4   6 101.400   5.100   1
   4   4  -5  0.6000  0.9000   1
  -4  -4   5  0.1000  0.6000   1
   4   4  -4 181.200   3.500   1
  -4  -4   4 182.100   5.800   1
   4   4  -3  2.9000  0.7000   1
  -4  -4   3  2.5000  1.0000   1
   4   4  -2 1078.60   18.30   1
  -4  -4   2 1134.20   47.40   1
   4   4  -1 12.7000  0.9000   1
  -4  -4   1 15.3000  2.3000   1
   4   4   0 128.400   2.900   1
  -4  -4   0 121.100   6.300   1
   4   4   1 15.5000  2.1000   1
  -4  -4  -1 11.9000  2.4000   1
   4   4   2 12.1000  1.5000   1
  -4  -4  -2  5.0000  1.8000   1
   4   4   3 136.000   5.400   1
  -4  -4  -3 133.000   4.900   1
   4   4   4 49.0000  2.8000   1
  -4  -4  -4 32.8000  3.2000   1
   4   4   5 68.0000  3.7000   1
  -4  -4  -5 65.2000  3.7000   1
   4   4   6 179.300   6.200   1
  -4  -4  -6 166.600  11.400   1
   4   4   7 143.800   8.300   1
  -4  -4  -7 158.000   7.500   1
   4   4   8  9.2000  3.1000   1
  -4  -4  -8 12.8000  2.0000   1
   4   4   9  4.1000  2.9000   1
  -4  -4  -9  0.6000  1.2000   1
   4   4  10 188.600   6.600   1
   4   4  11 13.3000  2.5000   1
   4   4  12 79.5000  5.8000   1
   4   4  13 37.7000  4.4000   1
  -4  -4 -13 40.2000  4.8000   1
   4   4  14 48.5000  3.7000   1
  -4  -4 -14 44.3000  6.6000   1
   4   4  15 15.6000  6.0000   1
  -4  -4 -15 15.6000  4.1000   1
   4   4  16 36.4000  5.6000   1
  -4  -4 -16 45.4000  6.5000   1
   4   4  17 50.6000  6.9000   1
  -4  -4 -17 55.3000  6.4000   1
   4   4  18 117.600   6.700   1
  -4  -4 -18 141.400  10.700   1
   4   4  19 18.2000  4.0000   1
  -4  -4 -19 31.2000  6.1000   1
   4   4  20 11.7000  5.6000   1
  -4  -4 -20  6.7000  8.4000   1
   4   4  21  2.0000  5.1000   1
  -4  -4 -21 10.8000  5.8000   1
  -4  -5  22 10.0000  6.1000   1
   4   5 -21 10.1000  7.8000   1
  -4  -5  21 14.3000  5.0000   1
   4   5 -20  0.7000  2.9000   1
  -4  -5  20 -6.0000  4.7000   1
   4   5 -19 27.4000  3.7000   1
  -4  -5  19 26.1000  6.8000   1
   4   5 -18  3.2000  2.6000   1
  -4  -5  18 12.8000  6.0000   1
   4   5 -17 67.2000  4.7000   1
   4   5 -16 33.2000  3.7000   1
   4   5 -15 -3.7000  2.6000   1
   4   5 -14 399.400  13.300   1
   4   5 -13 523.100  13.700   1
   4   5 -12 43.4000  2.9000   1
   4   5 -11 152.800   5.100   1
  -4  -5  11 135.600   8.500   1
   4   5 -10 864.100  20.200   1
  -4  -5  10 890.800  36.700   1
   4   5  -9 15.8000  2.0000   1
  -4  -5   9 16.4000  3.0000   1
   4   5  -8 98.8000  3.7000   1
  -4  -5   8 104.100   6.300   1
   4   5  -7 297.700  10.200   1
  -4  -5   7 305.200  13.600   1
   4   5  -6 26.7000  2.0000   1
  -4  -5   6 18.0000  3.4000   1
   4   5  -5 77.7000  2.4000   1
  -4  -5   5 74.8000  4.8000   1
   4   5  -4 290.400   5.600   1
  -4  -5   4 277.100  13.200   1
   4   5  -3 48.5000  1.8000   1
  -4  -5   3 38.9000  3.5000   1
   4   5  -2 14.5000  1.0000   1
  -4  -5   2 10.5000  2.2000   1
   4   5  -1  9.8000  0.9000   1
  -4  -5   1  6.4000  2.2000   1
   4   5   0  4.8000  0.6000   1
  -4  -5   0  3.1000  2.2000   1
   4   5   1 319.200   7.800   1
  -4  -5  -1 293.800  22.800   1
   4   5   2 42.1000  2.3000   1
  -4  -5  -2 38.2000  4.2000   1
   4   5   3  1.8000  1.2000   1
   4   5   4 137.800   5.400   1
  -4  -5  -4 146.400   7.300   1
   4   5   5 91.3000  4.4000   1
  -4  -5  -5 83.0000  6.7000   1
   4   5   6 96.6000  7.0000   1
   4   5   7 37.3000  4.3000   1
   4   5   8 -2.4000  2.0000   1
   4   5   9 30.1000  3.3000   1
   4   5  10 502.100  15.100   1
   4   5  11 54.2000  4.3000   1
   4   5  12 25.5000  3.1000   1
   4   5  13 189.600   7.900   1
   4   5  14 357.600  12.900   1
  -4  -5 -14 356.900  17.200   1
   4   5  15 11.5000  3.4000   1
  -4  -5 -15 10.2000  6.2000   1
   4   5  16 168.300   8.900   1
  -4  -5 -16 169.500  11.800   1
   4   5  17 96.0000  6.5000   1
  -4  -5 -17 86.5000  9.4000   1
   4   5  18  0.3000  3.9000   1
  -4  -5 -18 -0.7000  5.2000   1
   4   5  19 11.6000  7.9000   1
   4   6 -20 25.6000  7.3000   1
  -4  -6  20  9.6000  5.7000   1
   4   6 -19 199.700  14.000   1
  -4  -6  19 208.100  13.800   1
   4   6 -18  5.4000  3.4000   1
  -4  -6  18  5.3000  4.1000   1
   4   6 -17 45.2000  4.7000   1
  -4  -6  17 26.1000  5.4000   1
   4   6 -16  2.0000  3.9000   1
  -4  -6  16 -2.3000  3.8000   1
   4   6 -15 123.400   6.800   1
  -4  -6  15 136.700   9.700   1
   4   6 -14 95.8000  5.5000   1
  -4  -6  14 104.800   7.200   1
   4   6 -13 -0.3000  1.9000   1
   4   6 -12 23.5000  2.6000   1
   4   6 -11 57.0000  3.3000   1
   4   6 -10 -1.5000  1.7000   1
  -4  -6  10  3.7000  3.1000   1
   4   6  -9 59.7000  3.2000   1
  -4  -6   9 65.6000  6.0000   1
   4   6  -8 88.4000  3.8000   1
  -4  -6   8 101.300   7.500   1
   4   6  -7  3.2000  1.7000   1
  -4  -6   7  1.7000  2.3000   1
   4   6  -6  3.8000  2.0000   1
  -4  -6   6  1.5000  2.4000   1
   4   6  -5 222.000   7.000   1
   4   6  -4 29.2000  1.7000   1
   4   6  -3  7.9000  1.3000   1
   4   6  -2 23.9000  1.7000   1
   4   6  -1 68.2000  2.8000   1
   4   6   0 14.0000  1.7000   1
   4   6   1 151.400   4.300   1
   4   6   2  3.7000  1.5000   1
   4   6   3  0.2000  1.5000   1
   4   6   4 329.500   8.400   1
   4   6   5 131.100   5.900   1
   4   6   6 35.7000  3.6000   1
   4   6   7 55.7000  4.0000   1
   4   6   8  3.5000  2.6000   1
   4   6   9 81.0000  4.9000   1
   4   6  10  2.4000  3.1000   1
   4   6  11 112.600   6.000   1
   4   6  12 33.2000  4.3000   1
   4   6  13  1.6000  3.3000   1
   4   6  14  2.8000  3.2000   1
  -4  -6 -14 -0.7000  4.0000   1
   4   6  15 79.6000  6.6000   1
  -4  -6 -15 68.9000  9.9000   1
   4   6  16  8.1000  3.9000   1
  -4  -6 -16 12.3000  6.1000   1
   4   6  17  3.6000  5.4000   1
  -4  -6 -17  2.8000  5.9000   1
   4   7 -17 20.5000  5.5000   1
   4   7 -16 27.2000  5.7000   1
   4   7 -15 45.2000  5.6000   1
   4   7 -14 165.500   8.500   1
   4   7 -13 58.2000  4.1000   1
   4   7 -12 -0.8000  2.1000   1
   4   7 -11 94.5000  5.1000   1
  -4  -7  11 103.300   7.600   1
   4   7 -10 286.000   9.900   1
  -4  -7  10 289.200  13.900   1
   4   7  -9 26.7000  3.0000   1
  -4  -7   9 28.4000  5.1000   1
   4   7  -8  6.5000  2.0000   1
  -4  -7   8 19.5000  5.2000   1
   4   7  -7 105.500   4.600   1
  -4  -7   7 103.600   7.200   1
   4   7  -6 16.0000  3.2000   1
  -4  -7   6 10.0000  3.5000   1
   4   7  -5 28.3000  3.2000   1
   4   7  -4 -0.4000  2.1000   1
   4   7  -3 22.4000  2.9000   1
   4   7  -2 41.1000  3.0000   1
   4   7  -1 177.700   8.100   1
   4   7   0 41.5000  2.8000   1
   4   7   1 89.5000  3.8000   1
   4   7   2 17.0000  2.1000   1
   4   7   3 117.200   4.300   1
   4   7   4 16.9000  2.6000   1
   4   7   5 11.2000  2.0000   1
   4   7   6  0.8000  2.3000   1
   4   7   7 276.000   9.400   1
   4   7   8  4.1000  3.9000   1
   4   7   9 74.0000  5.2000   1
   4   7  10 211.000   8.700   1
   4   7  11 98.9000  6.8000   1
   4   7  12 13.9000  4.0000   1
   4   7  13 111.900  10.200   1
   4   7  14 61.7000  9.0000   1
   4   8 -14 16.7000  7.4000   1
  -4  -8  14 14.6000  5.8000   1
   4   8 -13 19.6000  5.7000   1
  -4  -8  13  9.6000  5.0000   1
   4   8 -12 166.000  11.800   1
  -4  -8  12 143.200  11.300   1
   4   8 -11 113.900   7.500   1
   4   8 -10  4.9000  2.7000   1
   4   8  -9 46.7000  4.2000   1
   4   8  -8 149.100   6.700   1
  -4  -8   8 150.600  10.600   1
   4   8  -7  4.2000  2.4000   1
  -4  -8   7  2.6000  3.7000   1
   4   8  -6 73.7000  4.0000   1
  -4  -8   6 84.8000  6.8000   1
   4   8  -5  2.8000  2.3000   1
   4   8  -4 18.1000  3.1000   1
   4   8  -3  1.2000  2.6000   1
   4   8  -2 24.9000  3.3000   1
   4   8  -1 -1.5000  2.7000   1
   4   8   0  9.4000  2.5000   1
   4   8   1 78.5000  4.8000   1
   4   8   2 16.5000  2.9000   1
   4   8   3 16.6000  3.2000   1
   4   8   4 25.6000  4.0000   1
   4   8   5  2.4000  3.7000   1
   4   8   6 28.7000  3.1000   1
   4   8   7 24.5000  3.1000   1
   4   8   8 10.7000  3.4000   1
   4   8   9  0.9000  3.3000   1
   4   8  10 54.0000  5.7000   1
   4   8  11 17.7000  7.7000   1
   4   9  -7 11.0000  3.9000   1
   4   9  -6  3.4000  3.8000   1
   4   9  -5 -0.8000  3.7000   1
   4   9  -4 67.3000  7.6000   1
   4   9  -3 24.7000  6.5000   1
   4   9   1 64.5000  5.8000   1
   4   9   2 46.3000  4.9000   1
   4   9   3 83.6000  9.2000   1
   4   9   4 104.200   6.800   1
   5   0 -26 75.1000 10.6000   1
   5   0 -25 -5.3000  4.7000   1
   5   0 -24 15.6000  4.2000   1
   5   0 -23 -0.2000  2.4000   1
   5   0 -22 521.900  13.500   1
   5   0 -21  2.1000  1.9000   1
   5   0 -20 20.5000  2.3000   1
   5   0 -19  1.7000  1.8000   1
   5   0 -18 580.600  13.400   1
   5   0 -17 -0.2000  1.6000   1
   5   0 -16 791.700  16.600   1
   5   0 -15 -0.4000  1.6000   1
   5   0 -14 269.800  12.300   1
   5   0 -13 -3.2000  1.6000   1
   5   0 -12 1113.30   47.20   1
   5   0 -11  2.7000  2.2000   1
   5   0 -10 153.000   5.800   1
   5   0  -9  1.5000  0.9000   1
   5   0  -8 26.6000  1.5000   1
   5   0  -7 -1.3000  0.7000   1
   5   0  -6 162.200   3.500   1
   5   0  -5  0.5000  0.5000   1
   5   0  -4 138.300   3.000   1
   5   0  -3  0.0000  0.8000   1
   5   0  -2 3503.50   47.20   1
   5   0  -1  0.9000  0.5000   1
   5   0   0 2349.30   37.50   1
   5   0   1  0.6000  0.8000   1
   5   0   2 1531.10   24.10   1
   5   0   3  1.0000  1.0000   1
   5   0   4 83.6000  2.4000   1
   5   0   5  1.0000  0.7000   1
   5   0   6 63.9000  2.8000   1
   5   0   7  0.7000  1.1000   1
   5   0   8 2438.30  145.90   1
   5   0  10 794.900  25.400   1
   5   0  11  0.4000  1.5000   1
   5   0  12  1.2000  1.5000   1
   5   0  13 -0.9000  1.4000   1
   5   0  14 70.9000  3.1000   1
   5   0  15  0.5000  1.6000   1
   5   0  16 95.1000  5.3000   1
   5   0  17 -4.3000  2.9000   1
   5   0  18 17.3000  3.2000   1
   5   0  19  1.0000  2.5000   1
   5   0  20 37.9000  4.6000   1
   5   0  21  8.7000  3.1000   1
   5   0  22 133.700   8.200   1
   5   1 -26 13.6000  6.7000   1
  -5  -1  26 13.4000  6.9000   1
   5   1 -25 78.0000  5.8000   1
  -5  -1  25 93.5000 10.7000   1
   5   1 -24 85.5000  4.8000   1
  -5  -1  24 90.5000  8.9000   1
   5   1 -23 28.6000  3.1000   1
  -5  -1  23 26.0000  5.4000   1
   5   1 -22 85.0000  4.4000   1
  -5  -1  22 100.000   9.000   1
   5   1 -21 13.9000  2.6000   1
  -5  -1  21 14.1000  4.5000   1
   5   1 -20  1.1000  2.1000   1
  -5  -1  20  1.1000  2.4000   1
   5   1 -19 189.500   5.900   1
  -5  -1  19 184.900   9.100   1
   5   1 -18  6.1000  2.2000   1
  -5  -1  18  3.9000  2.0000   1
   5   1 -17 14.6000  1.3000   1
  -5  -1  17 13.7000  1.7000   1
   5   1 -16 -0.9000  1.1000   1
  -5  -1  16  0.1000  1.2000   1
   5   1 -15  1.2000  0.5000   1
  -5  -1  15  1.9000  2.0000   1
   5   1 -14 635.600  12.400   1
  -5  -1  14 638.900  17.600   1
   5   1 -13  0.7000  0.7000   1
  -5  -1  13  3.0000  1.3000   1
   5   1 -12 38.9000  1.6000   1
  -5  -1  12 38.9000  1.9000   1
   5   1 -11 724.900  13.200   1
  -5  -1  11 744.600  15.600   1
   5   1 -10  0.2000  1.1000   1
  -5  -1  10 -2.8000  2.1000   1
   5   1  -9 123.800   3.000   1
  -5  -1   9 122.100   4.700   1
   5   1  -8 224.300   4.900   1
  -5  -1   8 233.800   6.700   1
   5   1  -7 1746.20   41.40   1
  -5  -1   7 1754.30   47.80   1
   5   1  -6 764.500  12.600   1
  -5  -1   6 769.100  15.600   1
   5   1  -5 76.7000  1.7000   1
  -5  -1   5 74.2000  1.6000   1
   5   1  -4 225.100   3.800   1
  -5  -1   4 224.200   3.800   1
   5   1  -3 885.200  13.100   1
  -5  -1   3 877.000  16.100   1
   5   1  -2 822.400  12.000   1
  -5  -1   2 832.100  15.300   1
   5   1  -1 299.800   5.100   1
  -5  -1   1 310.200   7.000   1
   5   1   0 629.000   9.500   1
  -5  -1   0 630.100  12.800   1
   5   1   1 857.100  13.100   1
  -5  -1  -1 866.700  17.900   1
   5   1   2 651.300   8.500   1
  -5  -1  -2 658.500  14.200   1
   5   1   3 1479.10   18.70   1
  -5  -1  -3 1501.90   32.30   1
   5   1   4 58.1000  1.4000   1
  -5  -1  -4 59.4000  3.0000   1
   5   1   5  8.2000  0.9000   1
  -5  -1  -5  7.9000  1.5000   1
   5   1   6 37.1000  1.8000   1
   5   1   7 174.500   5.200   1
  -5  -1  -7 164.300   8.000   1
   5   1   8  7.5000  0.9000   1
  -5  -1  -8  7.2000  1.4000   1
   5   1   9 141.900   4.900   1
  -5  -1  -9 145.300   8.100   1
   5   1  10 91.3000  3.3000   1
  -5  -1 -10 99.6000  5.7000   1
   5   1  11 392.100  11.400   1
  -5  -1 -11 381.500  16.400   1
   5   1  12 198.500  10.400   1
  -5  -1 -12 198.400   6.900   1
   5   1  13 341.300  11.300   1
  -5  -1 -13 342.900   8.500   1
   5   1  14  5.0000  1.8000   1
  -5  -1 -14  4.8000  1.8000   1
   5   1  15  5.0000  2.1000   1
  -5  -1 -15 11.7000  2.8000   1
   5   1  16 53.1000  3.1000   1
  -5  -1 -16 60.0000  3.6000   1
   5   1  17 165.900   5.600   1
  -5  -1 -17 151.500   5.600   1
   5   1  18 14.2000  2.5000   1
  -5  -1 -18 15.3000  4.4000   1
   5   1  19  0.1000  2.3000   1
  -5  -1 -19 -0.5000  2.6000   1
   5   1  20 38.1000  3.9000   1
  -5  -1 -20 33.6000  3.3000   1
   5   1  21 20.7000  4.2000   1
  -5  -1 -21 14.6000  3.7000   1
   5   1  22  5.3000  5.6000   1
  -5  -1 -22  4.3000  3.4000   1
   5   2 -25 75.5000  5.2000   1
  -5  -2  25 68.3000  8.7000   1
   5   2 -24  1.1000  2.9000   1
  -5  -2  24  4.8000  5.7000   1
   5   2 -23 21.7000  3.8000   1
  -5  -2  23  4.9000  4.9000   1
   5   2 -22 159.200   6.200   1
  -5  -2  22 150.900  11.300   1
   5   2 -21 14.2000  3.2000   1
  -5  -2  21 22.9000  5.1000   1
   5   2 -20 16.9000  3.0000   1
  -5  -2  20 18.1000  4.6000   1
   5   2 -19 598.400  14.300   1
  -5  -2  19 568.700  23.600   1
   5   2 -18 91.1000  3.4000   1
  -5  -2  18 97.5000  7.2000   1
   5   2 -17 -0.2000  1.1000   1
  -5  -2  17  2.0000  1.2000   1
   5   2 -16 70.6000  3.3000   1
  -5  -2  16 61.7000  5.4000   1
   5   2 -15 543.700  15.100   1
  -5  -2  15 526.700  24.100   1
   5   2 -14 11.3000  1.0000   1
  -5  -2  14  8.7000  1.4000   1
   5   2 -13 342.100   8.300   1
  -5  -2  13 356.000  15.200   1
   5   2 -12  9.5000  0.9000   1
  -5  -2  12 12.8000  1.6000   1
   5   2 -11 81.0000  1.8000   1
  -5  -2  11 80.4000  3.0000   1
   5   2 -10 200.400   3.800   1
  -5  -2  10 210.100   6.200   1
   5   2  -9 45.6000  1.4000   1
  -5  -2   9 40.3000  2.0000   1
   5   2  -8 15.1000  1.0000   1
  -5  -2   8 14.1000  0.9000   1
   5   2  -7 16.1000  1.0000   1
  -5  -2   7 18.7000  1.2000   1
   5   2  -6  2.8000  0.7000   1
  -5  -2   6  3.1000  0.9000   1
   5   2  -5 1568.60   28.00   1
  -5  -2   5 1581.90   42.50   1
   5   2  -4 83.6000  2.5000   1
  -5  -2   4 84.7000  2.8000   1
   5   2  -3  4.8000  1.1000   1
  -5  -2   3  3.8000  0.6000   1
   5   2  -2 38.8000  1.6000   1
  -5  -2   2 40.1000  1.2000   1
   5   2  -1 2120.40   32.80   1
  -5  -2   1 2238.30   44.60   1
   5   2   0 92.8000  2.7000   1
  -5  -2   0 94.3000  2.7000   1
   5   2   1 845.800  17.500   1
  -5  -2  -1 868.800  19.300   1
   5   2   2  3.9000  1.5000   1
  -5  -2  -2  4.7000  0.9000   1
   5   2   3 21.5000  1.9000   1
  -5  -2  -3 20.9000  1.5000   1
   5   2   4 210.900   8.600   1
  -5  -2  -4 217.400   6.500   1
   5   2   5 873.600  31.000   1
  -5  -2  -5 881.100  31.600   1
   5   2   6 22.4000  2.0000   1
  -5  -2  -6 20.3000  1.9000   1
   5   2   7  2.0000  0.6000   1
  -5  -2  -7  1.9000  1.6000   1
   5   2   8 37.7000  1.5000   1
   5   2   9 162.500   4.200   1
   5   2  10 204.600   7.100   1
  -5  -2 -10 199.000  10.000   1
   5   2  11 140.300   5.300   1
  -5  -2 -11 135.100   7.700   1
   5   2  12 49.8000  3.1000   1
  -5  -2 -12 53.2000  5.1000   1
   5   2  13 493.200  14.700   1
  -5  -2 -13 520.500  21.200   1
   5   2  14 15.3000  1.9000   1
  -5  -2 -14  7.7000  3.0000   1
   5   2  15 13.7000  2.1000   1
  -5  -2 -15 14.6000  2.6000   1
   5   2  16 219.900   7.100   1
  -5  -2 -16 231.000   8.800   1
   5   2  17  9.9000  2.5000   1
  -5  -2 -17  4.7000  3.1000   1
   5   2  18 -6.8000  5.9000   1
  -5  -2 -18 -2.0000  3.1000   1
   5   2  19 154.300   7.600   1
  -5  -2 -19 139.400   7.300   1
   5   2  20 -5.4000  3.4000   1
  -5  -2 -20  3.6000  3.7000   1
   5   2  21 10.9000  5.9000   1
  -5  -2 -21 20.6000  4.6000   1
   5   2  22 40.3000  7.7000   1
  -5  -2 -22 41.7000  6.2000   1
   5   3 -25 32.2000  5.0000   1
  -5  -3  25 23.5000  6.7000   1
   5   3 -24 12.4000  4.2000   1
  -5  -3  24  5.2000  7.5000   1
   5   3 -23  4.4000  3.6000   1
  -5  -3  23  3.2000  5.0000   1
   5   3 -22 131.000  11.200   1
  -5  -3  22 124.100  10.900   1
   5   3 -21 31.7000  5.9000   1
  -5  -3  21 31.1000  6.4000   1
   5   3 -20 37.4000  5.6000   1
  -5  -3  20 29.9000  5.3000   1
   5   3 -19 13.7000  4.8000   1
  -5  -3  19 25.2000  5.7000   1
   5   3 -18 89.4000  4.6000   1
   5   3 -17 53.1000  3.3000   1
   5   3 -16 78.2000  4.1000   1
  -5  -3  16 80.5000  6.5000   1
   5   3 -15 12.0000  2.3000   1
  -5  -3  15 17.0000  3.3000   1
   5   3 -14 21.5000  2.3000   1
  -5  -3  14 32.0000  3.6000   1
   5   3 -13 89.5000  2.7000   1
  -5  -3  13 102.300   6.600   1
   5   3 -12  2.6000  1.1000   1
   5   3 -11 463.400  11.100   1
   5   3 -10 1038.40   20.20   1
   5   3  -9 -0.2000  0.7000   1
   5   3  -8 647.700  15.000   1
  -5  -3   8 680.100  16.400   1
   5   3  -7 61.1000  2.6000   1
  -5  -3   7 65.1000  2.9000   1
   5   3  -6 79.3000  2.4000   1
  -5  -3   6 74.7000  2.7000   1
   5   3  -5 472.300   9.200   1
  -5  -3   5 484.600  18.600   1
   5   3  -4 120.800   3.200   1
  -5  -3   4 118.100   5.200   1
   5   3  -3  0.3000  0.7000   1
  -5  -3   3  0.6000  0.6000   1
   5   3  -2 390.700   7.500   1
  -5  -3   2 391.800  12.800   1
   5   3  -1 89.8000  2.3000   1
  -5  -3   1 87.4000  2.7000   1
   5   3   0 532.000  10.000   1
  -5  -3   0 532.300  12.900   1
   5   3   1  3.6000  1.2000   1
  -5  -3  -1  4.8000  2.1000   1
   5   3   2 45.9000  2.5000   1
  -5  -3  -2 53.5000  2.1000   1
   5   3   3 358.000  10.700   1
  -5  -3  -3 378.100  10.500   1
   5   3   4 24.7000  2.1000   1
  -5  -3  -4 33.0000  1.8000   1
   5   3   5  6.9000  2.4000   1
  -5  -3  -5  8.4000  1.1000   1
   5   3   6 800.800  30.500   1
  -5  -3  -6 807.200  40.100   1
   5   3   7 249.500  10.800   1
  -5  -3  -7 253.500  13.100   1
  -5  -3  -8 53.6000  2.0000   1
   5   3   9 187.900   8.400   1
  -5  -3  -9 186.400   6.800   1
   5   3  10  5.4000  1.1000   1
   5   3  11  8.9000  3.5000   1
   5   3  12 138.800   9.200   1
  -5  -3 -12 126.500   7.800   1
   5   3  13  5.0000  3.8000   1
  -5  -3 -13  3.2000  3.4000   1
   5   3  14 37.1000  5.3000   1
  -5  -3 -14 28.5000  4.8000   1
   5   3  15 35.3000  4.0000   1
  -5  -3 -15 39.9000  5.9000   1
   5   3  16 240.300   9.600   1
  -5  -3 -16 274.200  14.700   1
   5   3  17  2.8000  3.1000   1
  -5  -3 -17  0.0000  5.8000   1
   5   3  18 149.200   7.300   1
  -5  -3 -18 125.800   8.400   1
   5   3  19  5.2000  3.4000   1
  -5  -3 -19  6.2000  6.6000   1
   5   3  20 27.0000  6.2000   1
  -5  -3 -20 30.1000  6.4000   1
   5   3  21  1.0000  5.9000   1
  -5  -3 -21  0.3000  5.6000   1
  -5  -4  23  9.7000  6.2000   1
   5   4 -22 63.2000  7.5000   1
  -5  -4  22 51.9000  7.5000   1
   5   4 -21  0.3000  7.2000   1
  -5  -4  21  0.1000  4.6000   1
   5   4 -20 15.7000  5.4000   1
  -5  -4  20  1.9000  6.1000   1
   5   4 -19 15.6000  5.2000   1
  -5  -4  19 18.3000  5.1000   1
   5   4 -18  5.0000  2.9000   1
   5   4 -17 32.6000  3.1000   1
   5   4 -16 541.700  17.400   1
  -5  -4  16 529.300  20.300   1
   5   4 -15 38.7000  3.2000   1
  -5  -4  15 32.5000  4.7000   1
   5   4 -14 10.0000  1.8000   1
   5   4 -13 121.400   4.500   1
   5   4 -12 21.4000  2.2000   1
   5   4 -11 170.500   4.900   1
  -5  -4  11 166.000   8.300   1
   5   4 -10 13.7000  1.4000   1
   5   4  -9 55.9000  2.3000   1
   5   4  -8 316.400   8.300   1
   5   4  -7  8.6000  1.4000   1
   5   4  -6 363.200   8.600   1
  -5  -4   6 388.300  16.500   1
   5   4  -5  1.4000  1.2000   1
  -5  -4   5  0.7000  0.7000   1
   5   4  -4 694.300  12.600   1
  -5  -4   4 698.200  21.800   1
   5   4  -3  1.6000  0.7000   1
  -5  -4   3  1.3000  1.0000   1
   5   4  -2 954.300  16.600   1
  -5  -4   2 985.500  28.700   1
   5   4  -1 14.8000  1.1000   1
  -5  -4   1 16.2000  1.3000   1
   5   4   0 47.0000  1.7000   1
  -5  -4   0 50.1000  2.4000   1
   5   4   1 146.000   4.400   1
  -5  -4  -1 138.100   4.800   1
   5   4   2 574.300  12.700   1
  -5  -4  -2 605.700  18.000   1
   5   4   3 243.100   6.300   1
  -5  -4  -3 246.900   9.400   1
   5   4   4 222.300   7.800   1
  -5  -4  -4 225.700   9.200   1
   5   4   5 56.9000  3.4000   1
  -5  -4  -5 60.4000  3.1000   1
   5   4   6 45.8000  4.2000   1
  -5  -4  -6 40.0000  2.2000   1
   5   4   7 73.6000  5.6000   1
   5   4   8 185.000   6.800   1
   5   4   9  5.5000  2.4000   1
   5   4  10 41.5000  3.2000   1
   5   4  11  2.1000  2.5000   1
   5   4  12 143.300   6.500   1
   5   4  13 20.5000  3.4000   1
  -5  -4 -13 23.1000  4.3000   1
   5   4  14  6.8000  4.0000   1
  -5  -4 -14 13.2000  5.6000   1
   5   4  15 26.8000  3.9000   1
  -5  -4 -15 21.0000  5.0000   1
   5   4  16 88.3000  6.1000   1
  -5  -4 -16 93.6000  9.0000   1
   5   4  17 -2.2000  4.7000   1
  -5  -4 -17  3.7000  4.5000   1
   5   4  18 28.3000  4.3000   1
  -5  -4 -18 47.5000  7.9000   1
   5   4  19 73.9000  8.8000   1
  -5  -4 -19 71.2000  8.7000   1
   5   4  20 135.200  11.500   1
  -5  -4 -20 128.100  12.200   1
  -5  -5  22 -1.8000  5.6000   1
  -5  -5  21 58.3000  7.9000   1
   5   5 -20 13.6000  5.6000   1
  -5  -5  20 11.1000  7.1000   1
   5   5 -19  9.3000  5.6000   1
  -5  -5  19  2.8000  6.1000   1
   5   5 -18 -0.7000  2.8000   1
  -5  -5  18  4.2000  4.4000   1
   5   5 -17 128.400   6.700   1
  -5  -5  17 123.100   9.800   1
   5   5 -16 19.2000  3.2000   1
   5   5 -15 83.1000  5.1000   1
   5   5 -14  2.8000  2.1000   1
   5   5 -13  0.2000  2.2000   1
   5   5 -12 71.0000  3.4000   1
   5   5 -11 86.9000  3.7000   1
  -5  -5  11 76.3000  5.8000   1
   5   5 -10 143.200   4.200   1
  -5  -5  10 134.000   8.100   1
   5   5  -9 12.4000  1.7000   1
  -5  -5   9 13.5000  2.8000   1
   5   5  -8 330.400   8.400   1
  -5  -5   8 319.700  13.600   1
   5   5  -7 206.300   6.100   1
  -5  -5   7 196.100  10.500   1
   5   5  -6 33.8000  2.5000   1
   5   5  -5 251.900   6.500   1
   5   5  -4  4.6000  0.9000   1
  -5  -5   4  3.2000  1.1000   1
   5   5  -3 25.9000  1.4000   1
  -5  -5   3 24.9000  1.9000   1
   5   5  -2 109.100   2.700   1
  -5  -5   2 98.5000  4.5000   1
   5   5  -1 229.600   4.900   1
  -5  -5   1 204.400   6.900   1
   5   5   0 92.3000  3.4000   1
  -5  -5   0 83.1000  5.6000   1
   5   5   1 224.400   5.800   1
  -5  -5  -1 196.400  12.300   1
   5   5   2 14.8000  2.0000   1
   5   5   3 654.700  15.100   1
   5   5   4 134.600   4.400   1
   5   5   5  1.3000  2.6000   1
   5   5   6 164.100   5.900   1
   5   5   7 16.4000  2.7000   1
   5   5   8  3.2000  2.2000   1
   5   5   9 51.8000  4.0000   1
   5   5  10  4.7000  3.3000   1
   5   5  11  3.9000  4.0000   1
   5   5  12 59.1000  4.8000   1
   5   5  13 271.300  11.500   1
   5   5  14  4.4000  3.1000   1
  -5  -5 -14  7.5000  4.6000   1
   5   5  15  9.8000  4.0000   1
  -5  -5 -15 -3.9000  6.1000   1
   5   5  16 42.8000  5.0000   1
  -5  -5 -16 33.0000  6.9000   1
   5   5  17 65.2000  8.4000   1
  -5  -5 -17 60.8000  9.2000   1
   5   5  18  3.5000  5.7000   1
  -5  -5 -18 -0.6000  5.6000   1
  -5  -6  20 -1.0000  5.8000   1
  -5  -6  19 43.0000  7.3000   1
   5   6 -18 27.1000  5.1000   1
  -5  -6  18 22.8000  5.0000   1
   5   6 -17 13.8000  3.7000   1
  -5  -6  17 12.1000  4.7000   1
   5   6 -16 137.700   7.700   1
   5   6 -15  3.2000  2.4000   1
   5   6 -14 53.9000  3.6000   1
   5   6 -13 126.000   5.000   1
   5   6 -12 51.3000  3.4000   1
   5   6 -11 75.2000  3.2000   1
   5   6 -10 14.6000  2.0000   1
   5   6  -9 191.400   5.500   1
   5   6  -8 101.300   4.400   1
   5   6  -7 21.8000  2.2000   1
  -5  -6   7 18.9000  3.2000   1
   5   6  -6 32.4000  2.6000   1
  -5  -6   6 36.8000  3.7000   1
   5   6  -5 154.700   5.400   1
  -5  -6   5 161.700   8.400   1
   5   6  -4 71.3000  3.5000   1
  -5  -6   4 63.8000  4.7000   1
   5   6  -3 149.400   4.200   1
  -5  -6   3 151.700   8.800   1
   5   6  -2 32.9000  2.0000   1
   5   6  -1 405.000   8.800   1
   5   6   0 91.9000  4.1000   1
   5   6   1 25.5000  1.9000   1
   5   6   2 23.0000  2.3000   1
   5   6   3 14.5000  1.9000   1
   5   6   4 87.5000  4.0000   1
   5   6   5 272.200   7.800   1
   5   6   6  5.8000  2.4000   1
   5   6   7 360.400  11.900   1
   5   6   8 35.7000  3.6000   1
   5   6   9 70.8000  6.1000   1
   5   6  10 13.4000  4.4000   1
   5   6  11 16.7000  3.7000   1
   5   6  12 38.3000  4.1000   1
   5   6  13 24.4000  4.2000   1
   5   6  14 37.2000  4.3000   1
  -5  -6 -14 29.4000  6.5000   1
   5   6  15 33.3000  5.4000   1
  -5  -6 -15 31.5000  7.0000   1
   5   6  16 -0.2000  5.7000   1
  -5  -6 -16 -0.8000  5.2000   1
   5   7 -17 10.5000  4.7000   1
  -5  -7  17  7.7000  5.1000   1
   5   7 -16 -5.2000  5.1000   1
  -5  -7  16  2.9000  4.7000   1
   5   7 -15 12.5000  4.4000   1
  -5  -7  15 -0.3000  4.3000   1
   5   7 -14 65.7000  4.5000   1
  -5  -7  14 66.0000  7.6000   1
   5   7 -13  3.5000  2.1000   1
  -5  -7  13  0.3000  3.8000   1
   5   7 -12 24.3000  3.2000   1
  -5  -7  12 25.9000  4.6000   1
   5   7 -11  2.9000  2.0000   1
  -5  -7  11  3.4000  3.7000   1
   5   7 -10 13.5000  2.4000   1
  -5  -7  10 12.9000  3.7000   1
   5   7  -9 117.300   4.500   1
  -5  -7   9 118.700   8.100   1
   5   7  -8 47.0000  3.2000   1
  -5  -7   8 56.2000  6.0000   1
   5   7  -7 54.4000  4.3000   1
  -5  -7   7 52.1000  4.8000   1
   5   7  -6 177.200   8.500   1
   5   7  -5 81.0000  6.0000   1
   5   7  -4 155.400  10.200   1
  -5  -7   4 142.100   8.000   1
   5   7  -3 51.3000  6.1000   1
  -5  -7   3 49.4000  4.4000   1
   5   7  -2 362.800  11.500   1
   5   7  -1 50.7000  3.6000   1
   5   7   0 66.7000  3.7000   1
   5   7   1  0.2000  2.7000   1
   5   7   2 348.400   8.400   1
   5   7   3  6.1000  2.3000   1
   5   7   4 30.4000  3.0000   1
   5   7   5 24.5000  2.5000   1
   5   7   6  2.4000  2.3000   1
   5   7   7 55.9000  3.9000   1
   5   7   8  6.8000  3.3000   1
   5   7   9  9.0000  3.4000   1
   5   7  10 15.8000  4.0000   1
   5   7  11 10.9000  5.1000   1
   5   7  12 25.3000  6.2000   1
   5   7  13 45.9000  8.7000   1
   5   8 -13 13.1000  5.7000   1
   5   8 -12 23.6000  6.1000   1
   5   8 -11  7.9000  3.7000   1
   5   8 -10 121.200   6.200   1
   5   8  -9  2.0000  2.5000   1
   5   8  -8 14.1000  2.7000   1
   5   8  -7  4.0000  2.2000   1
   5   8  -6 108.400   6.400   1
   5   8  -5 42.7000  4.3000   1
   5   8  -4 -2.1000  2.8000   1
   5   8  -3 20.5000  3.6000   1
   5   8  -2 -5.0000  2.7000   1
   5   8  -1 -1.5000  2.7000   1
   5   8   0  3.2000  2.7000   1
   5   8   1 23.6000  3.5000   1
   5   8   2 73.5000  4.6000   1
   5   8   3 32.1000  3.6000   1
   5   8   4 102.200   5.700   1
   5   8   5 66.2000  4.6000   1
   5   8   6 61.4000  4.7000   1
   5   8   7  4.6000  3.5000   1
   5   8   8 211.100   9.200   1
   5   8   9  5.6000  4.0000   1
   5   9  -2  1.3000  4.4000   1
   5   9  -1 274.500  16.800   1
   6   0 -25  2.6000  3.7000   1
   6   0 -24  4.6000  3.9000   1
   6   0 -23  3.0000  3.4000   1
   6   0 -22  6.0000  2.1000   1
   6   0 -21 -3.1000  2.0000   1
   6   0 -20 849.000  20.800   1
   6   0 -19 -2.5000  1.8000   1
   6   0 -18 253.600   7.500   1
   6   0 -17 -1.7000  1.9000   1
   6   0 -16 52.4000  5.0000   1
   6   0 -15  2.0000  2.0000   1
   6   0 -14 14.8000  2.3000   1
   6   0 -13  2.1000  1.7000   1
   6   0 -12 213.900   5.600   1
   6   0 -11  0.9000  1.9000   1
   6   0 -10 464.200  10.300   1
   6   0  -9 -0.8000  1.0000   1
   6   0  -8  1.8000  1.2000   1
   6   0  -7  0.4000  0.3000   1
   6   0  -6 1050.30   22.80   1
   6   0  -5 -0.3000  0.6000   1
   6   0  -4 3792.10   68.40   1
   6   0  -3  0.4000  0.6000   1
   6   0  -2  0.6000  0.5000   1
   6   0  -1 -0.4000  0.6000   1
   6   0   0 155.600   3.200   1
   6   0   1 -0.5000  0.8000   1
   6   0   2 1166.50   24.90   1
   6   0   3  0.9000  1.5000   1
   6   0   4 517.000  13.100   1
   6   0   5  0.7000  1.5000   1
   6   0   6 430.700  10.300   1
   6   0   7  1.5000  1.2000   1
   6   0   8 1402.90   45.10   1
   6   0   9  3.1000  1.3000   1
   6   0  10 1202.70   36.80   1
   6   0  11  1.9000  1.7000   1
   6   0  12 951.300  39.300   1
   6   0  13  1.4000  1.5000   1
   6   0  14 169.500   5.900   1
   6   0  15 -1.3000  3.0000   1
   6   0  16 308.700  10.800   1
   6   0  17  0.1000  2.5000   1
   6   0  18 209.800   7.500   1
   6   0  19  7.1000  5.2000   1
   6   0  20 104.600   8.000   1
   6   0  21  0.2000  4.8000   1
   6   1 -25 25.9000  5.5000   1
  -6  -1  25 23.8000  8.6000   1
   6   1 -24  3.7000  2.7000   1
  -6  -1  24 10.1000  5.5000   1
   6   1 -23  5.7000  2.6000   1
  -6  -1  23  4.4000  4.9000   1
   6   1 -22  2.9000  2.3000   1
  -6  -1  22 14.0000  6.5000   1
   6   1 -21 23.5000  2.7000   1
  -6  -1  21 39.0000  5.5000   1
   6   1 -20 291.900   8.500   1
  -6  -1  20 315.200  15.500   1
   6   1 -19  1.4000  2.5000   1
  -6  -1  19 -0.2000  2.1000   1
   6   1 -18 325.900   8.200   1
  -6  -1  18 317.000   9.800   1
   6   1 -17  7.7000  2.4000   1
  -6  -1  17  5.4000  1.6000   1
   6   1 -16 139.300   4.700   1
  -6  -1  16 146.100   4.500   1
   6   1 -15 66.4000  3.9000   1
  -6  -1  15 74.7000  3.8000   1
   6   1 -14 84.0000  6.0000   1
  -6  -1  14 81.6000  3.6000   1
   6   1 -13  4.6000  1.7000   1
  -6  -1  13  3.3000  1.3000   1
   6   1 -12 76.9000  3.3000   1
  -6  -1  12 78.9000  3.0000   1
   6   1 -11  3.3000  0.2000   1
  -6  -1  11  3.1000  1.2000   1
   6   1 -10  1.3000  0.5000   1
  -6  -1  10  2.1000  1.1000   1
   6   1  -9 37.4000  1.1000   1
  -6  -1   9 32.8000  2.0000   1
   6   1  -8 21.8000  1.0000   1
  -6  -1   8 22.6000  1.5000   1
   6   1  -7 287.400   7.400   1
  -6  -1   7 288.300   8.000   1
   6   1  -6 68.6000  1.8000   1
  -6  -1   6 66.5000  1.9000   1
   6   1  -5  1.5000  0.6000   1
  -6  -1   5  1.4000  0.7000   1
   6   1  -4 36.4000  1.3000   1
  -6  -1   4 37.7000  1.4000   1
   6   1  -3 92.9000  2.1000   1
  -6  -1   3 90.4000  2.4000   1
   6   1  -2 376.500   6.500   1
  -6  -1   2 384.600   8.500   1
   6   1  -1 17.7000  0.9000   1
  -6  -1   1 14.8000  1.3000   1
   6   1   0 97.0000  2.3000   1
  -6  -1   0 92.7000  2.9000   1
   6   1   1 54.6000  1.4000   1
  -6  -1  -1 52.7000  2.2000   1
   6   1   2 1577.50   21.00   1
  -6  -1  -2 1620.50   37.40   1
   6   1   3 24.0000  0.9000   1
  -6  -1  -3 20.8000  2.8000   1
   6   1   4 16.3000  0.7000   1
  -6  -1  -4 13.9000  1.9000   1
   6   1   5 354.500   6.300   1
  -6  -1  -5 356.000  14.400   1
   6   1   6 179.000   5.100   1
  -6  -1  -6 185.700   8.100   1
   6   1   7 158.400   5.400   1
  -6  -1  -7 150.000   7.000   1
   6   1   8  5.1000  1.5000   1
  -6  -1  -8  5.5000  1.7000   1
   6   1   9 457.000  11.000   1
  -6  -1  -9 443.600  13.500   1
   6   1  10  6.1000  1.2000   1
  -6  -1 -10  8.4000  1.8000   1
   6   1  11 32.7000  3.1000   1
  -6  -1 -11 41.1000  3.3000   1
   6   1  12  2.5000  2.8000   1
  -6  -1 -12  1.8000  2.5000   1
   6   1  13  1.7000  2.8000   1
  -6  -1 -13  1.0000  2.6000   1
   6   1  14 128.000   4.500   1
  -6  -1 -14 122.500   4.800   1
   6   1  15 24.3000  2.6000   1
  -6  -1 -15 28.6000  3.0000   1
   6   1  16 47.8000  4.3000   1
  -6  -1 -16 46.7000  3.3000   1
   6   1  17 254.500  10.100   1
  -6  -1 -17 230.500   9.900   1
   6   1  18 22.9000  4.3000   1
  -6  -1 -18 18.6000  3.0000   1
   6   1  19 14.7000  4.0000   1
  -6  -1 -19 13.9000  3.5000   1
   6   1  20  4.0000  7.7000   1
  -6  -1 -20  1.1000  3.5000   1
   6   1  21 14.8000  6.1000   1
   6   2 -25  4.5000  4.9000   1
  -6  -2  25 12.6000  8.4000   1
   6   2 -24  8.4000  3.7000   1
  -6  -2  24  3.4000  5.1000   1
   6   2 -23 281.600  12.600   1
  -6  -2  23 257.300  16.300   1
   6   2 -22 17.3000  3.3000   1
  -6  -2  22 24.3000  5.2000   1
   6   2 -21 27.0000  3.5000   1
  -6  -2  21 26.5000  5.3000   1
   6   2 -20 34.8000  4.2000   1
  -6  -2  20 32.2000  6.9000   1
   6   2 -19 42.8000  3.9000   1
  -6  -2  19 46.7000  6.0000   1
   6   2 -18 76.3000  4.9000   1
  -6  -2  18 80.9000  7.4000   1
   6   2 -17 617.400  17.500   1
  -6  -2  17 585.400  21.100   1
   6   2 -16 60.5000  4.0000   1
   6   2 -15  8.1000  1.4000   1
  -6  -2  15  9.5000  1.5000   1
   6   2 -14 451.500  15.900   1
  -6  -2  14 455.200  13.700   1
   6   2 -13 69.0000  2.6000   1
  -6  -2  13 66.4000  2.8000   1
   6   2 -12 335.400   8.000   1
  -6  -2  12 347.300  11.200   1
   6   2 -11 106.400   3.700   1
  -6  -2  11 110.300   4.600   1
   6   2 -10  6.3000  0.5000   1
  -6  -2  10  6.6000  0.9000   1
   6   2  -9 429.300   7.900   1
  -6  -2   9 432.400  10.700   1
   6   2  -8 441.700   8.900   1
  -6  -2   8 446.000  11.600   1
   6   2  -7 1016.00   19.10   1
  -6  -2   7 991.400  38.300   1
   6   2  -6 724.100  16.200   1
  -6  -2   6 746.300  21.200   1
   6   2  -5  7.0000  0.9000   1
  -6  -2   5  3.6000  1.0000   1
   6   2  -4 121.100   2.700   1
  -6  -2   4 121.100   2.800   1
   6   2  -3 2131.10   38.00   1
  -6  -2   3 2139.30   45.50   1
   6   2  -2 112.600   3.400   1
  -6  -2   2 111.100   3.200   1
   6   2  -1  1.9000  1.4000   1
  -6  -2   1  0.5000  0.8000   1
   6   2   0 541.900  12.000   1
  -6  -2   0 573.800  13.600   1
   6   2   1 103.800   4.000   1
  -6  -2  -1 99.0000  3.7000   1
   6   2   2 46.5000  2.1000   1
  -6  -2  -2 46.6000  2.4000   1
   6   2   3 248.100   6.400   1
  -6  -2  -3 258.100   9.700   1
   6   2   4 11.9000  1.5000   1
  -6  -2  -4 13.7000  1.8000   1
   6   2   5 116.300   3.700   1
  -6  -2  -5 106.900   5.400   1
   6   2   6 10.6000  1.5000   1
  -6  -2  -6  7.7000  1.6000   1
   6   2   7 1244.80   49.40   1
  -6  -2  -7 1228.60   43.30   1
   6   2   8  2.9000  0.7000   1
  -6  -2  -8  5.9000  1.6000   1
   6   2   9 196.200   7.000   1
  -6  -2  -9 185.200   9.400   1
   6   2  10 314.300   8.700   1
  -6  -2 -10 328.900  14.400   1
   6   2  11 681.000  16.000   1
  -6  -2 -11 700.600  27.700   1
   6   2  12 64.5000  3.3000   1
  -6  -2 -12 69.1000  5.8000   1
   6   2  13 113.200   8.700   1
  -6  -2 -13 117.000   7.200   1
   6   2  14  4.0000  3.3000   1
  -6  -2 -14  7.2000  3.2000   1
   6   2  15 349.200  11.700   1
  -6  -2 -15 347.200  17.200   1
   6   2  16 53.4000  4.5000   1
  -6  -2 -16 65.0000  6.5000   1
   6   2  17 223.700   9.800   1
  -6  -2 -17 214.300  13.200   1
   6   2  18  4.6000  3.3000   1
  -6  -2 -18  2.6000  5.7000   1
   6   2  19 19.2000  7.8000   1
  -6  -2 -19  8.7000  4.5000   1
   6   2  20 60.9000  8.1000   1
  -6  -2 -20 62.1000  7.6000   1
   6   3 -24 14.3000  4.3000   1
  -6  -3  24  8.1000  7.8000   1
   6   3 -23 64.2000  5.4000   1
  -6  -3  23 60.7000  8.4000   1
   6   3 -22 84.8000  6.6000   1
  -6  -3  22 99.2000 10.1000   1
   6   3 -21 280.400  11.000   1
  -6  -3  21 294.200  15.300   1
   6   3 -20 15.6000  6.5000   1
  -6  -3  20 26.8000  6.6000   1
   6   3 -19 53.0000  6.5000   1
  -6  -3  19 49.1000  5.5000   1
   6   3 -18 32.7000  4.8000   1
   6   3 -17 103.200   8.900   1
   6   3 -16 182.800   7.200   1
   6   3 -15 109.700   4.900   1
   6   3 -14 53.7000  2.5000   1
  -6  -3  14 62.3000  5.0000   1
   6   3 -13 125.500   3.400   1
  -6  -3  13 130.000   7.200   1
   6   3 -12 407.700   8.500   1
  -6  -3  12 414.500  16.800   1
   6   3 -11  1.7000  0.9000   1
  -6  -3  11 -0.2000  2.7000   1
   6   3 -10  4.8000  1.0000   1
  -6  -3  10  5.5000  0.5000   1
   6   3  -9  8.2000  1.3000   1
  -6  -3   9  5.6000  0.6000   1
   6   3  -8 118.400   3.700   1
  -6  -3   8 115.800   3.600   1
   6   3  -7 46.9000  2.2000   1
  -6  -3   7 47.9000  2.2000   1
   6   3  -6 179.300   4.900   1
  -6  -3   6 182.600   5.300   1
   6   3  -5 416.400   9.700   1
  -6  -3   5 425.000  12.700   1
   6   3  -4 15.2000  1.4000   1
  -6  -3   4 17.5000  1.3000   1
   6   3  -3  9.1000  1.8000   1
  -6  -3   3  7.4000  1.0000   1
   6   3  -2 73.1000  2.7000   1
  -6  -3   2 71.9000  2.5000   1
   6   3  -1 193.200   5.300   1
  -6  -3   1 191.700   9.400   1
   6   3   0 11.0000  1.3000   1
  -6  -3   0 10.4000  1.2000   1
   6   3   1 261.900   7.800   1
  -6  -3  -1 245.000   7.500   1
   6   3   2 62.2000  3.6000   1
  -6  -3  -2 58.5000  2.5000   1
   6   3   3 261.700   8.200   1
  -6  -3  -3 293.100  12.600   1
   6   3   4 576.900  15.900   1
  -6  -3  -4 587.300  21.100   1
   6   3   5 115.600   4.900   1
  -6  -3  -5 120.300   4.900   1
   6   3   6 18.5000  3.2000   1
  -6  -3  -6  9.1000  1.5000   1
   6   3   7  2.7000  2.7000   1
  -6  -3  -7 -0.1000  1.2000   1
   6   3   8 66.6000  2.9000   1
  -6  -3  -8 63.9000  3.6000   1
   6   3   9  0.5000  1.1000   1
  -6  -3  -9  0.2000  1.6000   1
   6   3  10 -0.6000  2.6000   1
  -6  -3 -10  4.9000  2.0000   1
   6   3  11  7.7000  3.8000   1
   6   3  12 -1.4000  2.5000   1
  -6  -3 -12 -0.2000  2.6000   1
   6   3  13 30.0000  3.9000   1
  -6  -3 -13 30.2000  4.6000   1
   6   3  14 37.0000  5.3000   1
  -6  -3 -14 34.4000  4.8000   1
   6   3  15  0.1000  3.2000   1
  -6  -3 -15  5.3000  5.3000   1
   6   3  16  3.2000  3.0000   1
  -6  -3 -16 -5.1000  3.8000   1
   6   3  17  2.7000  3.2000   1
  -6  -3 -17  0.7000  4.0000   1
   6   3  18 45.5000  5.1000   1
  -6  -3 -18 25.5000  5.6000   1
   6   3  19  4.7000  7.1000   1
  -6  -3 -19 -0.4000  6.8000   1
  -6  -4  23 14.4000  6.1000   1
   6   4 -22 18.0000  6.6000   1
  -6  -4  22  8.8000  5.3000   1
   6   4 -21 51.3000  8.9000   1
  -6  -4  21 51.5000  8.3000   1
   6   4 -20 69.6000  8.5000   1
  -6  -4  20 77.3000  7.5000   1
   6   4 -19 60.4000  8.8000   1
  -6  -4  19 77.3000  8.7000   1
   6   4 -18  2.5000  4.2000   1
  -6  -4  18  1.4000  3.3000   1
   6   4 -17 27.3000  6.8000   1
  -6  -4  17 22.1000  4.3000   1
   6   4 -16 169.500   6.700   1
  -6  -4  16 152.300   9.600   1
   6   4 -15  1.5000  2.1000   1
  -6  -4  15 -2.4000  3.1000   1
   6   4 -14 144.900   5.100   1
  -6  -4  14 149.000   8.900   1
   6   4 -13 88.3000  3.0000   1
  -6  -4  13 89.6000  5.9000   1
   6   4 -12 513.700  10.200   1
  -6  -4  12 498.300  21.400   1
   6   4 -11 89.8000  3.1000   1
  -6  -4  11 86.1000  5.9000   1
   6   4 -10 -1.4000  1.2000   1
  -6  -4  10 -1.0000  2.0000   1
   6   4  -9 702.600  18.800   1
  -6  -4   9 724.900  28.500   1
   6   4  -8  8.9000  1.7000   1
  -6  -4   8  9.6000  2.0000   1
   6   4  -7  0.8000  1.2000   1
  -6  -4   7  2.1000  0.7000   1
   6   4  -6 1066.90   22.00   1
  -6  -4   6 1097.30   32.00   1
   6   4  -5 106.500   3.100   1
  -6  -4   5 118.000   3.800   1
   6   4  -4 24.3000  1.6000   1
  -6  -4   4 27.7000  1.6000   1
   6   4  -3 30.6000  1.6000   1
  -6  -4   3 29.3000  1.7000   1
   6   4  -2 1106.00   25.30   1
  -6  -4   2 1127.80   33.40   1
   6   4  -1  9.8000  1.1000   1
  -6  -4   1 10.0000  0.9000   1
   6   4   0 559.000  12.600   1
  -6  -4   0 567.200  15.200   1
   6   4   1 17.9000  1.7000   1
  -6  -4  -1 11.9000  2.5000   1
   6   4   2 87.9000  4.2000   1
   6   4   3 209.000   6.900   1
   6   4   4 61.1000  4.0000   1
   6   4   5 32.9000  2.8000   1
   6   4   7 298.200  13.400   1
   6   4   8 207.200  11.000   1
   6   4   9  3.1000  4.8000   1
   6   4  10 151.600  10.200   1
   6   4  12 455.100  19.800   1
   6   4  13 130.600   7.200   1
  -6  -4 -13 114.300   8.300   1
   6   4  14 100.000  10.100   1
  -6  -4 -14 112.100   9.000   1
   6   4  15  2.0000  4.8000   1
  -6  -4 -15  3.0000  4.1000   1
   6   4  16  9.3000  3.7000   1
  -6  -4 -16  3.0000  4.3000   1
   6   4  17 -0.2000  3.4000   1
  -6  -4 -17 -4.2000  4.6000   1
   6   4  18 227.300  16.800   1
  -6  -4 -18 214.900  16.200   1
  -6  -5  21 73.3000  9.9000   1
  -6  -5  20 -1.4000  4.2000   1
   6   5 -19 -3.2000  5.2000   1
  -6  -5  19 12.1000  5.6000   1
   6   5 -18 82.5000 10.0000   1
  -6  -5  18 67.5000  8.0000   1
   6   5 -17 11.2000  5.4000   1
  -6  -5  17  5.5000  4.7000   1
   6   5 -16 15.5000  3.6000   1
  -6  -5  16 21.1000  4.3000   1
   6   5 -15 89.7000  4.4000   1
  -6  -5  15 102.000   8.100   1
   6   5 -14 162.500   6.000   1
  -6  -5  14 137.300   9.700   1
   6   5 -13 32.9000  2.9000   1
   6   5 -12 30.4000  2.2000   1
   6   5 -11  7.9000  1.6000   1
  -6  -5  11  7.2000  2.8000   1
   6   5 -10  5.5000  1.4000   1
  -6  -5  10  8.5000  2.9000   1
   6   5  -9 174.600   6.000   1
  -6  -5   9 175.600   9.100   1
   6   5  -8 71.7000  3.5000   1
  -6  -5   8 85.5000  5.3000   1
   6   5  -7  0.9000  1.9000   1
  -6  -5   7  0.1000  1.5000   1
   6   5  -6 20.5000  2.0000   1
  -6  -5   6 22.1000  3.3000   1
   6   5  -5 104.600   4.600   1
  -6  -5   5 110.800   5.700   1
   6   5  -4 132.000   4.100   1
  -6  -5   4 145.500   6.500   1
   6   5  -3 11.7000  1.5000   1
  -6  -5   3 11.9000  2.0000   1
   6   5  -2 50.1000  2.3000   1
  -6  -5   2 44.7000  2.7000   1
   6   5  -1  0.3000  1.4000   1
  -6  -5   1  2.1000  1.4000   1
   6   5   0 25.1000  2.2000   1
  -6  -5   0 26.7000  2.1000   1
   6   5   1 -1.5000  1.2000   1
   6   5   2  4.9000  1.9000   1
   6   5   3 88.5000  4.2000   1
   6   5   4 15.7000  2.5000   1
   6   5   5  0.0000  1.7000   1
   6   5   6 250.700   7.300   1
   6   5   7 305.900  10.300   1
   6   5   8  4.5000  2.5000   1
   6   5   9 11.6000  3.0000   1
   6   5  10  2.4000  2.6000   1
   6   5  11 229.600   8.900   1
   6   5  12  9.3000  3.4000   1
   6   5  13 -6.5000  2.9000   1
   6   5  14  0.5000  3.2000   1
  -6  -5 -14 -0.2000  4.4000   1
   6   5  15 14.7000  4.4000   1
  -6  -5 -15  8.0000  7.0000   1
   6   5  16 61.3000  7.7000   1
  -6  -5 -16 60.2000  8.4000   1
  -6  -5 -17 -8.6000  7.6000   1
  -6  -6  19 42.5000  8.2000   1
  -6  -6  18 21.8000  7.4000   1
  -6  -6  17 51.2000  6.9000   1
   6   6 -16  1.3000  3.2000   1
  -6  -6  16  3.2000  3.8000   1
   6   6 -15 230.200   9.400   1
  -6  -6  15 256.600  15.400   1
   6   6 -14 10.3000  3.0000   1
   6   6 -13 101.200   5.000   1
   6   6 -12  5.0000  2.3000   1
   6   6 -11 28.7000  2.4000   1
   6   6 -10  4.1000  1.8000   1
   6   6  -9 500.100  13.000   1
   6   6  -8  3.6000  2.2000   1
  -6  -6   8  2.5000  2.7000   1
   6   6  -7  0.8000  2.1000   1
  -6  -6   7  4.7000  2.2000   1
   6   6  -6 63.2000  3.4000   1
  -6  -6   6 84.7000  5.9000   1
   6   6  -5 339.000   9.500   1
  -6  -6   5 352.400  14.900   1
   6   6  -4 60.1000  3.5000   1
  -6  -6   4 69.4000  4.6000   1
   6   6  -3 640.100  14.900   1
   6   6  -2 16.2000  2.5000   1
   6   6  -1  8.7000  1.6000   1
   6   6   0  0.6000  1.6000   1
   6   6   1 435.400  12.800   1
   6   6   2  7.9000  2.7000   1
   6   6   3 38.7000  2.9000   1
   6   6   4 -1.7000  2.0000   1
   6   6   5  7.3000  2.2000   1
   6   6   6 355.800   9.500   1
   6   6   7 91.4000  4.2000   1
   6   6   8  2.5000  2.6000   1
   6   6   9 122.200   6.500   1
   6   6  10 37.8000  4.1000   1
   6   6  11 217.800  10.700   1
   6   6  12  9.9000  3.6000   1
   6   6  13  1.5000  3.5000   1
   6   6  14 18.3000  6.5000   1
  -6  -6 -14  4.6000  5.7000   1
  -6  -7  16  5.0000  4.9000   1
   6   7 -15 48.3000  4.8000   1
  -6  -7  15 42.6000  6.9000   1
   6   7 -14 12.5000  3.3000   1
  -6  -7  14 17.0000  5.1000   1
   6   7 -13  4.5000  3.0000   1
  -6  -7  13  1.1000  5.3000   1
   6   7 -12 59.6000  4.7000   1
  -6  -7  12 66.9000  7.4000   1
   6   7 -11 24.8000  3.6000   1
  -6  -7  11 32.6000  4.3000   1
   6   7 -10  0.7000  2.1000   1
  -6  -7  10  1.8000  3.0000   1
   6   7  -9 12.2000  2.3000   1
   6   7  -8  3.4000  2.7000   1
   6   7  -7 35.5000  3.8000   1
   6   7  -6 34.8000  3.7000   1
   6   7  -5 33.7000  4.2000   1
   6   7  -4  6.8000  3.2000   1
   6   7  -3 52.8000  6.2000   1
   6   7  -2 174.700  11.200   1
   6   7  -1 169.700   7.700   1
   6   7   0 10.5000  4.3000   1
   6   7   1  1.0000  3.1000   1
   6   7   2 103.000   6.800   1
   6   7   3  1.1000  3.2000   1
   6   7   4 39.7000  3.5000   1
   6   7   5  2.0000  2.4000   1
   6   7   6 81.6000  5.8000   1
   6   7   7  2.5000  2.7000   1
   6   7   8  6.3000  3.0000   1
   6   7   9 39.8000  4.1000   1
   6   7  10  1.6000  4.1000   1
   6   7  11  8.6000  4.8000   1
   6   8 -11 19.4000  4.1000   1
   6   8 -10 33.5000  4.2000   1
   6   8  -9  6.3000  2.6000   1
   6   8  -8 -1.0000  2.6000   1
   6   8  -7 10.9000  3.3000   1
   6   8  -6 251.300   9.900   1
   6   8  -5 12.3000  3.9000   1
   6   8  -4  7.2000  3.7000   1
   6   8  -3 -5.9000  6.4000   1
   6   8  -2 357.100  21.900   1
   6   8  -1 58.6000  5.5000   1
   6   8   0  1.1000  3.2000   1
   6   8   1 18.0000  4.2000   1
   6   8   2 110.300   7.100   1
   6   8   3 -3.4000  3.6000   1
   6   8   4 210.300   8.700   1
   6   8   5 36.9000  5.1000   1
   6   8   6 21.1000  4.7000   1
   6   8   7 -6.6000  6.0000   1
   7   0 -25  0.7000  5.1000   1
   7   0 -24 62.3000  6.2000   1
   7   0 -23 -3.3000  3.3000   1
   7   0 -22 106.600   6.300   1
   7   0 -21  0.2000  3.5000   1
   7   0 -20  9.0000  2.5000   1
   7   0 -19 -0.2000  2.0000   1
   7   0 -18 321.700   8.700   1
   7   0 -17  0.5000  2.0000   1
   7   0 -16 1485.80   30.80   1
   7   0 -15  2.4000  1.9000   1
   7   0 -14 706.600  16.600   1
   7   0 -13  3.4000  1.5000   1
   7   0 -12 89.4000  4.3000   1
   7   0 -11  0.7000  1.2000   1
   7   0 -10 339.900  10.700   1
   7   0  -9  2.7000  1.7000   1
   7   0  -8 35.4000  4.8000   1
   7   0  -7  2.1000  1.6000   1
   7   0  -6 429.200  10.300   1
   7   0  -5  0.1000  0.8000   1
   7   0  -4  0.9000  0.8000   1
   7   0  -3 -0.1000  0.8000   1
   7   0  -2 727.400  14.100   1
   7   0  -1  0.2000  0.8000   1
   7   0   0 66.9000  2.0000   1
   7   0   1 -1.1000  1.2000   1
   7   0   2 436.800  11.800   1
   7   0   3  1.2000  1.4000   1
   7   0   4 37.2000  2.6000   1
   7   0   5 -0.7000  1.6000   1
   7   0   6  9.9000  1.8000   1
   7   0   7  0.5000  1.2000   1
   7   0   8  8.8000  1.5000   1
   7   0   9 -1.6000  1.4000   1
   7   0  10 449.700  20.400   1
   7   0  11  0.8000  2.2000   1
   7   0  12 115.400   5.000   1
   7   0  13  1.1000  1.9000   1
   7   0  14 30.7000  2.7000   1
   7   0  15 -1.8000  2.7000   1
   7   0  16 76.1000  5.4000   1
   7   0  17  0.3000  3.7000   1
   7   0  18  0.9000  3.3000   1
   7   0  19 15.2000  7.8000   1
   7   1 -25  3.3000  3.9000   1
  -7  -1  25  8.1000  6.3000   1
   7   1 -24  5.4000  4.2000   1
  -7  -1  24 -0.7000  5.4000   1
   7   1 -23 151.600   7.300   1
  -7  -1  23 154.800  12.300   1
   7   1 -22 11.8000  3.1000   1
  -7  -1  22 23.4000  7.7000   1
   7   1 -21 165.300   6.200   1
  -7  -1  21 175.300  10.900   1
   7   1 -20 16.1000  3.4000   1
  -7  -1  20 16.6000  4.9000   1
   7   1 -19 14.0000  2.7000   1
  -7  -1  19 26.6000  4.9000   1
   7   1 -18 87.2000  4.1000   1
  -7  -1  18 89.3000  7.3000   1
   7   1 -17 569.400  13.400   1
  -7  -1  17 533.800  17.000   1
   7   1 -16 174.700   6.900   1
  -7  -1  16 167.200   5.100   1
   7   1 -15 -1.0000  2.2000   1
  -7  -1  15 -0.2000  1.7000   1
   7   1 -14 536.300  16.100   1
  -7  -1  14 530.200  13.200   1
   7   1 -13 158.800   6.400   1
  -7  -1  13 138.600   4.500   1
   7   1 -12 251.100   8.900   1
  -7  -1  12 251.200   6.600   1
   7   1 -11 1111.10   30.40   1
  -7  -1  11 1092.30   24.70   1
   7   1 -10 -1.7000  1.8000   1
  -7  -1  10 -0.4000  1.4000   1
   7   1  -9  1.2000  0.5000   1
  -7  -1   9  1.5000  1.7000   1
   7   1  -8 285.400   6.300   1
  -7  -1   8 271.500   8.000   1
   7   1  -7 143.100   4.000   1
  -7  -1   7 143.000   5.000   1
   7   1  -6 114.000   2.700   1
  -7  -1   6 113.100   3.200   1
   7   1  -5 319.500   6.600   1
  -7  -1   5 325.900   7.400   1
   7   1  -4 514.100   9.500   1
  -7  -1   4 520.700  10.700   1
   7   1  -3 218.400   4.500   1
  -7  -1   3 212.600   5.000   1
   7   1  -2 211.600   4.300   1
  -7  -1   2 196.700   5.400   1
   7   1  -1  3.7000  0.6000   1
  -7  -1   1  3.5000  1.3000   1
   7   1   0 147.400   3.700   1
  -7  -1   0 144.600   5.100   1
   7   1   1 101.300   2.400   1
  -7  -1  -1 93.8000  5.1000   1
   7   1   2 20.6000  0.7000   1
  -7  -1  -2 18.0000  2.9000   1
   7   1   3 85.1000  1.8000   1
  -7  -1  -3 91.0000  5.2000   1
   7   1   4 135.000   2.900   1
  -7  -1  -4 122.800   6.100   1
   7   1   5  7.0000  0.8000   1
  -7  -1  -5  6.8000  2.8000   1
   7   1   6 822.300  21.700   1
  -7  -1  -6 816.200  20.600   1
   7   1   7 451.100  10.600   1
  -7  -1  -7 460.800  17.700   1
   7   1   8 231.800   7.300   1
  -7  -1  -8 224.800   6.700   1
   7   1   9 435.800  12.700   1
  -7  -1  -9 430.300  10.500   1
   7   1  10 45.1000  3.0000   1
  -7  -1 -10 54.3000  2.8000   1
   7   1  11 237.700   8.700   1
  -7  -1 -11 249.600   9.300   1
   7   1  12 378.500  17.200   1
  -7  -1 -12 389.400  12.100   1
   7   1  13 52.3000  4.3000   1
  -7  -1 -13 47.3000  4.3000   1
   7   1  14 10.8000  3.4000   1
  -7  -1 -14 21.3000  2.7000   1
   7   1  15 82.8000  5.4000   1
  -7  -1 -15 84.5000  4.3000   1
   7   1  16 59.2000  5.1000   1
  -7  -1 -16 50.3000  3.5000   1
   7   1  17 61.4000  5.2000   1
  -7  -1 -17 82.3000  9.7000   1
   7   1  18 14.4000  7.1000   1
  -7  -1 -18 10.3000  5.7000   1
   7   1  19 17.6000  5.2000   1
   7   2 -24 21.1000  4.6000   1
  -7  -2  24 23.9000  6.4000   1
   7   2 -23 27.1000  4.5000   1
  -7  -2  23 13.1000  5.2000   1
   7   2 -22 43.8000  4.9000   1
  -7  -2  22 35.2000  7.4000   1
   7   2 -21  1.8000  3.0000   1
  -7  -2  21  4.4000  4.5000   1
   7   2 -20 52.1000  4.9000   1
  -7  -2  20 46.5000  5.7000   1
   7   2 -19 277.100  10.400   1
  -7  -2  19 294.300  14.700   1
   7   2 -18 136.800   6.500   1
  -7  -2  18 116.400   7.400   1
   7   2 -17 185.600   8.300   1
  -7  -2  17 172.200  10.000   1
   7   2 -16  1.5000  3.0000   1
  -7  -2  16  4.8000  4.2000   1
   7   2 -15 149.800   6.900   1
  -7  -2  15 128.600   7.700   1
   7   2 -14 -0.1000  2.1000   1
  -7  -2  14  0.0000  1.5000   1
   7   2 -13 1490.10   38.10   1
  -7  -2  13 1550.70   47.70   1
   7   2 -12 35.9000  2.0000   1
  -7  -2  12 32.6000  2.5000   1
   7   2 -11 145.400   4.600   1
  -7  -2  11 148.700   4.400   1
   7   2 -10  3.7000  1.1000   1
  -7  -2  10  5.5000  1.1000   1
   7   2  -9 18.5000  0.8000   1
  -7  -2   9 18.1000  1.5000   1
   7   2  -8  0.9000  0.6000   1
  -7  -2   8  1.7000  1.2000   1
   7   2  -7 35.3000  1.4000   1
  -7  -2   7 30.0000  1.8000   1
   7   2  -6 84.5000  2.4000   1
  -7  -2   6 77.8000  3.2000   1
   7   2  -5  5.6000  0.8000   1
  -7  -2   5  9.6000  2.9000   1
   7   2  -4 252.400   5.900   1
  -7  -2   4 256.200   6.200   1
   7   2  -3 743.900  17.300   1
  -7  -2   3 778.600  17.100   1
   7   2  -2 507.800  13.300   1
  -7  -2   2 530.700  12.300   1
   7   2  -1 42.6000  2.2000   1
  -7  -2   1 41.9000  2.4000   1
   7   2   0 119.300   4.700   1
  -7  -2   0 120.200   6.000   1
   7   2   1 453.400  10.200   1
  -7  -2  -1 450.300  17.100   1
   7   2   2 78.4000  3.1000   1
  -7  -2  -2 71.4000  4.5000   1
   7   2   3  0.8000  1.3000   1
  -7  -2  -3  0.2000  1.4000   1
   7   2   4 13.7000  1.8000   1
  -7  -2  -4 16.6000  2.5000   1
   7   2   5 26.6000  2.0000   1
  -7  -2  -5 29.9000  2.7000   1
   7   2   6 35.1000  2.4000   1
  -7  -2  -6 31.5000  3.3000   1
   7   2   7 176.700   6.800   1
  -7  -2  -7 172.600   9.000   1
   7   2   8 173.900  10.100   1
  -7  -2  -8 188.100   9.600   1
   7   2   9 70.3000  7.3000   1
  -7  -2  -9 68.5000  4.8000   1
   7   2  10 76.3000  4.2000   1
  -7  -2 -10 80.9000  3.8000   1
   7   2  11 74.9000  4.6000   1
  -7  -2 -11 71.8000  3.9000   1
   7   2  12  0.6000  3.8000   1
  -7  -2 -12 -1.9000  2.0000   1
   7   2  13 43.6000  6.9000   1
  -7  -2 -13 37.8000  4.8000   1
   7   2  14 45.5000  8.5000   1
  -7  -2 -14 35.1000  5.7000   1
   7   2  15 23.1000  4.1000   1
  -7  -2 -15  6.6000  5.1000   1
   7   2  16  0.7000  3.6000   1
  -7  -2 -16  3.4000  3.7000   1
   7   2  17 24.8000  5.6000   1
  -7  -2 -17 37.6000  6.8000   1
   7   2  18 152.700  13.300   1
  -7  -2 -18 163.400  12.100   1
   7   2  19  0.8000  5.6000   1
   7   3 -23  5.8000  3.8000   1
  -7  -3  23  6.0000  5.4000   1
   7   3 -22 37.9000  5.9000   1
  -7  -3  22 37.2000  7.0000   1
   7   3 -21  0.1000  3.4000   1
  -7  -3  21  7.0000  6.2000   1
   7   3 -20  7.4000  3.8000   1
  -7  -3  20  3.0000  4.2000   1
   7   3 -19  1.1000  3.0000   1
  -7  -3  19 11.0000  4.1000   1
   7   3 -18 230.500  13.100   1
  -7  -3  18 217.200  12.200   1
   7   3 -17 41.6000  7.5000   1
  -7  -3  17 42.1000  4.9000   1
   7   3 -16 16.7000  6.1000   1
  -7  -3  16 33.3000  4.4000   1
   7   3 -15 76.4000  4.8000   1
  -7  -3  15 61.7000  5.5000   1
   7   3 -14 231.200   9.000   1
  -7  -3  14 208.800  10.500   1
   7   3 -13  6.3000  1.3000   1
  -7  -3  13 10.1000  2.6000   1
   7   3 -12 150.400   5.300   1
  -7  -3  12 141.700   7.800   1
   7   3 -11 230.100   6.800   1
  -7  -3  11 223.500  11.500   1
   7   3 -10 34.3000  1.7000   1
  -7  -3  10 37.0000  4.2000   1
   7   3  -9 237.600   7.200   1
  -7  -3   9 231.500   8.900   1
   7   3  -8 2152.10   45.60   1
  -7  -3   8 2164.00   58.40   1
   7   3  -7 385.300   9.800   1
  -7  -3   7 379.700  13.500   1
   7   3  -6 -1.5000  1.4000   1
  -7  -3   6 -1.2000  0.9000   1
   7   3  -5 470.600  13.700   1
  -7  -3   5 475.400  15.700   1
   7   3  -4 29.5000  2.4000   1
  -7  -3   4 26.9000  1.5000   1
   7   3  -3 66.8000  2.7000   1
  -7  -3   3 63.9000  4.2000   1
   7   3  -2 29.9000  2.2000   1
  -7  -3   2 28.0000  2.8000   1
   7   3  -1  6.3000  1.5000   1
  -7  -3   1  6.9000  1.3000   1
   7   3   0 20.7000  2.4000   1
  -7  -3   0 21.1000  2.4000   1
   7   3   1  0.2000  1.9000   1
  -7  -3  -1  0.3000  1.6000   1
   7   3   2 297.100   8.800   1
  -7  -3  -2 301.000  14.500   1
   7   3   3 260.800   8.200   1
  -7  -3  -3 261.700  10.600   1
   7   3   4 11.4000  2.4000   1
  -7  -3  -4  4.8000  1.8000   1
   7   3   5 70.7000  3.0000   1
  -7  -3  -5 75.2000  4.0000   1
   7   3   6 307.600   7.700   1
  -7  -3  -6 313.400  13.000   1
   7   3   7 296.300   7.500   1
  -7  -3  -7 276.000  14.600   1
   7   3   8 129.400   5.700   1
   7   3   9 378.200  15.800   1
   7   3  10 48.7000  3.7000   1
   7   3  11 93.3000  5.3000   1
  -7  -3 -11 103.200   7.200   1
   7   3  12 120.700   6.200   1
  -7  -3 -12 129.200   9.300   1
   7   3  13  1.5000  4.1000   1
  -7  -3 -13  8.3000  4.9000   1
   7   3  14 34.3000  5.5000   1
  -7  -3 -14 31.4000  5.2000   1
   7   3  15 73.7000  5.8000   1
  -7  -3 -15 81.4000  7.5000   1
   7   3  16 124.000   8.000   1
  -7  -3 -16 114.000   9.600   1
   7   3  17  5.8000  7.3000   1
  -7  -3 -17  9.0000  4.8000   1
  -7  -3 -18 -2.3000  6.5000   1
  -7  -4  22 58.1000  9.6000   1
   7   4 -21  8.6000  8.9000   1
  -7  -4  21  9.3000  5.1000   1
   7   4 -20 43.2000  7.6000   1
  -7  -4  20 48.3000  7.9000   1
   7   4 -19  5.4000  7.0000   1
  -7  -4  19 -2.1000  3.9000   1
   7   4 -18 18.3000  5.7000   1
  -7  -4  18 21.1000  5.3000   1
   7   4 -17  4.6000  6.1000   1
  -7  -4  17  7.6000  5.2000   1
   7   4 -16 208.700   8.800   1
  -7  -4  16 183.900  11.100   1
   7   4 -15 39.5000  4.2000   1
  -7  -4  15 23.6000  5.1000   1
   7   4 -14 193.600   8.700   1
  -7  -4  14 177.400   8.600   1
   7   4 -13 37.1000  2.9000   1
  -7  -4  13 28.8000  4.0000   1
   7   4 -12 41.9000  2.9000   1
  -7  -4  12 35.5000  3.9000   1
   7   4 -11 130.500   5.000   1
  -7  -4  11 128.100   6.800   1
   7   4 -10 294.100   8.700   1
  -7  -4  10 299.300  14.900   1
   7   4  -9 477.800  13.100   1
  -7  -4   9 491.400  26.900   1
   7   4  -8 191.400   6.100   1
  -7  -4   8 167.200   8.700   1
   7   4  -7  0.5000  1.3000   1
  -7  -4   7  2.2000  2.1000   1
   7   4  -6 161.800   5.200   1
  -7  -4   6 167.700   7.300   1
   7   4  -5 25.7000  2.4000   1
  -7  -4   5 36.3000  2.5000   1
   7   4  -4 525.000  13.900   1
  -7  -4   4 557.100  23.700   1
   7   4  -3 81.5000  6.1000   1
  -7  -4   3 82.4000  3.5000   1
   7   4  -2 88.5000  4.3000   1
  -7  -4   2 77.2000  5.6000   1
   7   4  -1 244.100   8.700   1
   7   4   0 197.800   7.000   1
   7   4   1 99.8000  4.3000   1
   7   4   2 37.1000  2.8000   1
   7   4   3 457.700  10.700   1
   7   4   4 111.500   4.300   1
   7   4   5 33.1000  3.1000   1
   7   4   6 261.300  13.700   1
   7   4   7  6.9000  2.5000   1
   7   4   9 29.2000  5.0000   1
   7   4  10  3.9000  2.7000   1
   7   4  11 -4.5000  2.7000   1
   7   4  12 116.500  10.400   1
   7   4  13 68.1000  8.7000   1
  -7  -4 -13 81.7000  8.2000   1
   7   4  14 175.300   9.400   1
  -7  -4 -14 181.400  13.200   1
   7   4  15 97.1000  6.4000   1
  -7  -4 -15 108.000  10.000   1
   7   4  16  0.2000  4.4000   1
  -7  -4 -16  1.4000  4.7000   1
  -7  -4 -17  6.5000  8.1000   1
  -7  -5  20 -8.9000  6.5000   1
  -7  -5  19 71.4000  8.6000   1
   7   5 -18 14.1000  8.3000   1
  -7  -5  18  7.8000  6.1000   1
   7   5 -17 11.6000  6.0000   1
  -7  -5  17 12.6000  4.1000   1
   7   5 -16  5.2000  3.9000   1
  -7  -5  16 -4.9000  4.5000   1
   7   5 -15 -1.6000  3.1000   1
  -7  -5  15  1.6000  3.1000   1
   7   5 -14 11.3000  3.6000   1
  -7  -5  14 13.8000  4.9000   1
   7   5 -13 42.4000  3.0000   1
  -7  -5  13 44.8000  4.5000   1
   7   5 -12 67.8000  3.6000   1
  -7  -5  12 76.1000  6.6000   1
   7   5 -11 155.600   5.500   1
  -7  -5  11 152.800   9.000   1
   7   5 -10 284.100   7.300   1
  -7  -5  10 287.200  15.800   1
   7   5  -9 47.7000  3.1000   1
  -7  -5   9 38.2000  3.8000   1
   7   5  -8 858.900  20.200   1
  -7  -5   8 829.400  37.000   1
   7   5  -7 102.200   4.000   1
  -7  -5   7 98.4000  5.6000   1
   7   5  -6 164.900   6.900   1
  -7  -5   6 168.700   9.200   1
   7   5  -5 55.9000  4.7000   1
   7   5  -4  3.3000  3.5000   1
   7   5  -3 275.600  11.000   1
   7   5  -2 98.9000  4.0000   1
   7   5  -1 28.3000  3.2000   1
   7   5   0 367.800  12.100   1
   7   5   1 38.0000  2.7000   1
   7   5   2 39.4000  2.9000   1
   7   5   3 188.200   6.000   1
   7   5   4 124.200   4.800   1
   7   5   5 131.600   5.000   1
   7   5   6 99.9000  4.7000   1
   7   5   7 -0.1000  2.2000   1
   7   5   8 14.2000  3.3000   1
   7   5   9  7.1000  5.8000   1
   7   5  10 236.800  12.900   1
   7   5  11 11.6000  3.7000   1
   7   5  12 49.8000  5.1000   1
   7   5  13 33.4000  6.5000   1
   7   5  14 49.1000  6.1000   1
  -7  -5 -14 59.0000  7.2000   1
   7   5  15 114.300  10.000   1
  -7  -5 -15 115.000  11.600   1
  -7  -6  18 18.6000  6.8000   1
  -7  -6  17 144.500  11.900   1
   7   6 -16 16.6000  5.4000   1
  -7  -6  16 20.1000  6.1000   1
   7   6 -15 -2.4000  4.7000   1
  -7  -6  15  1.0000  3.4000   1
   7   6 -14 49.2000  6.1000   1
  -7  -6  14 39.8000  5.6000   1
   7   6 -13 36.6000  3.7000   1
  -7  -6  13 36.8000  5.7000   1
   7   6 -12 125.200   5.800   1
  -7  -6  12 122.900   9.200   1
   7   6 -11  7.5000  2.3000   1
  -7  -6  11 -0.9000  4.3000   1
   7   6 -10  3.8000  3.3000   1
   7   6  -9  9.9000  2.4000   1
   7   6  -8 14.7000  2.6000   1
   7   6  -7 581.300  14.500   1
   7   6  -6 128.000   7.600   1
   7   6  -5 192.900   8.600   1
   7   6  -4 123.200   6.600   1
   7   6  -3 19.8000  3.4000   1
   7   6  -2 58.1000  5.2000   1
   7   6  -1 268.500   8.400   1
   7   6   0  0.3000  2.8000   1
   7   6   1 37.0000  2.8000   1
   7   6   2 22.1000  2.5000   1
   7   6   3 365.400  17.700   1
   7   6   4 88.1000  5.2000   1
   7   6   5 11.0000  2.5000   1
   7   6   6 103.000   4.700   1
   7   6   7 74.2000  4.5000   1
   7   6   8 16.6000  3.5000   1
   7   6   9 95.7000  9.6000   1
   7   6  10  1.4000  6.7000   1
   7   6  11 159.300  12.700   1
   7   6  12 14.8000  5.5000   1
   7   7 -14  7.5000  5.2000   1
   7   7 -13 128.400  11.600   1
   7   7 -12 195.600   9.600   1
   7   7 -11 234.500  10.700   1
   7   7 -10 25.6000  3.8000   1
   7   7  -9 67.3000  5.2000   1
   7   7  -8 15.9000  2.9000   1
   7   7  -7  6.6000  2.9000   1
   7   7  -6 69.9000  5.8000   1
   7   7  -5 225.900  13.600   1
   7   7  -4 206.400  13.400   1
   7   7  -3  2.7000  2.5000   1
   7   7  -2 62.4000  4.1000   1
   7   7  -1 -0.9000  2.5000   1
   7   7   0 104.800   5.500   1
   7   7   1  7.0000  2.9000   1
   7   7   2 45.1000  4.0000   1
   7   7   3 106.600   7.200   1
   7   7   4 37.0000  8.3000   1
   7   7   7 100.500   9.400   1
   7   7   8 14.5000  3.9000   1
   7   7   9  4.2000  3.0000   1
   7   8  -8  5.5000  5.2000   1
   7   8  -7 10.0000  7.3000   1
   7   8  -6 -3.1000  3.7000   1
   7   8  -5  1.6000  3.0000   1
   7   8  -4 289.400  13.300   1
   7   8  -3 88.1000  6.3000   1
   7   8  -2 16.2000  4.8000   1
   7   8  -1 105.500   7.900   1
   7   8   0 55.2000  6.1000   1
   7   8   1 91.3000 11.1000   1
   7   8   2  8.3000  5.1000   1
   8   0 -24 222.300  11.500   1
   8   0 -23 -0.5000  3.9000   1
   8   0 -22  6.1000  3.3000   1
   8   0 -21  5.6000  3.0000   1
   8   0 -20  2.8000  2.9000   1
   8   0 -19  2.9000  2.6000   1
   8   0 -18 163.200   5.900   1
   8   0 -17  1.4000  1.9000   1
   8   0 -16 797.500  19.100   1
   8   0 -15 -0.8000  1.9000   1
   8   0 -14  9.0000  2.2000   1
   8   0 -13 -1.6000  3.6000   1
   8   0 -12 1388.10   65.00   1
   8   0 -11 -1.6000  2.0000   1
   8   0 -10 81.5000  4.3000   1
   8   0  -9 -1.6000  2.6000   1
   8   0  -8 17.3000  0.9000   1
   8   0  -7  1.1000  0.8000   1
   8   0  -6  0.6000  0.9000   1
   8   0  -5 -0.4000  1.0000   1
   8   0  -4 249.600   7.100   1
   8   0  -3 -0.2000  0.9000   1
   8   0  -2 231.800   5.700   1
   8   0  -1  1.0000  0.8000   1
   8   0   0 195.100   5.500   1
   8   0   1  0.5000  1.0000   1
   8   0   2 240.300   7.800   1
   8   0   3  3.0000  2.4000   1
   8   0   4 44.3000  2.9000   1
   8   0   5  0.2000  1.1000   1
   8   0   6 414.400  10.900   1
   8   0   7  0.4000  1.2000   1
   8   0   8  5.0000  1.4000   1
   8   0   9 -1.7000  2.1000   1
   8   0  10 399.500  12.600   1
   8   0  11  2.1000  2.3000   1
   8   0  12  8.0000  2.3000   1
   8   0  13 -2.4000  4.0000   1
   8   0  14 24.6000  4.0000   1
   8   0  15 -2.5000  3.1000   1
   8   0  16 51.3000  5.2000   1
   8   0  17 11.2000  5.4000   1
   8   0  18  0.7000  5.2000   1
   8   1 -24  6.6000  5.1000   1
   8   1 -23 -5.8000  6.7000   1
  -8  -1  23  0.8000  5.0000   1
   8   1 -22 91.9000  8.9000   1
  -8  -1  22 119.300  11.400   1
   8   1 -21 -1.8000  3.4000   1
   8   1 -20 20.7000  4.6000   1
  -8  -1  20 20.4000  4.7000   1
   8   1 -19 319.300  11.400   1
  -8  -1  19 320.500  16.300   1
   8   1 -18 216.900   9.200   1
  -8  -1  18 209.100  11.100   1
   8   1 -17 20.2000  3.3000   1
  -8  -1  17 12.3000  5.1000   1
   8   1 -16 177.800   7.400   1
  -8  -1  16 166.600   6.700   1
   8   1 -15 49.8000  4.3000   1
  -8  -1  15 50.9000  3.4000   1
   8   1 -14  7.4000  3.0000   1
  -8  -1  14  2.9000  1.8000   1
   8   1 -13 357.800   9.700   1
  -8  -1  13 365.000  11.900   1
   8   1 -12 330.000   8.600   1
  -8  -1  12 348.400  11.700   1
   8   1 -11 13.6000  3.0000   1
  -8  -1  11 21.8000  2.3000   1
   8   1 -10 133.800   6.200   1
  -8  -1  10 128.000   7.500   1
   8   1  -9 1686.70   45.20   1
  -8  -1   9 1597.90   40.40   1
   8   1  -8 13.9000  1.4000   1
  -8  -1   8 15.1000  2.0000   1
   8   1  -7 106.600   3.700   1
  -8  -1   7 100.400   4.200   1
   8   1  -6 35.6000  1.8000   1
  -8  -1   6 38.0000  2.1000   1
   8   1  -5 209.400   5.100   1
  -8  -1   5 215.000   6.800   1
   8   1  -4 430.500   9.400   1
  -8  -1   4 421.000  13.100   1
   8   1  -3  0.5000  0.7000   1
  -8  -1   3  3.8000  1.6000   1
   8   1  -2 33.6000  1.7000   1
  -8  -1   2 33.4000  2.1000   1
   8   1  -1 518.500  10.300   1
  -8  -1   1 525.300  19.100   1
   8   1   0 378.500   7.600   1
  -8  -1   0 386.600  15.000   1
   8   1   1 230.200   4.900   1
  -8  -1  -1 210.700   9.600   1
   8   1   2 1555.10   24.10   1
  -8  -1  -2 1601.60   57.40   1
   8   1   3 55.0000  2.9000   1
  -8  -1  -3 63.4000  4.2000   1
   8   1   4 1300.50   32.40   1
  -8  -1  -4 1300.80   46.80   1
   8   1   5 213.400   7.200   1
  -8  -1  -5 235.200  10.400   1
   8   1   6 27.5000  2.8000   1
  -8  -1  -6 41.6000  4.3000   1
  -8  -1  -7 23.4000  3.2000   1
   8   1   8  4.5000  2.9000   1
  -8  -1  -8  4.3000  1.6000   1
   8   1   9  7.1000  3.3000   1
  -8  -1  -9  6.8000  2.0000   1
  -8  -1 -10 19.6000  2.6000   1
   8   1  11 112.900   8.600   1
  -8  -1 -11 97.9000  5.0000   1
   8   1  12  0.3000  2.7000   1
  -8  -1 -12  5.4000  4.2000   1
   8   1  13 27.8000  4.4000   1
  -8  -1 -13 24.0000  4.8000   1
   8   1  14 23.5000  4.0000   1
  -8  -1 -14 17.2000  3.6000   1
   8   1  15 70.8000  6.7000   1
   8   1  16 220.000  14.600   1
   8   1  17  3.0000  6.7000   1
   8   2 -23 16.1000  4.3000   1
  -8  -2  23  5.9000  5.8000   1
   8   2 -22 21.0000  4.6000   1
  -8  -2  22 14.0000  5.8000   1
   8   2 -21 10.9000  4.3000   1
  -8  -2  21  7.2000  5.0000   1
   8   2 -20 35.2000  4.3000   1
  -8  -2  20 37.1000  6.2000   1
   8   2 -19 130.900   6.900   1
  -8  -2  19 124.300   9.900   1
   8   2 -18 45.3000  4.2000   1
  -8  -2  18 40.2000  4.8000   1
   8   2 -17  0.9000  3.3000   1
  -8  -2  17 -4.0000  3.2000   1
   8   2 -16 23.4000  4.0000   1
  -8  -2  16 16.4000  3.9000   1
   8   2 -15 25.8000  4.2000   1
  -8  -2  15 18.4000  3.8000   1
   8   2 -14 137.300   5.400   1
  -8  -2  14 134.000   8.400   1
   8   2 -13 18.4000  3.4000   1
  -8  -2  13 26.1000  3.9000   1
   8   2 -12 38.3000  4.3000   1
  -8  -2  12 34.0000  2.5000   1
   8   2 -11 -2.8000  2.7000   1
  -8  -2  11  1.0000  1.7000   1
   8   2 -10 417.700  10.400   1
  -8  -2  10 457.200  13.100   1
   8   2  -9 346.100  11.000   1
  -8  -2   9 335.900  10.600   1
   8   2  -8 214.700   6.100   1
  -8  -2   8 202.600   7.100   1
   8   2  -7  0.7000  1.1000   1
  -8  -2   7 -0.7000  2.9000   1
   8   2  -6 274.500   7.000   1
  -8  -2   6 270.000   9.000   1
[truncated: 45,023 more chars]
