# Supplementary material for: Crystal structure of 3,6,6-trimethyl-4-oxo-1-(pyridin-2-yl)-4,5,6,7-tetra­hydro-1H-indazol-7-aminium chloride and its monohydrate
Source: Acta Crystallogr E Crystallogr Commun. 2017 Nov 24;73(Pt 12):1931–6. doi: 10.1107/S205698901701667X (PMC5730255; doi:10.1107/S205698901701667X)
Supplement: Supplementary file 2 [file e-73-01931-1sup2.hkl]

data_1                                                                          
_shelx_title ' test structure: aim_47_4_b'                                      
_shelx_refln_list_code          4                                               
_shelx_F_calc_maximum      127.22                                               
_exptl_crystal_F_000       648.00                                               
_reflns_d_resolution_high  0.7706                                               
                                                                                
loop_                                                                           
 _space_group_symop_operation_xyz                                               
 'x, y, z'                                                                      
 '-x, y+1/2, -z+1/2'                                                            
 '-x, -y, -z'                                                                   
 'x, -y-1/2, z-1/2'                                                             
                                                                                
_cell_length_a    13.5411                                                       
_cell_length_b     7.7421                                                       
_cell_length_c    19.2457                                                       
_cell_angle_alpha  90.000                                                       
_cell_angle_beta  130.493                                                       
_cell_angle_gamma  90.000                                                       
                                                                                
_shelx_F_squared_multiplier     1.000                                           
                                                                                
loop_                                                                           
 _refln_index_h                                                                 
 _refln_index_k                                                                 
 _refln_index_l                                                                 
 _refln_F_squared_calc                                                          
 _refln_F_squared_meas                                                          
 _refln_F_squared_sigma                                                         
 _refln_observed_status                                                         
   2   0   0       5244.97       4691.98       142.75 o                         
   3   0   0        908.89        926.51        24.54 o                         
   4   0   0       2146.90       2005.22        60.79 o                         
   5   0   0       1102.04       1128.47        30.62 o                         
   6   0   0         94.22        100.64         5.85 o                         
   7   0   0          1.56         17.34         4.95 o                         
   8   0   0       1083.96       1125.54        36.02 o                         
   9   0   0       1075.60       1053.27        32.87 o                         
  10   0   0        245.21        238.21        11.93 o                         
  11   0   0        220.58        207.82        12.61 o                         
  12   0   0          6.36          3.15         4.28 o                         
  13   0   0         74.73        107.40        20.04 o                         
   1   1   0        384.55        335.25         6.92 o                         
   2   1   0       3828.39       3760.21        62.41 o                         
   3   1   0       2073.44       2047.76        37.69 o                         
   4   1   0         41.57         51.53         6.19 o                         
   5   1   0        336.59        434.53         8.22 o                         
   6   1   0         69.51        109.59         3.73 o                         
   7   1   0         25.44         26.83         2.70 o                         
   8   1   0        139.62        149.16         5.35 o                         
   9   1   0          0.34         -0.33         2.70 o                         
  10   1   0        258.34        253.79        11.60 o                         
  11   1   0        130.06        112.51        35.91 o                         
  12   1   0         53.62         46.86         5.30 o                         
  13   1   0          2.80          6.42        11.30 o                         
   0   2   0       1227.01       1121.49        41.20 o                         
   1   2   0       8173.18       8058.49       201.47 o                         
   2   2   0       1704.48       1770.27        32.47 o                         
   3   2   0       1668.28       1628.76        27.12 o                         
   4   2   0       1600.02       1588.23        28.08 o                         
   5   2   0        172.55        168.35         5.01 o                         
   6   2   0          7.15         10.39         2.62 o                         
   7   2   0        135.09        130.89        13.40 o                         
   8   2   0         45.36         39.13         5.40 o                         
   9   2   0        357.47        355.88        19.93 o                         
  10   2   0         38.90         22.26         7.52 o                         
  11   2   0          1.24         -4.06         6.28 o                         
  12   2   0         30.87         22.81         8.22 o                         
  13   2   0         97.89        116.98        15.13 o                         
   1   3   0        173.77        241.89         5.93 o                         
   2   3   0        521.16        535.24        11.20 o                         
   3   3   0        204.86        210.21         5.64 o                         
   4   3   0       1366.84       1573.54        28.50 o                         
   5   3   0        576.31        594.76        12.28 o                         
   6   3   0         82.77         85.07         8.67 o                         
   7   3   0         21.39         28.50         6.98 o                         
   8   3   0        808.85        826.19        23.20 o                         
   9   3   0         17.80         17.91         4.72 o                         
  10   3   0         33.63         31.26         6.85 o                         
  11   3   0         80.68         71.93        13.96 o                         
  12   3   0         15.20          5.46         8.22 o                         
   0   4   0       2009.75       1931.37        53.59 o                         
   1   4   0        647.20        644.37        13.54 o                         
   2   4   0       2700.40       2815.88        51.82 o                         
   3   4   0       7618.25       7866.06       142.08 o                         
   4   4   0         16.36         13.79         2.71 o                         
   5   4   0        335.40        322.21         8.17 o                         
   6   4   0        167.02        168.10         7.88 o                         
   7   4   0       1276.88       1294.53        27.89 o                         
   8   4   0         26.72         42.57         7.54 o                         
   9   4   0         26.46         20.73         5.06 o                         
  10   4   0          0.96          7.47         6.61 o                         
  11   4   0         24.45         42.39         8.69 o                         
  12   4   0         25.70         14.95         8.14 o                         
   1   5   0          8.94         16.66         3.15 o                         
   2   5   0         72.57         51.39         8.67 o                         
   3   5   0          2.52         -1.80         2.55 o                         
   4   5   0         49.30         54.77         5.85 o                         
   5   5   0          2.99         -0.39         3.24 o                         
   6   5   0        229.28        250.17         7.79 o                         
   7   5   0         27.30         16.44         3.71 o                         
   8   5   0          0.03          4.35         6.98 o                         
   9   5   0          0.32          5.27         4.93 o                         
  10   5   0         90.99        109.50        10.86 o                         
  11   5   0         36.59         39.50        16.55 o                         
   0   6   0        527.23        537.44        19.59 o                         
   1   6   0        558.71        564.24        14.86 o                         
   2   6   0         13.63         17.15         8.11 o                         
   3   6   0        106.78        105.24        13.62 o                         
   4   6   0       2906.15       2910.67        70.84 o                         
   5   6   0          7.92          2.51         3.64 o                         
   6   6   0         55.43         49.02         4.74 o                         
   7   6   0         12.47         10.25         8.33 o                         
   8   6   0          5.20          5.99         4.23 o                         
   9   6   0          5.14         -2.92        10.92 o                         
  10   6   0         66.80         82.47        11.31 o                         
   1   7   0         44.40         48.41         4.50 o                         
   2   7   0          9.70          7.43         4.05 o                         
   3   7   0         21.92         30.99         6.98 o                         
   4   7   0        175.43        168.44         8.95 o                         
   5   7   0        223.80        200.82        24.09 o                         
   6   7   0          1.65          1.73         4.58 o                         
   7   7   0         35.77         58.39         8.67 o                         
   8   7   0         20.82         16.04         6.98 o                         
   9   7   0         25.21         18.18         9.07 o                         
   0   8   0        110.00        121.81        15.76 o                         
   1   8   0        121.67        153.78        11.03 o                         
   2   8   0         14.50         17.34         5.40 o                         
   3   8   0          9.20         18.01         5.85 o                         
   4   8   0        100.72         77.05         9.79 o                         
   5   8   0        126.98        127.92        16.32 o                         
   6   8   0        141.85        129.67        11.95 o                         
   7   8   0         17.13         15.90         7.21 o                         
   8   8   0         10.19          0.38         9.01 o                         
   1   9   0          0.05          0.90         9.01 o                         
   2   9   0         24.17         24.09         6.98 o                         
   3   9   0        145.79        152.43        13.73 o                         
   4   9   0         45.85         64.84         9.68 o                         
   5   9   0         13.31         21.16         8.56 o                         
   0  10   0        342.12        306.43        30.40 o                         
   1  10   0        210.08        206.47        16.44 o                         
 -13   1   1         22.46         14.02         7.48 o                         
 -12   1   1          2.28         -1.59         4.11 o                         
 -11   1   1        277.58        286.48        14.07 o                         
 -10   1   1         54.84         52.09         4.50 o                         
  -9   1   1         80.60         86.51         4.53 o                         
  -8   1   1        125.40        136.00         5.21 o                         
  -7   1   1          5.63          6.46         2.00 o                         
  -6   1   1        731.68        778.40        14.14 o                         
  -5   1   1       3554.64       3707.98        69.41 o                         
  -4   1   1          6.38          1.43         1.46 o                         
  -3   1   1       4582.60       4296.09        75.48 o                         
  -2   1   1       1347.08       1262.80        24.34 o                         
  -1   1   1          0.05          2.70         0.86 o                         
   0   1   1       8817.53       7877.29       212.38 o                         
   1   1   1       2589.18       2657.34        47.17 o                         
   2   1   1        443.53        370.55        12.05 o                         
   3   1   1        257.04        259.86         6.42 o                         
   4   1   1         58.95         40.28         3.04 o                         
   5   1   1        546.88        477.26        10.36 o                         
   6   1   1       1047.00       1120.11        34.22 o                         
   7   1   1        229.72        241.48        14.97 o                         
   8   1   1          5.20          4.64         4.95 o                         
   9   1   1       1246.64       1340.53        32.45 o                         
  10   1   1          0.10          3.19         3.24 o                         
  11   1   1          3.68         -1.81         6.30 o                         
  12   1   1          3.61          2.75         3.58 o                         
 -13   2   1          8.38         10.82        17.90 o                         
 -12   2   1          3.59          0.45         6.37 o                         
 -11   2   1        735.04        754.37        56.63 o                         
 -10   2   1        235.86        225.79        11.20 o                         
  -9   2   1          1.52          1.40         3.41 o                         
  -8   2   1       2479.10       2535.36        57.55 o                         
  -7   2   1         46.07         41.36         4.50 o                         
  -6   2   1        166.16        174.26         5.64 o                         
  -5   2   1        743.12        706.27        12.69 o                         
  -4   2   1        640.29        602.79        12.95 o                         
  -3   2   1       1256.27       1288.84        34.22 o                         
   0   2   1        601.01        593.25        12.24 o                         
   1   2   1      16184.06      15812.87       481.49 o                         
   2   2   1       5328.35       5215.29        85.78 o                         
   3   2   1        150.70        124.82         3.52 o                         
   4   2   1        122.66        124.28         3.99 o                         
   5   2   1        488.30        503.90        10.69 o                         
   6   2   1       1093.70       1103.17        21.16 o                         
   7   2   1        170.18        170.50         5.79 o                         
   8   2   1          2.18         -1.43         2.52 o                         
   9   2   1         30.87         23.32         3.66 o                         
  10   2   1         10.65         10.30         8.11 o                         
  11   2   1        139.32        161.72        15.01 o                         
  12   2   1         91.10         73.60        10.28 o                         
 -13   3   1          0.74          6.75         9.91 o                         
 -12   3   1          7.20         12.10         7.56 o                         
 -11   3   1          3.98          7.10         6.20 o                         
 -10   3   1        466.80        492.77        17.40 o                         
  -9   3   1        227.10        234.46        14.86 o                         
  -8   3   1          5.92          9.54         9.23 o                         
  -7   3   1        417.89        462.40        20.15 o                         
  -6   3   1        436.54        409.80        10.58 o                         
  -5   3   1        487.73        498.96        10.06 o                         
  -4   3   1        232.76        230.86         6.13 o                         
  -3   3   1          2.05          7.94         2.25 o                         
  -2   3   1        978.85        937.85        34.00 o                         
  -1   3   1          1.53          1.68         1.94 o                         
   0   3   1       1527.31       1484.44        32.65 o                         
   1   3   1         53.45         85.37         4.17 o                         
   2   3   1       7718.90       7855.27       140.05 o                         
   3   3   1       4556.76       4915.66        79.23 o                         
   4   3   1        261.99        239.82         5.99 o                         
   5   3   1         18.07         11.73         2.36 o                         
   6   3   1        741.28        749.25        18.23 o                         
   7   3   1        298.45        299.62         9.58 o                         
   8   3   1        171.41        164.61         8.37 o                         
   9   3   1        135.48        124.75         8.55 o                         
  10   3   1        145.32        127.20        10.88 o                         
  11   3   1         38.48         44.63        12.16 o                         
  12   3   1        534.57        548.41        36.16 o                         
 -12   4   1        140.89        148.63        18.35 o                         
 -11   4   1          3.28          3.25         7.79 o                         
 -10   4   1         59.63         60.50        14.52 o                         
  -9   4   1          0.06          3.45         4.11 o                         
  -8   4   1          9.28          4.53         3.72 o                         
  -7   4   1        598.33        594.22        19.03 o                         
  -6   4   1        173.14        164.61         6.64 o                         
  -5   4   1        538.14        546.89        11.90 o                         
  -4   4   1         28.53         27.73         2.78 o                         
  -3   4   1       2715.46       2830.02        50.94 o                         
  -2   4   1          0.11         -2.36         2.39 o                         
  -1   4   1        221.97        206.64        29.72 o                         
   0   4   1        221.90        238.21         6.75 o                         
   1   4   1         97.60         93.69        13.96 o                         
   2   4   1       4783.96       4977.03        92.57 o                         
   3   4   1       2104.53       2173.39        42.51 o                         
   4   4   1        180.30        189.97        11.15 o                         
   5   4   1         60.70         62.41         3.75 o                         
   6   4   1          6.82          5.89         2.70 o                         
   7   4   1        649.13        608.50        23.53 o                         
   8   4   1        306.49        261.09        11.02 o                         
   9   4   1          3.05         -0.16         5.11 o                         
  10   4   1        182.59        185.31        13.75 o                         
  11   4   1          2.35          4.70         9.58 o                         
 -12   5   1          0.45         11.48        19.81 o                         
 -11   5   1         21.48         25.77         7.30 o                         
 -10   5   1         55.66         38.34         8.99 o                         
  -9   5   1        113.29         99.40        15.54 o                         
  -8   5   1         14.20         17.90         3.75 o                         
  -7   5   1        303.85        276.15        10.14 o                         
  -6   5   1          4.92          5.70         2.97 o                         
  -5   5   1          1.20          4.45         2.94 o                         
  -4   5   1         65.24         61.07         3.97 o                         
  -3   5   1         61.61         48.19         3.78 o                         
  -2   5   1         71.55         64.63         9.46 o                         
  -1   5   1        167.59        155.58         5.40 o                         
   0   5   1        185.76        179.22         6.08 o                         
   1   5   1         77.50        117.13        13.96 o                         
   2   5   1        132.87        131.48         8.30 o                         
   3   5   1        107.33        121.22         4.85 o                         
   4   5   1         22.57         25.95         3.38 o                         
   5   5   1        290.28        296.80        17.67 o                         
   6   5   1         86.49         75.06         4.77 o                         
   7   5   1         24.74         26.64         8.67 o                         
   8   5   1          2.22          4.05         4.78 o                         
   9   5   1          9.24         -1.86        17.56 o                         
  10   5   1         18.13         16.74         8.51 o                         
  11   5   1          0.16         -7.68         7.68 o                         
 -11   6   1          0.05         -0.85         7.12 o                         
 -10   6   1         82.62         69.89        10.74 o                         
  -9   6   1        198.20        180.23        35.91 o                         
  -8   6   1        239.37        222.74         9.91 o                         
  -7   6   1         88.98         74.70         5.37 o                         
  -6   6   1         40.67         37.67         4.16 o                         
  -5   6   1       2249.53       2338.34        57.94 o                         
  -4   6   1        343.30        357.35        12.38 o                         
  -3   6   1         53.43         52.29         4.23 o                         
  -2   6   1        140.68        149.99         6.20 o                         
  -1   6   1        697.50        704.51        18.46 o                         
   0   6   1        183.17        231.01         7.43 o                         
   1   6   1        477.51        482.05        13.51 o                         
   2   6   1         76.02         91.21         5.32 o                         
   3   6   1          1.45         -1.58         2.74 o                         
   4   6   1        325.49        357.00        11.93 o                         
   5   6   1        148.27        128.59        11.71 o                         
   6   6   1        114.83        107.27         6.02 o                         
   7   6   1         71.64         91.88         6.20 o                         
   8   6   1         48.80         36.69         7.34 o                         
   9   6   1         27.21         23.42         6.98 o                         
  10   6   1          4.34         -8.77        21.84 o                         
 -10   7   1          1.22         -7.19         7.19 o                         
  -9   7   1          0.17          3.15         7.12 o                         
  -8   7   1         18.26          5.95         7.72 o                         
  -7   7   1        147.32        138.16        13.40 o                         
  -6   7   1          0.17          0.60         4.47 o                         
  -5   7   1         12.85          3.68         8.33 o                         
  -4   7   1         62.58         58.36         5.95 o                         
  -3   7   1        379.76        371.25        18.80 o                         
  -2   7   1         68.54         73.63         5.40 o                         
  -1   7   1        178.19        157.61         7.43 o                         
   0   7   1        384.24        380.96        11.93 o                         
   1   7   1         16.35         14.41         3.83 o                         
   2   7   1        285.42        288.42         9.68 o                         
   3   7   1        132.78        145.77        32.65 o                         
   4   7   1          7.02         -0.09        11.60 o                         
   5   7   1        837.32        857.29        29.71 o                         
   6   7   1        109.36         90.76        26.01 o                         
   7   7   1         34.12         31.19         7.19 o                         
   8   7   1          0.05          3.15        11.37 o                         
   9   7   1        212.79        200.31        27.36 o                         
  -8   8   1         61.37         48.33        19.93 o                         
  -7   8   1         87.66         86.10        27.36 o                         
  -6   8   1        327.22        271.07        21.16 o                         
  -5   8   1        123.45        115.12        10.33 o                         
  -4   8   1        115.32        127.43        17.67 o                         
  -3   8   1         37.83         46.38         8.11 o                         
  -2   8   1        385.50        393.12        18.91 o                         
  -1   8   1        461.05        469.67        22.97 o                         
   0   8   1        167.73        169.77         8.56 o                         
   1   8   1         44.33         34.90         6.98 o                         
   2   8   1        227.00        234.16        11.26 o                         
   3   8   1        144.81        145.22         8.56 o                         
   4   8   1        187.61        174.70         9.55 o                         
   5   8   1          4.33          8.33         8.33 o                         
   6   8   1         82.50         72.10         9.29 o                         
   7   8   1         40.52         53.27        22.97 o                         
  -6   9   1         70.77         68.75        24.43 o                         
  -5   9   1          1.45         -5.40         7.88 o                         
  -4   9   1         53.07         51.34         8.33 o                         
  -3   9   1         85.65        105.15        11.26 o                         
  -2   9   1        124.87        127.21        12.38 o                         
  -1   9   1         44.80         34.22         8.11 o                         
   0   9   1          0.25         -1.13         7.20 o                         
   1   9   1         88.73         84.88         9.01 o                         
   2   9   1         37.10         52.24         9.23 o                         
   3   9   1         31.42         41.43         8.56 o                         
   4   9   1         27.43         30.62         9.23 o                         
   5   9   1         48.14         28.59         7.66 o                         
  -1  10   1         27.18         43.90        10.13 o                         
   0  10   1          6.05          6.53         8.56 o                         
 -14   0   2         52.37         42.78        14.41 o                         
 -13   0   2        522.40        547.35        45.03 o                         
 -12   0   2        308.62        326.92        18.46 o                         
 -11   0   2       1262.85       1318.27        50.21 o                         
 -10   0   2        835.58        878.77        30.40 o                         
  -9   0   2       1167.55       1173.50        38.05 o                         
  -8   0   2       1226.70       1275.27        45.48 o                         
  -7   0   2        108.52        127.89         6.75 o                         
  -6   0   2        260.94        253.52         9.23 o                         
  -5   0   2       1490.33       1485.79        38.73 o                         
  -4   0   2       2573.95       2484.80        63.72 o                         
  -3   0   2         43.94         58.77         4.05 o                         
  -2   0   2       2388.52       2239.60        68.22 o                         
   1   0   2         75.37         80.38         3.38 o                         
   2   0   2       1353.11       1198.72        33.55 o                         
   3   0   2       3089.58       2985.31        80.38 o                         
   4   0   2         39.29         49.53         4.28 o                         
   5   0   2        179.16        187.10         9.23 o                         
   6   0   2        345.72        344.94        12.38 o                         
   7   0   2         99.51         98.84         6.98 o                         
   8   0   2         41.08         38.28         4.73 o                         
   9   0   2        144.15        149.73         8.56 o                         
  10   0   2       1133.53       1214.70        49.08 o                         
  11   0   2        171.72        142.30        12.83 o                         
  12   0   2         46.10         47.96         7.88 o                         
 -14   1   2         29.93         20.51        18.69 o                         
 -13   1   2         30.07         26.44        18.80 o                         
 -12   1   2        124.17        134.13         9.46 o                         
 -11   1   2        214.00        204.33        10.57 o                         
 -10   1   2          9.59         10.50         2.90 o                         
  -9   1   2          0.00          1.90         2.35 o                         
  -8   1   2        269.67        286.62         7.37 o                         
  -7   1   2       2504.54       2589.62        44.30 o                         
  -6   1   2       2227.24       2292.80        56.06 o                         
  -5   1   2       1036.08       1053.68        23.42 o                         
  -4   1   2       1085.67       1017.23        21.41 o                         
  -3   1   2        990.55        986.42        21.16 o                         
  -2   1   2        169.90        203.83         5.29 o                         
  -1   1   2       1254.96       1144.43        22.68 o                         
   0   1   2        641.11        563.65        11.00 o                         
   1   1   2       5780.52       5568.14        89.70 o                         
   2   1   2        211.84        180.29         6.19 o                         
   3   1   2         85.82         91.44         5.18 o                         
   4   1   2       3872.71       3955.02        67.77 o                         
   5   1   2       1931.33       2031.37        37.56 o                         
   6   1   2        173.67        183.58        10.81 o                         
   7   1   2        374.52        373.33         9.41 o                         
   8   1   2        153.35        156.98         7.32 o                         
   9   1   2        128.81        129.68         7.88 o                         
  10   1   2        117.30        101.49         7.04 o                         
  11   1   2         52.18         44.17         6.64 o                         
  12   1   2         48.66         61.83        13.17 o                         
 -13   2   2          3.57         -3.96         7.46 o                         
 -12   2   2         38.01         11.54         9.46 o                         
 -11   2   2          5.79         19.25        12.16 o                         
 -10   2   2          1.61          1.23         4.84 o                         
  -9   2   2        289.55        283.63         9.36 o                         
  -8   2   2        105.81        100.82         5.30 o                         
  -7   2   2         13.93         19.99         3.17 o                         
  -6   2   2        594.14        617.15        17.45 o                         
  -5   2   2         97.07         89.02         3.03 o                         
  -4   2   2       1055.07       1026.03        28.14 o                         
  -3   2   2       5225.61       5024.06        96.73 o                         
  -2   2   2       6261.00       6096.48       118.52 o                         
  -1   2   2        296.46        328.84         8.33 o                         
   0   2   2       3165.67       2974.04        63.46 o                         
   1   2   2       2500.57       2462.04        40.86 o                         
   2   2   2          0.19         -0.28         1.41 o                         
   3   2   2         22.38         44.36         2.54 o                         
   4   2   2        301.65        307.06         8.67 o                         
   5   2   2        591.04        647.61        12.47 o                         
   6   2   2        489.06        488.72        11.11 o                         
   7   2   2        502.97        486.96        12.38 o                         
   8   2   2        269.57        242.16         8.49 o                         
   9   2   2        124.76        114.88         6.84 o                         
  10   2   2         24.50         25.03         5.86 o                         
  11   2   2        103.36        121.90        11.68 o                         
  12   2   2         12.79         12.96         8.01 o                         
 -13   3   2          8.15          4.58         7.80 o                         
 -12   3   2          0.08         -3.35         6.29 o                         
 -11   3   2          1.23         -3.44         7.32 o                         
 -10   3   2          1.68         -0.43         4.69 o                         
  -9   3   2          6.36          2.75         4.04 o                         
  -8   3   2        598.40        584.50        15.74 o                         
  -7   3   2         65.55         60.12         5.52 o                         
  -6   3   2         94.58         76.02         8.89 o                         
  -5   3   2        907.20       1023.83        18.72 o                         
  -4   3   2       1460.22       1471.83        42.10 o                         
  -3   3   2         94.76        137.17        10.36 o                         
  -2   3   2        695.52        699.08        13.51 o                         
  -1   3   2       2060.53       1958.29        36.17 o                         
   0   3   2        125.79        133.55         4.45 o                         
   1   3   2       1204.78       1262.91        26.86 o                         
   2   3   2        634.09        676.11        12.28 o                         
   3   3   2         47.04         56.56         4.62 o                         
   4   3   2        652.92        647.97        16.89 o                         
   5   3   2         16.82         19.70         2.70 o                         
   6   3   2        287.65        261.62        26.79 o                         
   7   3   2        598.75        608.19        15.93 o                         
   8   3   2         49.40         41.98         7.09 o                         
   9   3   2         12.80          1.06         5.00 o                         
  10   3   2          9.70          2.73         7.05 o                         
  11   3   2        104.99         72.90        11.24 o                         
 -13   4   2         32.30         25.62        10.58 o                         
 -12   4   2         93.57         89.80        15.31 o                         
 -11   4   2         33.21         57.53        21.95 o                         
 -10   4   2         14.15          6.45        12.72 o                         
  -9   4   2        385.14        359.08        13.86 o                         
  -8   4   2        659.81        663.15        16.65 o                         
  -7   4   2        769.85        775.08        17.74 o                         
  -6   4   2        489.30        516.34        12.53 o                         
  -5   4   2          7.99          5.84         2.76 o                         
  -4   4   2        354.50        329.33         8.28 o                         
  -3   4   2        449.00        462.22        10.24 o                         
  -2   4   2        443.99        437.90        10.37 o                         
  -1   4   2        208.06        215.92         8.11 o                         
   0   4   2          6.72          6.98         2.03 o                         
   1   4   2        614.98        647.70        45.14 o                         
   2   4   2        292.19        372.19        15.42 o                         
   3   4   2         69.35         46.53         7.09 o                         
   4   4   2        196.04        194.76         5.84 o                         
   5   4   2        120.08        124.26         4.87 o                         
   6   4   2        321.75        319.80         9.20 o                         
   7   4   2        622.97        598.07        20.10 o                         
   8   4   2        120.62        107.80         7.66 o                         
   9   4   2          6.21          4.32         5.01 o                         
  10   4   2         34.94         22.41        10.06 o                         
  11   4   2         67.51         78.91        14.52 o                         
 -12   5   2         59.22         47.90        12.16 o                         
 -11   5   2        380.74        381.58        23.43 o                         
 -10   5   2        103.57         95.75        21.84 o                         
  -9   5   2         46.36         49.90         7.09 o                         
  -8   5   2         56.91         55.23         4.46 o                         
  -7   5   2         49.30         43.00         3.87 o                         
  -6   5   2         16.01         10.39         2.62 o                         
  -5   5   2         88.71        104.12         5.33 o                         
  -4   5   2        740.97        745.06        17.41 o                         
  -3   5   2        995.22        918.99        25.67 o                         
  -2   5   2         48.39         57.48         3.65 o                         
  -1   5   2         72.38         80.83         4.28 o                         
   0   5   2       1749.48       1745.84        35.57 o                         
   1   5   2       4155.29       4307.36        86.91 o                         
   2   5   2       2144.98       2328.15        62.82 o                         
   3   5   2        125.05        129.51         5.07 o                         
   4   5   2       1420.04       1518.53        33.17 o                         
   5   5   2        563.95        565.01        15.81 o                         
   6   5   2          1.07          5.91         3.35 o                         
   7   5   2          2.23          3.84         3.88 o                         
   8   5   2        407.34        368.49        33.32 o                         
   9   5   2        177.85        204.94        14.63 o                         
  10   5   2         13.30         13.66         7.43 o                         
 -11   6   2         63.81         46.32        10.90 o                         
 -10   6   2          5.54          2.41        11.26 o                         
  -9   6   2        388.97        374.75        24.20 o                         
  -8   6   2         70.64         56.97         6.53 o                         
  -7   6   2         77.83         79.51         5.35 o                         
  -6   6   2          0.47          4.56         5.00 o                         
  -5   6   2        479.30        429.93        13.61 o                         
  -4   6   2         77.11         77.94         5.26 o                         
  -3   6   2         24.31         23.75         4.28 o                         
  -2   6   2        246.60        235.06         8.11 o                         
  -1   6   2        984.78        971.76        22.97 o                         
   0   6   2          1.70         -0.45         2.48 o                         
   1   6   2        251.85        247.22         7.88 o                         
   2   6   2        781.63        785.78        20.51 o                         
   3   6   2         36.59         27.99         7.66 o                         
   4   6   2         73.86         78.44         4.97 o                         
   5   6   2         67.31         63.27         6.75 o                         
   6   6   2        736.65        697.62        24.77 o                         
   7   6   2         48.60         37.90        10.02 o                         
   8   6   2         72.22         60.95        10.02 o                         
   9   6   2         41.83         30.26         7.91 o                         
 -10   7   2         66.80         63.34        10.29 o                         
  -9   7   2          7.91         17.64         8.49 o                         
  -8   7   2          2.10          4.11         8.55 o                         
  -7   7   2         82.93         86.30         7.19 o                         
  -6   7   2          0.01         -0.66         4.85 o                         
  -5   7   2        304.18        307.84        12.58 o                         
  -4   7   2         46.62         51.84        18.12 o                         
  -3   7   2         39.47         39.18         5.40 o                         
  -2   7   2        367.14        359.35        11.93 o                         
  -1   7   2         59.51         72.72         5.18 o                         
   0   7   2        239.06        260.95         8.78 o                         
   1   7   2         29.91         39.18         4.50 o                         
   2   7   2         43.53         49.08         5.63 o                         
   3   7   2         16.40         22.24         4.41 o                         
   4   7   2         17.81         10.30         9.34 o                         
   5   7   2        165.25        172.75         8.22 o                         
   6   7   2         91.33         85.57         9.57 o                         
   7   7   2         13.88         14.57         6.14 o                         
   8   7   2         37.60         34.87         9.71 o                         
  -8   8   2         13.36         19.77        15.20 o                         
  -7   8   2        356.63        414.70        22.85 o                         
  -6   8   2        282.68        233.50        15.99 o                         
  -5   8   2         54.58         55.40         9.57 o                         
  -4   8   2          0.45          3.60         6.53 o                         
  -3   8   2        106.88         88.26         9.23 o                         
  -2   8   2          3.57         10.58         5.63 o                         
  -1   8   2        116.02        115.95         7.66 o                         
   0   8   2          1.99          0.23         4.95 o                         
   1   8   2        157.34        131.26         7.66 o                         
   2   8   2         21.77         17.34         5.18 o                         
   3   8   2        195.63        178.55         8.78 o                         
   4   8   2        333.28        304.28        16.27 o                         
   5   8   2        251.26        270.33        21.73 o                         
   6   8   2          8.65         13.85        14.18 o                         
   7   8   2          0.93          4.05        18.91 o                         
  -6   9   2        246.57        240.34        16.91 o                         
  -5   9   2          6.64          4.73         7.88 o                         
  -4   9   2         81.81         63.49        11.26 o                         
  -3   9   2         15.88         18.46         7.43 o                         
  -2   9   2        305.07        346.29        18.24 o                         
  -1   9   2         18.85         17.34         7.43 o                         
   0   9   2          0.19         -5.40         6.75 o                         
   1   9   2         27.42         35.35         7.88 o                         
   2   9   2        107.86        100.87        11.03 o                         
   3   9   2        455.62        478.45        24.54 o                         
   4   9   2        138.16        167.74        16.66 o                         
  -1  10   2         10.32          8.33         8.11 o                         
 -14   1   3         59.97         64.26        12.28 o                         
 -13   1   3          1.26          4.45         5.22 o                         
 -12   1   3         77.45         82.88        24.09 o                         
 -11   1   3        250.49        219.26         9.75 o                         
 -10   1   3         31.17         30.91         2.86 o                         
  -9   1   3        280.46        283.89         7.57 o                         
  -8   1   3        216.69        224.18         5.83 o                         
  -7   1   3        201.52        166.79         9.57 o                         
  -6   1   3          8.57          9.81         2.23 o                         
  -5   1   3         55.14         46.32         3.01 o                         
  -4   1   3       6797.96       6424.12       110.10 o                         
  -3   1   3          1.08          5.30         3.60 o                         
  -2   1   3       2291.50       2058.18        40.77 o                         
  -1   1   3         98.63         50.83         5.40 o                         
   0   1   3        193.27        176.15         4.84 o                         
   1   1   3        536.46        520.02        23.19 o                         
   2   1   3        923.82        926.49        17.94 o                         
   3   1   3        404.87        388.75         8.20 o                         
   4   1   3       2195.75       2240.15        38.25 o                         
   5   1   3         83.17        102.43         4.73 o                         
   6   1   3        244.43        240.63         6.70 o                         
   7   1   3        386.52        396.82        10.29 o                         
   8   1   3          0.05          0.70         3.50 o                         
   9   1   3        515.84        496.52        17.74 o                         
  10   1   3          0.54          4.09         4.24 o                         
  11   1   3          7.87          5.94         4.44 o                         
 -14   2   3        178.67        154.54        17.26 o                         
 -13   2   3        338.69        345.15        23.57 o                         
 -12   2   3          3.20         10.06        11.60 o                         
 -11   2   3          3.21          0.00         6.53 o                         
 -10   2   3       1002.28       1024.67        34.24 o                         
  -9   2   3       1639.09       1617.12        41.87 o                         
  -8   2   3        100.44         83.83         7.09 o                         
  -7   2   3        937.87        943.01        19.72 o                         
  -6   2   3        295.00        292.21        23.75 o                         
  -5   2   3       1084.13       1088.81        18.93 o                         
  -4   2   3         42.75         37.02         2.53 o                         
  -3   2   3       1918.83       1840.11        37.25 o                         
  -2   2   3         17.84          8.37         1.75 o                         
  -1   2   3       7524.95       7182.08       156.98 o                         
   0   2   3        169.62        165.18         3.95 o                         
   1   2   3       2098.32       2039.08        32.13 o                         
   2   2   3        334.96        283.30         5.65 o                         
   3   2   3          0.29          0.00         1.50 o                         
   4   2   3         15.62         15.36         2.14 o                         
   5   2   3        392.41        372.38         8.04 o                         
   6   2   3        267.34        248.77         8.89 o                         
   7   2   3        253.48        250.50        15.42 o                         
   8   2   3        307.28        298.17        11.04 o                         
   9   2   3        512.88        489.46        36.02 o                         
  10   2   3         76.28         75.86        13.17 o                         
  11   2   3        100.83         88.96        12.06 o                         
 -14   3   3         26.33         30.94         9.63 o                         
 -13   3   3         31.40         29.59        10.20 o                         
 -12   3   3         78.56         66.08         8.78 o                         
 -11   3   3        387.47        413.71        19.87 o                         
 -10   3   3        274.58        269.64        12.24 o                         
  -9   3   3          0.05         -0.34         2.87 o                         
  -8   3   3        159.20        156.11         8.44 o                         
  -7   3   3       1298.67       1360.61        25.87 o                         
  -6   3   3         99.51         80.20         3.20 o                         
  -5   3   3        463.93        465.41        13.51 o                         
  -4   3   3         73.46         59.21         3.10 o                         
  -3   3   3       1417.31       1348.53        25.14 o                         
  -2   3   3        256.86        251.48         7.76 o                         
  -1   3   3       2937.16       2730.67        51.28 o                         
   0   3   3       2609.87       2581.43        47.44 o                         
   1   3   3       3029.88       3187.28        52.63 o                         
   2   3   3        605.46        685.05        12.01 o                         
   3   3   3       2978.04       3015.15        51.01 o                         
   4   3   3        352.95        329.90         7.84 o                         
   5   3   3         86.00         89.51         4.29 o                         
   6   3   3         31.40         23.46         3.10 o                         
   7   3   3        247.62        256.47        15.09 o                         
   8   3   3        211.78        225.37        24.20 o                         
   9   3   3         10.45         11.65         5.25 o                         
  10   3   3         13.65          9.23         6.75 o                         
  11   3   3          7.07          0.73        20.60 o                         
 -13   4   3         33.67         52.49         9.35 o                         
 -12   4   3         61.99         74.29        10.25 o                         
 -11   4   3        157.99        132.80        10.60 o                         
 -10   4   3         71.23         56.47         8.89 o                         
  -9   4   3        180.09        176.58         8.86 o                         
  -8   4   3          4.62          0.19         2.27 o                         
  -7   4   3          4.10          6.03         3.49 o                         
  -6   4   3         97.83         90.66         7.43 o                         
  -5   4   3       1718.27       1750.88        35.73 o                         
  -4   4   3       4113.74       4363.85        82.64 o                         
  -3   4   3        396.15        420.95        22.18 o                         
  -2   4   3       1226.53       1257.19        25.68 o                         
  -1   4   3          8.12          5.18         2.03 o                         
   0   4   3         25.61         34.90         2.25 o                         
   1   4   3          7.10         10.62         1.91 o                         
   2   4   3        103.31        131.11         6.98 o                         
   3   4   3         45.80         42.15         2.81 o                         
   4   4   3        175.10        173.18        14.18 o                         
   5   4   3       1037.92       1024.07        21.46 o                         
   6   4   3          0.62         10.59         4.16 o                         
   7   4   3        385.37        338.45        13.09 o                         
   8   4   3         12.83         20.85         4.73 o                         
   9   4   3          0.99          4.42         6.19 o                         
  10   4   3         28.54         42.93         9.53 o                         
 -12   5   3         53.85         49.37        12.50 o                         
 -11   5   3         31.22         16.68        12.16 o                         
 -10   5   3          4.33         11.34        15.42 o                         
  -9   5   3          7.59         12.61         4.17 o                         
  -8   5   3         96.12         85.88         5.73 o                         
  -7   5   3        143.24        140.00         6.00 o                         
  -6   5   3          2.77          5.68         3.30 o                         
  -5   5   3        114.54        115.94         5.55 o                         
  -4   5   3         28.54         25.92         6.19 o                         
  -3   5   3        738.20        714.16        15.74 o                         
  -2   5   3         50.85         59.36         4.05 o                         
  -1   5   3          6.60          3.38         2.48 o                         
   0   5   3         29.34         32.65         2.93 o                         
   1   5   3        255.18        317.90         9.12 o                         
   2   5   3          0.00          0.26         2.59 o                         
   3   5   3         94.13         87.28         4.11 o                         
   4   5   3         56.10         59.24         8.67 o                         
   5   5   3        246.13        279.21         9.10 o                         
   6   5   3         12.53         17.64         6.98 o                         
   7   5   3         54.31         60.02        13.17 o                         
   8   5   3         48.53         57.88         8.89 o                         
   9   5   3         52.21         54.10         8.74 o                         
  10   5   3         20.72         27.24        14.41 o                         
 -11   6   3         10.19         23.24        10.82 o                         
 -10   6   3        220.75        259.96        24.54 o                         
  -9   6   3          3.86         13.98        16.21 o                         
  -8   6   3          2.59          5.02         4.08 o                         
  -7   6   3        285.77        261.15        16.77 o                         
  -6   6   3          0.90          0.00         3.57 o                         
  -5   6   3        118.00         96.18         5.46 o                         
  -4   6   3        563.96        553.99        16.53 o                         
  -3   6   3          1.75          4.98         3.10 o                         
  -2   6   3        878.77        885.08        22.52 o                         
  -1   6   3        120.40        132.39         5.63 o                         
   0   6   3         61.86         63.72         4.28 o                         
   1   6   3          1.83          3.60         3.38 o                         
   2   6   3        117.36        104.32        15.54 o                         
   3   6   3         37.48         34.60         3.40 o                         
   4   6   3         13.55         20.64         3.83 o                         
   5   6   3        388.88        373.51        12.74 o                         
   6   6   3        268.69        244.59        11.53 o                         
   7   6   3          4.28         11.85         5.40 o                         
   8   6   3          3.93         20.36         6.98 o                         
   9   6   3          0.32         24.99        15.54 o                         
 -10   7   3         29.19         29.54        10.59 o                         
  -9   7   3         11.17          0.53         7.24 o                         
  -8   7   3         40.60         30.87         9.01 o                         
  -7   7   3         22.13         31.73        10.81 o                         
  -6   7   3        639.97        577.31        20.35 o                         
  -5   7   3          0.75          4.51        11.93 o                         
  -4   7   3        299.81        300.15        11.15 o                         
  -3   7   3         82.04         71.37         4.95 o                         
  -2   7   3          0.04         -1.13         3.38 o                         
  -1   7   3          0.91          5.85         3.38 o                         
   0   7   3       1074.55       1121.72        34.90 o                         
   1   7   3          0.90          2.93         3.83 o                         
   2   7   3        319.22        330.75        11.93 o                         
   3   7   3        413.03        424.52        16.52 o                         
   4   7   3          3.99          9.33         4.29 o                         
   5   7   3          8.57         12.92        15.87 o                         
   6   7   3         62.12         70.50         8.91 o                         
   7   7   3         57.22         55.84        18.24 o                         
   8   7   3        171.27        145.45        20.04 o                         
  -9   8   3        235.25        239.14        23.08 o                         
  -8   8   3         38.78         28.23        11.37 o                         
  -7   8   3        317.41        330.82        18.69 o                         
  -6   8   3         26.52         38.09         8.67 o                         
  -5   8   3        353.00        335.39        18.78 o                         
  -4   8   3         18.89         10.58         6.53 o                         
  -3   8   3         12.29         13.28         5.63 o                         
  -2   8   3        152.64        151.98         8.11 o                         
  -1   8   3         42.55         44.13         5.63 o                         
   0   8   3        260.60        246.99        10.58 o                         
   1   8   3        134.72        136.44         9.01 o                         
   2   8   3        223.35        220.88        10.58 o                         
   3   8   3         48.72         55.61         7.88 o                         
   4   8   3        215.96        234.63        14.52 o                         
   5   8   3         33.15         27.73         7.33 o                         
   6   8   3          8.49         -3.15        13.28 o                         
  -7   9   3          3.41         12.79        11.38 o                         
  -6   9   3          9.31          6.43         9.25 o                         
  -5   9   3        101.64         89.39        10.58 o                         
  -4   9   3         23.19         33.10         8.56 o                         
  -3   9   3          4.50         23.87         8.56 o                         
  -2   9   3          3.21          3.38         7.43 o                         
  -1   9   3        148.64        152.88        12.61 o                         
   0   9   3         91.70        113.93         9.91 o                         
   1   9   3          0.15         20.71         9.01 o                         
   2   9   3          0.47         11.93         6.75 o                         
   3   9   3         34.23         29.04        11.48 o                         
 -14   0   4         56.45         51.79        12.61 o                         
 -13   0   4        145.11        142.30        10.13 o                         
 -12   0   4          6.73         11.93         3.83 o                         
 -11   0   4       1470.35       1539.83        56.29 o                         
 -10   0   4       1014.00        981.22        32.42 o                         
  -9   0   4        848.18        865.49        29.72 o                         
  -8   0   4        512.49        610.62        21.84 o                         
  -7   0   4       4374.81       4385.32       112.13 o                         
  -6   0   4       1975.20       2234.65        55.16 o                         
  -5   0   4        239.96        276.26         9.01 o                         
  -4   0   4       1788.43       1720.17        40.08 o                         
  -2   0   4       7470.98       7223.38       223.80 o                         
  -1   0   4         42.94         40.75         2.48 o                         
   0   0   4       2941.39       2877.24        79.25 o                         
   1   0   4       5810.08       5702.92       173.37 o                         
   2   0   4        473.64        443.10        12.38 o                         
   3   0   4          2.94         11.48         3.38 o                         
   4   0   4        495.86        581.35        19.36 o                         
   5   0   4       2043.93       2100.68        63.49 o                         
   6   0   4        289.78        305.76        13.73 o                         
   7   0   4        186.45        181.92         8.33 o                         
   8   0   4        172.87        176.97         9.46 o                         
   9   0   4        138.52        117.53         9.91 o                         
  10   0   4         51.64         56.74         8.11 o                         
  11   0   4        127.41        103.57        11.71 o                         
 -14   1   4         50.42         52.11        11.37 o                         
 -13   1   4          1.24          4.08         5.95 o                         
 -12   1   4         52.33         50.77         9.46 o                         
 -11   1   4         43.45         49.50         7.30 o                         
 -10   1   4        573.84        569.30        17.11 o                         
  -9   1   4         39.80         45.39         4.42 o                         
  -8   1   4         29.91         38.31         3.24 o                         
  -7   1   4        588.76        619.77        13.29 o                         
  -6   1   4          7.10         12.36         2.21 o                         
  -5   1   4       1401.56       1355.76        25.46 o                         
  -4   1   4       2038.00       2030.61        43.12 o                         
  -3   1   4       1063.41       1070.95        21.89 o                         
  -2   1   4         24.43         27.07         2.14 o                         
  -1   1   4       3487.73       3358.17        55.83 o                         
   0   1   4        735.37        738.32        14.16 o                         
   1   1   4         91.55        122.15         3.56 o                         
   2   1   4        518.53        513.88        12.38 o                         
   3   1   4        873.57        814.12        24.09 o                         
   4   1   4        432.02        381.32         8.14 o                         
   5   1   4        106.42        109.50         4.13 o                         
   6   1   4        196.82        203.17         6.16 o                         
   7   1   4       1220.28       1234.76        27.69 o                         
   8   1   4        641.62        623.23        43.34 o                         
   9   1   4          9.58         13.44         4.79 o                         
  10   1   4         26.76         25.92         4.46 o                         
  11   1   4         94.34         83.62         8.11 o                         
 -14   2   4        102.88        118.26        26.91 o                         
 -13   2   4         33.38         32.65         9.34 o                         
 -12   2   4         11.55          6.83        13.06 o                         
 -11   2   4         20.58         24.92         6.92 o                         
 -10   2   4         97.89        100.28         6.37 o                         
  -9   2   4         87.81         95.87         5.32 o                         
  -8   2   4          1.47          1.10         3.83 o                         
  -7   2   4          2.62         -0.63         2.53 o                         
  -6   2   4       1984.85       2077.67        39.02 o                         
  -5   2   4         74.51         75.30         3.81 o                         
  -4   2   4       3627.09       3648.67        69.23 o                         
  -3   2   4       1767.06       1636.96        32.44 o                         
  -2   2   4       2041.80       1874.96        51.34 o                         
  -1   2   4          3.58          0.70         0.87 o                         
   0   2   4       1061.95       1057.03        24.65 o                         
   1   2   4        223.42        241.26         4.62 o                         
   2   2   4         53.38         61.28         2.30 o                         
   3   2   4        135.73        141.69         3.94 o                         
   4   2   4        628.32        649.38        14.97 o                         
   5   2   4          1.28         -0.15         1.81 o                         
   6   2   4         12.05         15.13         2.76 o                         
   7   2   4        100.06         99.17         7.43 o                         
   8   2   4         25.68         26.35         4.32 o                         
   9   2   4        299.70        352.93        16.73 o                         
  10   2   4          8.74          5.09         8.89 o                         
  11   2   4          7.08         14.45         6.40 o                         
 -14   3   4          0.01         -5.38        11.37 o                         
 -13   3   4         65.85         78.85        12.78 o                         
 -12   3   4         74.27         67.96         8.43 o                         
 -11   3   4        255.06        227.75        13.88 o                         
 -10   3   4         94.00        103.89         9.91 o                         
  -9   3   4        128.73        126.94         6.00 o                         
  -8   3   4         37.39         28.34         2.83 o                         
  -7   3   4        507.53        523.70        11.16 o                         
  -6   3   4         81.87         63.46         4.17 o                         
  -5   3   4         50.80         46.79         3.33 o                         
  -4   3   4       2274.70       2347.10        47.63 o                         
  -3   3   4         18.83         25.12         2.39 o                         
  -2   3   4        878.06        942.25        21.03 o                         
  -1   3   4        248.86        275.36         7.66 o                         
   0   3   4         64.70         51.84         3.15 o                         
   1   3   4        796.04        798.76        14.50 o                         
   2   3   4        759.72        864.06        16.09 o                         
   3   3   4          0.18         -0.36         2.59 o                         
   4   3   4         18.19         17.22         2.53 o                         
   5   3   4         36.26         30.16         3.58 o                         
   6   3   4         38.70         34.72         3.68 o                         
   7   3   4         21.90         18.23         3.52 o                         
   8   3   4         14.89         13.69         5.40 o                         
   9   3   4          7.02          0.29         6.52 o                         
  10   3   4         83.01         52.05        17.56 o                         
 -13   4   4         36.32         20.05        18.24 o                         
 -12   4   4         15.11         12.80         7.39 o                         
 -11   4   4          2.69          7.30         6.81 o                         
 -10   4   4       1349.00       1353.51        43.30 o                         
  -9   4   4        120.09        113.96         5.85 o                         
  -8   4   4       1706.08       1728.21        43.90 o                         
  -7   4   4        889.52        858.50        21.28 o                         
  -6   4   4       1995.14       1994.55        40.71 o                         
  -5   4   4        768.27        788.17        49.76 o                         
  -4   4   4         10.33          7.37         2.59 o                         
  -3   4   4        183.01        155.68         7.66 o                         
  -2   4   4       1668.44       1669.77        33.16 o                         
  -1   4   4         35.52         28.82         2.70 o                         
   0   4   4        427.64        407.53        10.58 o                         
   1   4   4        314.93        381.74        17.00 o                         
   2   4   4         20.14         14.91         1.89 o                         
   3   4   4          1.80          1.72         1.70 o                         
   4   4   4        282.13        261.27        16.55 o                         
   5   4   4        151.96        154.55         5.62 o                         
   6   4   4         62.07         45.85         3.97 o                         
   7   4   4          2.87          0.07         6.08 o                         
   8   4   4        318.89        297.98        23.19 o                         
   9   4   4        126.62        115.44        10.41 o                         
  10   4   4          4.55         -8.91         8.91 o                         
 -13   5   4         16.24         16.33        17.67 o                         
 -12   5   4         30.54         27.96        17.00 o                         
 -11   5   4         10.51          7.94         6.92 o                         
 -10   5   4          2.10         11.61         5.52 o                         
  -9   5   4          0.40          5.28         8.33 o                         
  -8   5   4        883.60        903.60        22.17 o                         
  -7   5   4       1555.73       1535.97        38.82 o                         
  -6   5   4         54.70         61.68         4.76 o                         
  -5   5   4        925.16        879.60        32.31 o                         
  -4   5   4        160.13        150.79         6.12 o                         
  -3   5   4        456.50        476.70        12.44 o                         
  -2   5   4         46.69         54.94         3.83 o                         
  -1   5   4        171.30        167.74         5.85 o                         
   0   5   4        117.88        102.22         4.28 o                         
   1   5   4        108.92        109.27         4.33 o                         
   2   5   4        149.01        175.01         7.77 o                         
   3   5   4        138.82        137.81         6.98 o                         
   4   5   4        119.73        100.60         4.86 o                         
   5   5   4        202.04        178.43         7.99 o                         
   6   5   4        242.86        258.02         9.29 o                         
   7   5   4        143.75        177.56        11.73 o                         
   8   5   4         26.84         23.45         7.66 o                         
   9   5   4         33.45         26.78         8.00 o                         
 -12   6   4         78.64         78.30        12.64 o                         
 -11   6   4        363.71        390.75        28.03 o                         
 -10   6   4         20.40         28.08         8.60 o                         
  -9   6   4        261.18        271.20        14.63 o                         
  -8   6   4          0.66         -3.58         4.25 o                         
  -7   6   4       1355.86       1324.68        43.30 o                         
  -6   6   4       1873.94       1889.39        50.71 o                         
  -5   6   4        938.53       1006.89        26.98 o                         
  -4   6   4        155.78        158.33        15.87 o                         
  -3   6   4        707.47        687.92        19.48 o                         
  -2   6   4          7.88          9.68         3.15 o                         
  -1   6   4         35.41         31.30         3.60 o                         
   0   6   4         40.65         42.78         3.60 o                         
   1   6   4        305.14        285.72         9.46 o                         
   2   6   4         90.42         83.18         5.08 o                         
   3   6   4          6.78          9.32         4.95 o                         
   4   6   4         10.19         12.06         3.60 o                         
   5   6   4        123.77        106.37         5.81 o                         
   6   6   4          6.13          1.61         5.52 o                         
   7   6   4          1.49         -1.12        10.81 o                         
   8   6   4         10.95         -5.63        11.71 o                         
 -11   7   4          0.34         -1.54        11.60 o                         
 -10   7   4          5.90         14.23        17.56 o                         
  -9   7   4         58.20         40.25         9.51 o                         
  -8   7   4        189.45        175.81        22.63 o                         
  -7   7   4          2.36          8.36         6.19 o                         
  -6   7   4         74.89         97.96        10.19 o                         
  -5   7   4         18.05         26.48         5.29 o                         
  -4   7   4        288.19        277.58        10.34 o                         
  -3   7   4        125.17        124.28         6.75 o                         
  -2   7   4         24.05         27.92         4.50 o                         
  -1   7   4         75.63         71.60         5.40 o                         
   0   7   4          6.15          9.46         3.38 o                         
   1   7   4         84.74         99.29         6.08 o                         
   2   7   4          1.46          3.60         3.38 o                         
   3   7   4         79.81         81.38         5.71 o                         
   4   7   4          2.05         -5.21         5.21 o                         
   5   7   4         96.01         90.30        16.77 o                         
   6   7   4         27.96         22.07        11.26 o                         
   7   7   4        114.03        111.68        20.26 o                         
  -9   8   4         11.57          8.96         8.88 o                         
  -8   8   4          9.20          5.51         7.18 o                         
  -7   8   4         38.92         34.92        13.40 o                         
  -6   8   4        126.47        164.82        22.85 o                         
  -5   8   4         50.99         53.35         8.28 o                         
  -4   8   4        287.71        282.12        14.86 o                         
  -3   8   4        109.19         95.69         6.53 o                         
  -2   8   4         87.19         83.98         7.43 o                         
  -1   8   4         99.73        113.70         7.66 o                         
   0   8   4          2.61          1.35         4.05 o                         
   1   8   4         46.57         50.66         5.40 o                         
   2   8   4         63.18         48.41         6.53 o                         
   3   8   4          7.34          6.30         5.18 o                         
   4   8   4        166.03        153.37        12.30 o                         
   5   8   4          0.17         -3.15        12.16 o                         
  -7   9   4         15.75         20.51         9.26 o                         
  -6   9   4          7.55          0.72        20.04 o                         
  -5   9   4        212.12        191.61        22.29 o                         
  -4   9   4        218.23        191.61        13.96 o                         
  -3   9   4          7.58          9.91         8.33 o                         
  -2   9   4         73.96         80.83         9.68 o                         
  -1   9   4          9.53         -6.75         6.75 o                         
   0   9   4        107.81        108.97        11.71 o                         
   1   9   4          0.03         -4.50         5.63 o                         
   2   9   4          6.58        -15.76        15.76 o                         
   3   9   4          0.07        -11.26        11.26 o                         
 -15   1   5        279.06        300.33        23.14 o                         
 -14   1   5          1.07          4.55         7.00 o                         
 -13   1   5         11.32          7.86         5.81 o                         
 -12   1   5        531.84        585.62        26.57 o                         
 -11   1   5         33.44         41.94         6.16 o                         
 -10   1   5         15.03         11.58         5.85 o                         
  -9   1   5          6.05         14.46         4.50 o                         
  -8   1   5        461.88        519.98        13.85 o                         
  -7   1   5        586.19        568.03        11.94 o                         
  -6   1   5       4756.81       4935.06        88.75 o                         
  -5   1   5        690.87        720.74        14.96 o                         
  -4   1   5       6688.44       6413.12       126.72 o                         
  -3   1   5         26.34         14.27         1.46 o                         
  -2   1   5        363.73        362.07         6.45 o                         
  -1   1   5        253.95        268.50         5.09 o                         
   0   1   5       1440.44       1434.67        27.69 o                         
   1   1   5        292.05        279.74         6.02 o                         
   2   1   5       1161.24       1206.30        22.18 o                         
   3   1   5        126.64        164.21         4.74 o                         
   4   1   5         11.88         12.39         2.25 o                         
   5   1   5        350.14        337.50        10.02 o                         
   6   1   5        707.00        726.24        17.37 o                         
   7   1   5        150.08        139.16         7.32 o                         
   8   1   5        129.00        112.06         7.66 o                         
   9   1   5        137.36        117.66         8.22 o                         
  10   1   5          5.09          9.62         5.01 o                         
 -15   2   5         59.68         78.39        13.35 o                         
 -14   2   5          6.53         16.46         8.93 o                         
 -13   2   5         79.18         98.49        12.38 o                         
 -12   2   5        112.30         97.07        10.36 o                         
 -11   2   5        535.21        514.12        27.51 o                         
 -10   2   5          2.05          4.48         3.26 o                         
  -9   2   5       1537.66       1619.49        34.23 o                         
  -8   2   5        711.87        711.65        16.54 o                         
  -7   2   5         22.43         38.22         4.17 o                         
  -6   2   5         26.75         20.96         2.87 o                         
  -5   2   5        387.09        359.91         8.74 o                         
  -4   2   5        273.74        264.20         6.80 o                         
  -3   2   5       3019.05       2903.70        68.58 o                         
  -2   2   5        290.24        247.87         6.08 o                         
  -1   2   5        118.94        143.43         7.54 o                         
   0   2   5       1023.25        917.53        16.93 o                         
   1   2   5        155.17        137.27         3.42 o                         
   2   2   5       2656.28       2866.84        50.20 o                         
   3   2   5        221.92        197.63         5.08 o                         
   4   2   5        502.09        497.30        17.11 o                         
   5   2   5        215.65        212.88        11.82 o                         
   6   2   5        125.23        136.53         6.08 o                         
   7   2   5         49.61         38.97         4.26 o                         
   8   2   5         80.16         87.74         6.25 o                         
   9   2   5          5.55         12.63         4.79 o                         
  10   2   5         43.86         36.94         6.25 o                         
 -14   3   5         76.54         93.71        11.62 o                         
 -13   3   5        530.51        586.53        26.75 o                         
 -12   3   5        268.70        321.58        17.39 o                         
 -11   3   5         81.86         92.54         8.42 o                         
 -10   3   5         54.50         47.50         5.62 o                         
  -9   3   5       2087.25       2138.51        45.39 o                         
  -8   3   5       1925.74       1933.97        37.11 o                         
  -7   3   5        176.86        185.80         5.56 o                         
  -6   3   5         23.13          9.68         4.17 o                         
  -5   3   5       1575.52       1547.39        30.73 o                         
  -4   3   5        459.24        443.54        10.26 o                         
  -3   3   5          3.32          6.06         3.83 o                         
  -2   3   5         41.45         39.28         2.11 o                         
  -1   3   5       2223.67       2342.43        48.97 o                         
   0   3   5        616.15        606.63        10.98 o                         
   1   3   5        343.90        349.80         6.98 o                         
   2   3   5        315.43        289.22        13.40 o                         
   3   3   5       1096.74       1099.40        20.28 o                         
   4   3   5        199.11        185.58         7.09 o                         
   5   3   5        432.63        458.70        17.11 o                         
   6   3   5        634.55        599.16        19.53 o                         
   7   3   5          1.64          4.39         3.02 o                         
   8   3   5         66.66         68.52        24.43 o                         
   9   3   5        357.32        401.23        27.69 o                         
  10   3   5        386.28        372.46        26.24 o                         
 -14   4   5          1.78          1.47         7.84 o                         
 -13   4   5          0.70          7.90        12.83 o                         
 -12   4   5          8.33         -0.08         8.20 o                         
 -11   4   5          0.58          0.41         5.70 o                         
 -10   4   5        117.92        101.59         7.57 o                         
  -9   4   5        151.73        134.86        10.69 o                         
  -8   4   5        736.22        763.57        17.42 o                         
  -7   4   5        627.65        624.84        23.08 o                         
  -6   4   5         23.41         28.18         3.01 o                         
  -5   4   5        787.69        839.06        35.12 o                         
  -4   4   5        895.69        878.43        17.81 o                         
  -3   4   5         25.40         40.63         2.87 o                         
  -2   4   5        823.87        840.97        16.77 o                         
  -1   4   5          0.91          5.85         1.80 o                         
   0   4   5         20.25         20.93         2.59 o                         
   1   4   5        637.02        638.75        39.18 o                         
   2   4   5          3.15          3.88         4.39 o                         
   3   4   5         15.03         13.99         2.81 o                         
   4   4   5         11.73         14.64         2.55 o                         
   5   4   5         30.51         29.81         6.53 o                         
   6   4   5        450.22        461.91        18.69 o                         
   7   4   5        261.31        260.30        27.92 o                         
   8   4   5        175.33        179.25        14.86 o                         
   9   4   5         57.18         71.41        10.77 o                         
 -13   5   5         42.87         25.50        10.17 o                         
 -12   5   5         39.43         31.93         8.68 o                         
 -11   5   5         65.94         66.71        14.52 o                         
 -10   5   5         55.42         47.25        10.92 o                         
  -9   5   5         32.91         27.00        11.82 o                         
  -8   5   5        250.75        239.38        10.69 o                         
  -7   5   5        137.03        127.51         6.15 o                         
  -6   5   5         20.20         24.70         6.64 o                         
  -5   5   5         61.59         70.15         4.77 o                         
  -4   5   5         82.64         84.05         5.74 o                         
  -3   5   5        145.16        173.63        16.21 o                         
  -2   5   5          0.49          0.00         2.48 o                         
  -1   5   5        500.31        525.73        12.61 o                         
   0   5   5        208.01        216.15         6.30 o                         
   1   5   5         13.00         13.79         2.40 o                         
   2   5   5         41.53         44.62         5.40 o                         
   3   5   5        269.92        269.37         7.78 o                         
   4   5   5         83.34         75.93         4.25 o                         
   5   5   5         38.76         41.64         3.84 o                         
   6   5   5         47.21         41.50         4.22 o                         
   7   5   5          0.81          8.03         5.74 o                         
   8   5   5          4.09          9.38         5.59 o                         
 -12   6   5         50.61         56.72        14.86 o                         
 -11   6   5          2.84         11.34         7.08 o                         
 -10   6   5         31.00         33.16         8.11 o                         
  -9   6   5        146.52        152.54        10.58 o                         
  -8   6   5        430.49        411.00        54.94 o                         
  -7   6   5          0.57          3.52         3.84 o                         
  -6   6   5        136.59        133.07         6.92 o                         
  -5   6   5          0.50         -3.26         3.26 o                         
  -4   6   5        100.86        101.70         9.46 o                         
  -3   6   5         52.08         60.51         3.95 o                         
  -2   6   5         12.39         13.28         2.70 o                         
  -1   6   5        210.84        227.18         7.88 o                         
   0   6   5          1.51          3.60         3.38 o                         
   1   6   5         86.46         78.67         4.00 o                         
   2   6   5         46.44         35.87         6.08 o                         
   3   6   5         30.07         25.74         2.87 o                         
   4   6   5         24.29         17.93         4.27 o                         
   5   6   5         40.72         54.57         6.20 o                         
   6   6   5          9.90          8.60         4.16 o                         
   7   6   5         18.84         32.65        17.56 o                         
   8   6   5          0.71          0.68        11.26 o                         
 -11   7   5        197.47        243.49        18.21 o                         
 -10   7   5         42.84         36.98         7.99 o                         
  -9   7   5         95.61         99.40         9.23 o                         
  -8   7   5        272.51        239.88        13.99 o                         
  -7   7   5        142.73        149.26        33.55 o                         
  -6   7   5       1015.66        981.83        35.64 o                         
  -5   7   5        605.77        575.14        20.72 o                         
  -4   7   5         79.33         69.88        13.40 o                         
  -3   7   5         99.97         94.79         6.75 o                         
  -2   7   5        260.73        258.25        11.26 o                         
  -1   7   5        278.54        271.99        11.03 o                         
   0   7   5        265.15        280.99        11.48 o                         
   1   7   5         10.26         15.99         2.93 o                         
   2   7   5         95.79        111.90         6.53 o                         
   3   7   5        288.01        296.37        16.93 o                         
   4   7   5         19.18         16.49         6.19 o                         
   5   7   5         30.06         38.73        15.09 o                         
   6   7   5        239.66        260.95        29.27 o                         
  -9   8   5         76.56         66.29        10.33 o                         
  -8   8   5        304.40        279.05        22.18 o                         
  -7   8   5        319.58        333.24        22.40 o                         
  -6   8   5         73.15         60.02         9.14 o                         
  -5   8   5        198.76        183.83        12.48 o                         
  -4   8   5        189.86        192.28         9.91 o                         
  -3   8   5         86.55         90.96         6.98 o                         
  -2   8   5          5.13          6.08         5.85 o                         
  -1   8   5          5.49         10.36         4.05 o                         
   0   8   5          7.94          8.56         4.50 o                         
   1   8   5        161.50        183.05        11.93 o                         
   2   8   5         63.65         53.36         7.43 o                         
   3   8   5        135.70        115.50        16.44 o                         
   5   8   5         73.70         43.90        22.97 o                         
  -7   9   5          6.31         10.57         8.71 o                         
  -6   9   5         22.29         26.34         9.68 o                         
  -5   9   5        235.08        244.07        17.56 o                         
  -4   9   5         68.83         69.57         9.91 o                         
  -3   9   5         65.47         60.79         9.01 o                         
  -2   9   5          0.03          2.48         8.11 o                         
  -1   9   5        178.41        174.94        13.06 o                         
   0   9   5         39.78         36.70         7.20 o                         
   1   9   5          0.38         22.52        11.71 o                         
   2   9   5         25.53         14.86        13.06 o                         
   3   9   5         46.85         25.67        15.54 o                         
 -15   0   6         56.72         48.41        17.56 o                         
 -14   0   6         44.67         31.07        10.36 o                         
 -13   0   6        149.47        129.46         7.43 o                         
 -12   0   6        180.41        189.13         8.33 o                         
 -11   0   6         42.20         45.93         3.15 o                         
 -10   0   6         11.45         11.03         1.58 o                         
  -9   0   6         28.63         38.28         5.63 o                         
  -8   0   6         16.75          1.13         3.38 o                         
  -7   0   6         16.05         11.26         1.13 o                         
  -6   0   6       4074.49       4255.63        96.14 o                         
  -5   0   6          4.11          6.53         2.70 o                         
  -4   0   6         10.85         16.21         2.25 o                         
  -3   0   6       1930.56       1882.74        43.45 o                         
  -2   0   6       1387.40       1307.24        32.87 o                         
  -1   0   6        162.37        120.46         4.73 o                         
   1   0   6       2298.83       2505.51        72.50 o                         
   2   0   6        140.24        133.29         5.85 o                         
   3   0   6       1952.80       1991.03        67.55 o                         
   4   0   6         22.40         22.07         4.28 o                         
   5   0   6        232.38        222.00         9.91 o                         
   6   0   6         12.26          7.88         3.83 o                         
   7   0   6        188.59        169.32         8.78 o                         
   8   0   6        507.24        534.29        27.24 o                         
   9   0   6         16.89          2.25         5.85 o                         
  10   0   6        332.53        309.36        25.44 o                         
 -15   1   6         49.91         31.96        10.03 o                         
 -14   1   6        330.95        357.99        22.12 o                         
 -13   1   6         39.03         37.78        10.69 o                         
 -12   1   6          7.44         -1.23         5.09 o                         
 -11   1   6        498.88        472.93        17.51 o                         
 -10   1   6        751.35        737.10        20.39 o                         
  -9   1   6        826.10        858.85        31.41 o                         
  -8   1   6        176.09        191.70         6.04 o                         
  -7   1   6        738.93        792.44        17.50 o                         
  -6   1   6       8875.02       9035.52       167.50 o                         
  -5   1   6       3413.53       3374.89        61.21 o                         
  -4   1   6        696.41        665.36        11.96 o                         
  -3   1   6        651.42        642.51        10.45 o                         
  -2   1   6       5804.14       5664.71        93.85 o                         
  -1   1   6       1795.68       1828.76        29.57 o                         
   0   1   6          3.50          6.88         1.27 o                         
   1   1   6        204.12        191.55         5.48 o                         
   2   1   6        689.14        622.57        12.21 o                         
   3   1   6        110.57        118.01         4.62 o                         
   4   1   6          0.78          1.51         2.36 o                         
   5   1   6          0.11         -0.70         2.21 o                         
   6   1   6         10.67         16.05         3.08 o                         
   7   1   6        409.82        392.34        21.84 o                         
   8   1   6        165.56        152.95         8.74 o                         
   9   1   6         39.33         40.77         5.73 o                         
  10   1   6         24.79         23.03         5.66 o                         
 -15   2   6          1.03          0.66         9.91 o                         
 -14   2   6         50.94         47.12        10.15 o                         
 -13   2   6        174.67        151.22        12.87 o                         
 -12   2   6         45.82         51.78        11.37 o                         
 -11   2   6        297.26        267.47        24.09 o                         
 -10   2   6        204.71        175.92         9.34 o                         
  -9   2   6        253.59        265.85         8.21 o                         
  -8   2   6        389.81        404.68        13.40 o                         
  -7   2   6         13.23         18.25         4.28 o                         
  -6   2   6          7.86         13.79         3.83 o                         
  -5   2   6        247.59        263.97         6.96 o                         
  -4   2   6       2052.73       2050.79        40.67 o                         
  -3   2   6          1.89          2.88         1.24 o                         
  -2   2   6       1308.12       1262.44        22.12 o                         
  -1   2   6          0.36          3.63        10.02 o                         
   0   2   6        193.50        180.06         4.36 o                         
   1   2   6          0.07          1.51         1.03 o                         
   2   2   6        138.94        131.68         3.94 o                         
   3   2   6        296.86        320.28         7.36 o                         
   4   2   6        351.77        339.86         8.90 o                         
   5   2   6        118.83        117.63         4.87 o                         
   6   2   6        108.34        106.02        12.27 o                         
   7   2   6        202.83        203.29         9.13 o                         
   8   2   6          0.03          1.61         8.89 o                         
   9   2   6          8.97         -1.47         8.78 o                         
 -15   3   6         61.14         52.91        12.44 o                         
 -14   3   6        333.13        410.81        32.42 o                         
 -13   3   6        173.79        182.76        19.48 o                         
 -12   3   6          0.16         -4.57         6.02 o                         
 -11   3   6         21.04         20.94         6.53 o                         
 -10   3   6        425.97        401.61        15.20 o                         
  -9   3   6         51.08         60.75         6.75 o                         
  -8   3   6         38.94         38.84         2.62 o                         
  -7   3   6          1.63         -0.79         2.39 o                         
  -6   3   6        509.86        538.86        12.48 o                         
  -5   3   6          1.45          7.11         2.69 o                         
  -4   3   6        767.59        792.50        25.78 o                         
  -3   3   6       1377.77       1335.50        37.94 o                         
  -2   3   6          2.71          4.13         1.19 o                         
  -1   3   6        134.43        150.83         9.34 o                         
   0   3   6        280.19        316.61         6.66 o                         
   1   3   6        356.50        383.23         8.06 o                         
   2   3   6         32.38         31.75         2.11 o                         
   3   3   6          0.05          2.64         1.62 o                         
   4   3   6         79.20         79.03         3.81 o                         
   5   3   6        450.41        424.59        12.78 o                         
   6   3   6         78.30         57.22         4.69 o                         
   7   3   6          0.03          1.02         3.30 o                         
   8   3   6        221.96        237.08        15.34 o                         
   9   3   6          0.06          7.28         6.58 o                         
 -14   4   6         11.65          5.33         8.98 o                         
 -13   4   6         66.45         75.60        26.34 o                         
 -12   4   6         17.75         19.14         7.16 o                         
 -11   4   6          6.14          9.21         6.87 o                         
 -10   4   6          6.14          7.74         4.68 o                         
  -9   4   6        228.04        230.70         7.19 o                         
  -8   4   6        219.65        237.40        10.81 o                         
  -7   4   6        281.57        289.64        10.92 o                         
  -6   4   6          1.43          1.70         2.69 o                         
  -5   4   6        449.99        438.97        10.90 o                         
  -4   4   6        976.88       1052.85        21.09 o                         
  -3   4   6       1276.81       1313.67        27.81 o                         
  -2   4   6        169.68        179.45         5.18 o                         
  -1   4   6         62.89         56.19        10.13 o                         
   0   4   6       1362.57       1373.75        25.21 o                         
   1   4   6         38.34         43.68         2.34 o                         
   2   4   6         36.76         36.50         4.28 o                         
   3   4   6        657.84        685.30        15.14 o                         
   4   4   6         95.86        118.88         6.53 o                         
   5   4   6         19.83         27.04         5.74 o                         
   6   4   6         25.23         21.84         7.20 o                         
   7   4   6         75.55         73.03        12.16 o                         
   8   4   6        327.95        325.98        19.96 o                         
   9   4   6         57.92         61.24        17.56 o                         
 -13   5   6        490.70        521.10        33.62 o                         
 -12   5   6        244.43        240.55        16.48 o                         
 -11   5   6         60.51         81.48        26.12 o                         
 -10   5   6        269.96        263.89        11.04 o                         
  -9   5   6        220.21        220.83         8.52 o                         
  -8   5   6         22.60         28.76         4.13 o                         
  -7   5   6        513.66        516.38        13.83 o                         
  -6   5   6        192.38        192.16        18.35 o                         
  -5   5   6        139.16        133.44         5.16 o                         
  -4   5   6          0.31         -1.44         4.73 o                         
  -3   5   6        926.56        955.91        20.42 o                         
  -2   5   6       2052.15       2055.20        41.65 o                         
  -1   5   6        522.99        554.78        13.06 o                         
   0   5   6          9.22         10.17         3.26 o                         
   1   5   6        561.18        596.98        13.56 o                         
   2   5   6        782.55        762.54        17.94 o                         
   3   5   6         91.20         71.18         3.57 o                         
   4   5   6        130.18        127.37         5.71 o                         
   5   5   6        159.18        160.82         7.50 o                         
   6   5   6        175.06        176.23        13.94 o                         
   7   5   6          9.23         19.81        11.71 o                         
   8   5   6         47.13         37.15        16.44 o                         
 -12   6   6         53.26         73.61        11.95 o                         
 -11   6   6         73.50         65.14        10.69 o                         
 -10   6   6          1.59          5.34         6.34 o                         
  -9   6   6         32.25         27.49         4.73 o                         
  -8   6   6        324.81        275.51        15.45 o                         
  -7   6   6        133.69        133.44        11.37 o                         
  -6   6   6        193.48        192.53         7.48 o                         
  -5   6   6          2.71         12.32         3.32 o                         
  -4   6   6        163.29        148.27         6.87 o                         
  -3   6   6         72.60         83.76         4.73 o                         
  -2   6   6          0.65          0.68         2.25 o                         
  -1   6   6        655.87        680.86        18.01 o                         
   0   6   6         96.78         92.74         4.27 o                         
   1   6   6        608.12        605.98        26.23 o                         
   2   6   6         10.63          7.44         3.26 o                         
   3   6   6        182.68        197.32        17.90 o                         
   4   6   6        907.34        971.36        41.13 o                         
   5   6   6        218.09        201.10        31.97 o                         
   6   6   6          5.66         13.73        12.61 o                         
   7   6   6        100.35         81.96        17.79 o                         
 -11   7   6        183.55        175.13        14.26 o                         
 -10   7   6         10.94          9.40         7.24 o                         
  -9   7   6          1.26          3.97         8.27 o                         
  -8   7   6         17.20         19.36         6.53 o                         
  -7   7   6          2.89         10.74         6.82 o                         
  -6   7   6         69.62         77.07         8.33 o                         
  -5   7   6        148.12        147.27         8.32 o                         
  -4   7   6         12.24         11.71         4.05 o                         
  -3   7   6          0.96         -2.70         3.60 o                         
  -2   7   6        352.18        353.49        14.18 o                         
  -1   7   6        553.47        547.80        19.14 o                         
   0   7   6         88.76         64.17         4.73 o                         
   1   7   6         10.60         13.06         2.93 o                         
   2   7   6          0.02          4.28         3.38 o                         
   3   7   6          5.15          5.18         3.83 o                         
   4   7   6          0.27          1.58        11.03 o                         
   5   7   6         87.57        120.68        17.11 o                         
   6   7   6          1.46         12.16        12.38 o                         
 -10   8   6         55.65         44.00        10.34 o                         
  -9   8   6        118.99        107.24        20.15 o                         
  -8   8   6          5.56         14.24         7.77 o                         
  -7   8   6         85.06         79.26        11.60 o                         
  -6   8   6        141.01        120.34        10.55 o                         
  -5   8   6        259.03        253.07        14.18 o                         
  -4   8   6         25.52         29.04         4.28 o                         
  -3   8   6         92.15         79.70         5.85 o                         
  -2   8   6          9.63          0.90         4.05 o                         
  -1   8   6         43.05         35.35         6.53 o                         
   0   8   6          7.02         11.26         5.85 o                         
   1   8   6         61.37         62.14         6.75 o                         
   2   8   6          5.52         18.01        14.86 o                         
   3   8   6          7.82         35.35        14.86 o                         
   4   8   6          0.84          6.75        11.48 o                         
  -7   9   6        171.25        149.57        14.25 o                         
  -6   9   6         44.21         44.58        11.48 o                         
  -5   9   6         33.94         42.10         9.46 o                         
  -4   9   6          2.02         -6.08         6.08 o                         
  -3   9   6          1.86         -2.70        10.13 o                         
  -2   9   6         66.04         83.08        10.13 o                         
  -1   9   6        109.26         98.84         8.56 o                         
   0   9   6         15.31         27.47        13.28 o                         
   1   9   6        167.02        155.58        21.39 o                         
 -15   1   7         54.75         71.78        11.74 o                         
 -14   1   7        105.26        112.35        12.82 o                         
 -13   1   7          0.62          2.70         6.37 o                         
 -12   1   7          0.23         -1.46        15.42 o                         
 -11   1   7         58.87         47.96         5.49 o                         
 -10   1   7          9.52         15.34         3.42 o                         
  -9   1   7        104.63        119.23         5.67 o                         
  -8   1   7        812.89        934.80        27.36 o                         
  -7   1   7       1908.74       1920.72        40.01 o                         
  -6   1   7        681.03        596.61        13.96 o                         
  -5   1   7        808.08        841.26        15.99 o                         
  -4   1   7        676.52        621.82        11.34 o                         
  -3   1   7       2245.82       2224.44        33.71 o                         
  -2   1   7       3063.16       3075.15        55.88 o                         
  -1   1   7        530.88        577.38        11.54 o                         
   0   1   7        375.53        423.63         8.98 o                         
   1   1   7          9.77         11.48         2.48 o                         
   2   1   7        302.24        275.09         6.43 o                         
   3   1   7         32.31         28.33         2.54 o                         
   4   1   7         18.41         23.45         2.85 o                         
   5   1   7          3.00         -1.66         2.69 o                         
   6   1   7        409.23        423.74        25.33 o                         
   7   1   7         90.93         64.54         5.41 o                         
   8   1   7          2.62          2.65         4.83 o                         
   9   1   7         90.72         93.69        17.90 o                         
 -15   2   7         72.44         74.63        23.19 o                         
 -14   2   7        237.22        252.26        19.47 o                         
 -13   2   7        244.83        239.81        33.89 o                         
 -12   2   7        101.68        120.87        10.36 o                         
 -11   2   7       1407.93       1414.51        36.99 o                         
 -10   2   7        249.05        271.09         9.23 o                         
  -9   2   7          0.16          0.03         2.78 o                         
  -8   2   7       2061.04       1976.33        39.38 o                         
  -7   2   7        187.84        192.05        13.73 o                         
  -6   2   7         18.82         20.14         4.84 o                         
  -5   2   7       2202.10       2157.32        43.78 o                         
  -4   2   7        383.80        335.60         7.12 o                         
  -3   2   7        368.06        312.57         6.38 o                         
  -2   2   7       3769.26       3875.67        81.75 o                         
  -1   2   7       1389.31       1387.24        26.46 o                         
   0   2   7        938.59        890.27        15.96 o                         
   1   2   7        716.60        753.31        14.67 o                         
   2   2   7        520.58        521.65        10.55 o                         
   3   2   7        207.10        206.60         5.77 o                         
   4   2   7         12.67         13.63         2.93 o                         
   5   2   7        672.37        676.73        17.84 o                         
   6   2   7         61.83         76.18         9.23 o                         
   7   2   7        434.68        434.27        15.52 o                         
   8   2   7        122.33         99.73         8.20 o                         
   9   2   7         53.70         59.52         7.39 o                         
 -15   3   7         28.55         27.69        10.10 o                         
 -14   3   7        221.52        258.11        19.21 o                         
 -13   3   7         14.79         26.66        10.29 o                         
 -12   3   7         79.18         69.96         7.55 o                         
 -11   3   7         66.23         68.31         8.14 o                         
 -10   3   7        340.69        339.80        11.38 o                         
  -9   3   7         92.52         85.88         3.42 o                         
  -8   3   7        327.57        355.18        10.66 o                         
  -7   3   7        428.88        480.86        11.82 o                         
  -6   3   7        620.23        584.43        14.49 o                         
  -5   3   7         96.11         80.39         4.95 o                         
  -4   3   7       2366.74       2363.44        45.67 o                         
  -3   3   7       1746.49       1747.95        34.81 o                         
  -2   3   7        156.94        145.35         4.62 o                         
  -1   3   7         62.67         65.80         5.21 o                         
   0   3   7       1974.05       1992.74        59.67 o                         
   1   3   7       1774.44       1851.08        35.01 o                         
   2   3   7        570.28        579.61        12.52 o                         
   3   3   7       1175.44       1172.62        23.56 o                         
   4   3   7         78.64         62.97         7.09 o                         
   5   3   7        416.61        434.37        12.18 o                         
   6   3   7         26.72         27.21         6.08 o                         
   7   3   7        254.94        258.20        15.45 o                         
   8   3   7          1.67         -1.79         6.65 o                         
 -14   4   7          0.08          9.14         9.91 o                         
 -13   4   7          7.85         27.26         8.87 o                         
 -12   4   7         44.42         33.37         7.00 o                         
 -11   4   7          0.64          8.88        10.92 o                         
 -10   4   7         44.86         44.97        11.60 o                         
  -9   4   7        256.23        263.33        12.95 o                         
  -8   4   7         69.39         64.54         4.36 o                         
  -7   4   7        615.09        619.41        14.92 o                         
  -6   4   7        219.58        212.35        11.26 o                         
  -5   4   7         20.40         21.78         3.49 o                         
  -4   4   7        782.23        771.44        16.38 o                         
  -3   4   7         23.60         32.39         2.17 o                         
  -2   4   7         33.69         34.50         2.48 o                         
  -1   4   7        253.49        246.11         5.93 o                         
   0   4   7         34.36         34.56         4.62 o                         
   1   4   7        336.62        339.99        18.46 o                         
   2   4   7        391.18        400.12         9.73 o                         
   3   4   7        372.03        384.87         9.61 o                         
   4   4   7        157.28        152.55         7.24 o                         
   5   4   7        175.60        172.46         7.58 o                         
   6   4   7          6.70         14.53        13.28 o                         
   7   4   7          8.09          4.41        14.63 o                         
   8   4   7         10.48         16.89        12.61 o                         
 -14   5   7         12.19         18.64         9.89 o                         
 -13   5   7        124.47        169.31        14.01 o                         
 -12   5   7         20.33         21.68         8.65 o                         
 -11   5   7         78.21         73.68         8.83 o                         
 -10   5   7          9.83         11.09         3.49 o                         
  -9   5   7        151.45        142.57        25.78 o                         
  -8   5   7         42.11         34.10         4.69 o                         
  -7   5   7          2.32         -0.24         5.07 o                         
  -6   5   7        115.87        115.85        12.16 o                         
  -5   5   7         24.49         32.60         6.19 o                         
  -4   5   7         87.65         92.96         3.97 o                         
  -3   5   7        316.00        339.08        10.81 o                         
  -2   5   7        743.38        805.15        18.69 o                         
  -1   5   7         90.33         92.54         7.32 o                         
   0   5   7         72.53         80.14         3.01 o                         
   1   5   7          0.20         -0.63         1.31 o                         
   2   5   7        228.34        254.56         7.87 o                         
   3   5   7         34.79         32.48         3.04 o                         
   4   5   7         10.38          2.97         2.04 o                         
   5   5   7         12.04          9.70         4.14 o                         
   6   5   7          2.12         19.81        15.09 o                         
   7   5   7          6.25         -4.28        10.36 o                         
 -13   6   7          0.06         -4.13         7.40 o                         
 -12   6   7          0.01         -6.40         6.57 o                         
 -11   6   7        114.05        106.11        11.18 o                         
 -10   6   7         26.61         13.30         7.70 o                         
  -9   6   7         23.96         16.12         6.91 o                         
  -8   6   7         94.50         83.74         8.67 o                         
  -7   6   7        227.99        224.49        10.81 o                         
  -6   6   7         13.17         12.55         6.75 o                         
  -5   6   7        639.29        657.51        17.11 o                         
  -4   6   7        324.68        345.07        11.25 o                         
  -3   6   7          0.00          6.08         2.48 o                         
  -2   6   7         33.07         33.55         3.15 o                         
  -1   6   7        287.16        286.45        23.19 o                         
   0   6   7         33.65         29.04         2.93 o                         
   1   6   7         37.84         34.00         2.93 o                         
   2   6   7          0.46          3.81         9.68 o                         
   3   6   7         10.42         21.28         3.80 o                         
   4   6   7          1.31          6.34        11.15 o                         
   5   6   7        132.94        129.01        19.14 o                         
   6   6   7          2.41        -15.99        15.99 o                         
 -12   7   7         15.77         10.68         9.57 o                         
 -11   7   7        147.16        164.04        15.33 o                         
 -10   7   7         29.93         31.51         9.34 o                         
  -9   7   7          1.83          5.72        20.38 o                         
  -8   7   7          1.85          5.85         8.56 o                         
  -7   7   7         61.76         56.45         6.65 o                         
  -6   7   7         51.07         58.49        20.71 o                         
  -5   7   7          5.95          7.11        10.58 o                         
  -4   7   7         19.07         22.52         4.28 o                         
  -3   7   7        542.22        527.54        18.91 o                         
  -2   7   7        323.49        291.80        16.44 o                         
  -1   7   7         27.21         32.65         3.83 o                         
   0   7   7          7.51         10.36         2.93 o                         
   1   7   7         13.47         21.61         4.28 o                         
   2   7   7        144.19        123.38         7.43 o                         
   3   7   7         57.61         49.53        13.96 o                         
   4   7   7         30.29         53.14        14.63 o                         
   5   7   7        101.10        124.51        20.49 o                         
 -10   8   7        126.08        101.72        14.70 o                         
  -9   8   7          0.44         -3.56         8.24 o                         
  -8   8   7          4.58         -2.12        19.59 o                         
  -7   8   7        228.48        270.91        16.46 o                         
  -6   8   7        158.80        168.57        32.76 o                         
  -5   8   7         30.41         23.64         4.50 o                         
  -4   8   7         72.41         84.43         6.53 o                         
  -3   8   7        102.11         91.41         8.33 o                         
  -2   8   7          9.84         14.41         4.95 o                         
  -1   8   7        164.33        188.68        11.71 o                         
   0   8   7         98.51        102.67         8.11 o                         
   1   8   7         18.14         28.59        13.73 o                         
   2   8   7        190.31        221.10        26.12 o                         
   3   8   7        147.84        145.67        24.09 o                         
  -7   9   7         79.30         74.45        15.31 o                         
  -6   9   7         10.49         -2.93         6.98 o                         
  -5   9   7          1.05         -6.98         6.98 o                         
  -4   9   7         35.75         45.26         8.78 o                         
  -3   9   7        228.38        255.10        14.41 o                         
  -2   9   7         86.24        112.13        21.16 o                         
  -1   9   7          0.08         -6.75        16.21 o                         
   0   9   7         97.07        104.25        20.49 o                         
   1   9   7        154.99        149.28        21.39 o                         
 -16   0   8         16.19         21.61        19.36 o                         
 -15   0   8        102.17         93.44        18.01 o                         
 -14   0   8          0.17         -0.23        12.16 o                         
 -13   0   8       1647.10       1779.84        99.97 o                         
 -12   0   8       2651.72       3031.47       168.19 o                         
 -11   0   8        781.24        794.34        30.40 o                         
 -10   0   8       2209.54       2366.82        79.03 o                         
  -9   0   8        354.89        297.43        13.96 o                         
  -8   0   8        709.54        719.59        23.19 o                         
  -7   0   8         37.72         38.50         4.05 o                         
  -6   0   8        119.57        101.09         5.40 o                         
  -5   0   8        638.15        564.91        13.96 o                         
  -4   0   8       5441.44       5714.40       124.96 o                         
  -3   0   8       1156.99       1195.34        27.47 o                         
  -2   0   8         54.49         21.84         2.93 o                         
  -1   0   8          0.28         18.91         2.93 o                         
   0   0   8       1264.39       1514.61        47.96 o                         
   1   0   8        247.54        251.27        10.13 o                         
   2   0   8        279.82        256.22         9.68 o                         
   3   0   8       2517.10       2619.66        78.13 o                         
   4   0   8         58.55         63.27         4.73 o                         
   5   0   8         23.87         23.19         4.05 o                         
   6   0   8        469.34        453.01        18.46 o                         
   7   0   8       1060.12       1077.81        55.84 o                         
   8   0   8         65.04         68.22         9.23 o                         
 -16   1   8         70.23         67.18        19.81 o                         
 -15   1   8        165.10        146.02        17.90 o                         
 -14   1   8        176.84        200.07        14.73 o                         
 -13   1   8        371.36        384.32        40.64 o                         
 -12   1   8         23.06         30.77         7.68 o                         
 -11   1   8         84.11         63.82         5.29 o                         
 -10   1   8        144.84        128.32         5.97 o                         
  -9   1   8        128.86        125.65         5.16 o                         
  -8   1   8         74.76         83.55         3.71 o                         
  -7   1   8          2.62         14.17         1.35 o                         
  -6   1   8        663.43        743.80        12.49 o                         
  -5   1   8         12.37         13.23         1.89 o                         
  -4   1   8       1538.77       1501.82        24.49 o                         
  -3   1   8        986.49       1069.13        17.26 o                         
  -2   1   8         57.28         62.04         2.21 o                         
  -1   1   8        944.36       1017.58        18.44 o                         
   0   1   8        602.85        571.03        11.68 o                         
   1   1   8       1680.28       1632.47        35.80 o                         
   2   1   8         54.88         59.52         2.94 o                         
   3   1   8        441.94        450.71        10.49 o                         
   4   1   8       3102.74       3227.88        60.60 o                         
   5   1   8       1338.11       1349.05        30.51 o                         
   6   1   8         68.81         57.42         6.08 o                         
   7   1   8        100.52         99.18         7.50 o                         
   8   1   8         24.35         25.75         5.33 o                         
 -16   2   8         13.73         27.20        10.83 o                         
 -15   2   8         33.78         29.43        10.28 o                         
 -14   2   8         89.85        105.92        11.73 o                         
 -13   2   8        114.13        112.03        11.26 o                         
 -12   2   8         98.40         76.27        15.42 o                         
 -11   2   8        625.03        628.32        18.02 o                         
 -10   2   8        643.48        604.79        16.44 o                         
  -9   2   8         20.14         21.99         3.57 o                         
  -8   2   8         95.45        111.29         3.22 o                         
  -7   2   8          2.71          2.19         4.05 o                         
  -6   2   8        208.64        215.65         6.13 o                         
  -5   2   8         37.25         31.85         2.37 o                         
  -4   2   8        486.05        514.03        10.13 o                         
  -3   2   8         25.52         21.45         1.91 o                         
  -2   2   8        166.72        198.64         6.32 o                         
  -1   2   8         37.44         21.49         2.70 o                         
   0   2   8        116.00        107.22         3.72 o                         
   1   2   8         93.44        108.46         4.50 o                         
   2   2   8        159.73        168.78         9.01 o                         
   3   2   8         84.79         82.25         3.65 o                         
   4   2   8         10.71         10.52         3.15 o                         
   5   2   8        156.83        144.68         5.73 o                         
   6   2   8         92.70         93.86         6.64 o                         
   7   2   8         22.62         21.69         6.46 o                         
   8   2   8        156.47        180.74        33.21 o                         
 -15   3   8          0.51          0.20         9.20 o                         
 -14   3   8         37.16         48.59         8.56 o                         
 -13   3   8         43.92         51.72         9.35 o                         
 -12   3   8          0.14         -5.10         5.85 o                         
 -11   3   8         98.71         95.80        16.89 o                         
 -10   3   8         62.98         58.50         5.16 o                         
  -9   3   8        301.20        298.98        11.37 o                         
  -8   3   8        228.15        242.38        13.06 o                         
  -7   3   8         12.87          9.82         2.81 o                         
  -6   3   8         29.00         23.86         2.62 o                         
  -5   3   8        416.40        463.09        11.38 o                         
  -4   3   8        177.04        167.03         4.42 o                         
  -3   3   8          5.01          5.97         1.11 o                         
  -2   3   8        627.88        686.17        17.35 o                         
  -1   3   8         72.03         71.56         4.87 o                         
   0   3   8        242.84        254.91         9.33 o                         
   1   3   8        149.99        150.20         3.95 o                         
   2   3   8        649.75        674.19        13.59 o                         
   3   3   8        235.36        231.25         6.45 o                         
   4   3   8        274.36        278.48        12.83 o                         
   5   3   8        112.07        106.52        10.02 o                         
   6   3   8         46.35         34.06         5.51 o                         
   7   3   8        311.98        310.42        18.96 o                         
   8   3   8         14.71          8.56        10.81 o                         
 -15   4   8         39.79         33.79        11.29 o                         
 -14   4   8        134.41        141.93        14.80 o                         
 -13   4   8        293.40        320.27        18.86 o                         
 -12   4   8        227.92        268.84        15.75 o                         
 -11   4   8         10.39         20.95         6.31 o                         
 -10   4   8        717.37        694.18        20.83 o                         
  -9   4   8        852.76        889.56        25.10 o                         
  -8   4   8        254.27        282.75         9.49 o                         
  -7   4   8        633.12        615.67        25.78 o                         
  -6   4   8        555.59        551.76        25.78 o                         
  -5   4   8        310.20        310.13         8.30 o                         
  -4   4   8         11.73          9.35         3.04 o                         
  -3   4   8        287.93        310.84         7.19 o                         
  -2   4   8        190.87        189.29         7.66 o                         
  -1   4   8         16.92          3.38         3.66 o                         
   0   4   8        976.13        985.30        29.52 o                         
   1   4   8          0.86         -4.37         5.35 o                         
   2   4   8         14.48          9.31         1.91 o                         
   3   4   8        109.99         96.41         5.85 o                         
   4   4   8        224.54        206.91         7.21 o                         
   5   4   8          5.26          4.75         3.85 o                         
   6   4   8        183.30        173.22        30.62 o                         
   7   4   8          1.24         31.97        12.38 o                         
 -14   5   8         20.79         23.47        10.48 o                         
 -13   5   8         76.20        104.49        11.68 o                         
 -12   5   8         84.78        102.43         9.68 o                         
 -11   5   8        119.46        131.70        16.89 o                         
 -10   5   8        178.69        186.78         9.01 o                         
  -9   5   8         45.91         42.03         4.96 o                         
  -8   5   8         83.68         76.92         4.90 o                         
  -7   5   8        449.46        435.42        13.51 o                         
  -6   5   8        263.27        263.83        25.22 o                         
  -5   5   8         60.87         63.82         8.33 o                         
  -4   5   8         57.19         51.45         4.39 o                         
  -3   5   8        391.26        328.27         9.46 o                         
  -2   5   8         16.42         21.83         2.93 o                         
  -1   5   8        123.74        123.08         5.29 o                         
   0   5   8       1133.45       1184.44        33.22 o                         
   1   5   8       1170.55       1161.79        40.30 o                         
   2   5   8        278.25        275.64         9.18 o                         
   3   5   8        101.25        106.73        19.14 o                         
   4   5   8        308.02        360.54        31.63 o                         
   5   5   8        300.90        328.50        25.22 o                         
   6   5   8         46.65         77.45        19.14 o                         
   7   5   8         38.93         46.61        16.21 o                         
 -13   6   8          0.99         13.85        17.22 o                         
 -12   6   8         26.45         30.51         9.95 o                         
 -11   6   8          1.17          5.36         7.14 o                         
 -10   6   8         20.94         23.81         8.21 o                         
  -9   6   8        719.27        761.57        44.02 o                         
  -8   6   8        630.56        659.89        20.86 o                         
  -7   6   8        451.92        441.68        15.42 o                         
  -6   6   8         84.96        100.68        10.24 o                         
  -5   6   8         13.87         16.49         4.50 o                         
  -4   6   8         49.04         52.46         4.73 o                         
  -3   6   8          2.47          4.50         2.25 o                         
  -2   6   8          7.26          5.85         2.03 o                         
  -1   6   8        544.94        598.01        20.49 o                         
   0   6   8          4.22          3.38         1.35 o                         
   1   6   8          0.02          0.90         1.35 o                         
   2   6   8        196.17        204.87         7.54 o                         
   3   6   8        131.57        127.21        17.79 o                         
   4   6   8          1.42         -9.91        11.03 o                         
   5   6   8         11.88         -6.53        10.81 o                         
   6   6   8          0.78         -5.40        12.83 o                         
 -12   7   8          0.10         -3.32         7.96 o                         
 -11   7   8         26.97         31.76        18.80 o                         
 -10   7   8         10.68         20.22         8.87 o                         
  -9   7   8          0.03         -4.11         8.92 o                         
  -8   7   8         65.21         54.16        10.13 o                         
  -7   7   8         14.10         13.10         4.76 o                         
  -6   7   8          0.23          0.55         4.95 o                         
  -5   7   8         21.73         16.61         5.16 o                         
  -4   7   8        165.09        149.95         7.20 o                         
  -3   7   8         55.28         57.41         4.73 o                         
  -2   7   8          1.59          6.08         2.93 o                         
  -1   7   8         46.84         45.48         3.60 o                         
   0   7   8        253.73        266.13        11.26 o                         
   1   7   8         12.46          6.53        14.86 o                         
   2   7   8         21.40         24.99        10.81 o                         
   3   7   8          1.20         -8.56        10.36 o                         
   4   7   8          3.49          7.43        12.38 o                         
 -10   8   8          0.03          4.69        21.05 o                         
  -9   8   8         26.09         29.17         8.49 o                         
  -8   8   8          7.36          6.17         8.31 o                         
  -7   8   8        179.77        164.94        36.81 o                         
  -6   8   8        228.39        216.28        13.29 o                         
  -5   8   8          1.60          6.08         5.40 o                         
  -4   8   8         78.46         87.36        10.13 o                         
  -3   8   8         47.40         63.72         7.66 o                         
  -2   8   8          3.40         -0.45         5.18 o                         
  -1   8   8          0.56         -2.03        10.13 o                         
   0   8   8         67.11         83.98        14.86 o                         
   1   8   8         81.20        108.97        18.91 o                         
   2   8   8         32.74         73.85        17.11 o                         
   3   8   8          5.03        -17.11        17.11 o                         
  -7   9   8          1.70          2.48        11.71 o                         
  -6   9   8         46.04         57.86        10.36 o                         
  -5   9   8          1.64          3.38         7.66 o                         
  -4   9   8         89.19         99.97        20.71 o                         
  -3   9   8        108.11        118.66        19.14 o                         
  -2   9   8         95.97        107.17        18.69 o                         
  -1   9   8          8.31          5.40        12.16 o                         
   0   9   8         44.97         25.44        21.16 o                         
 -16   1   9         12.41         12.13         8.04 o                         
 -15   1   9        367.79        394.28        22.17 o                         
 -14   1   9         82.26         94.68        13.17 o                         
 -13   1   9          0.24          1.42         9.79 o                         
 -12   1   9        134.42        107.71         8.78 o                         
 -11   1   9        184.78        172.36         5.96 o                         
 -10   1   9          0.03         -0.80         1.68 o                         
  -9   1   9        147.03        117.47         4.05 o                         
  -8   1   9        461.13        522.72        10.87 o                         
  -7   1   9        629.96        630.65        13.51 o                         
  -6   1   9        291.36        346.63         7.79 o                         
  -5   1   9        596.33        626.72        15.20 o                         
  -4   1   9       5046.58       5279.60        83.72 o                         
  -3   1   9         93.64        109.33         3.46 o                         
  -2   1   9         51.69         49.23         1.94 o                         
  -1   1   9        332.29        317.01         6.70 o                         
   0   1   9        141.38        132.95        21.16 o                         
   1   1   9        348.48        342.27         8.01 o                         
   2   1   9        272.60        291.14         7.56 o                         
   3   1   9        548.74        555.24        12.50 o                         
   4   1   9        427.81        422.39        10.99 o                         
   5   1   9       1164.49       1187.42        31.48 o                         
   6   1   9        158.33        160.15         8.12 o                         
   7   1   9         21.10         36.60        11.15 o                         
   8   1   9         23.32         13.05         5.58 o                         
 -16   2   9         28.62         52.40        14.75 o                         
 -15   2   9        106.25         97.66        12.42 o                         
 -14   2   9        534.68        547.50        31.97 o                         
 -13   2   9        450.72        502.71        24.88 o                         
 -12   2   9        548.38        431.91        28.14 o                         
 -11   2   9        443.78        454.50        14.15 o                         
 -10   2   9        406.92        442.95        11.73 o                         
  -9   2   9        161.26        132.11         5.48 o                         
  -8   2   9        155.81        154.07        10.36 o                         
  -7   2   9        369.47        349.65         7.79 o                         
  -6   2   9         77.44         81.81         3.03 o                         
  -5   2   9        261.74        208.41        11.03 o                         
  -4   2   9        467.45        506.37        11.82 o                         
  -3   2   9        850.86       1034.42        19.16 o                         
  -2   2   9        141.54        112.76         9.79 o                         
  -1   2   9       2821.32       2863.28        62.37 o                         
   0   2   9        414.40        454.62        11.71 o                         
   1   2   9        649.03        557.90        14.18 o                         
   2   2   9        443.63        442.60        10.19 o                         
   3   2   9        275.09        277.77         7.44 o                         
   4   2   9         23.18         16.25         2.76 o                         
   5   2   9        391.60        378.66        12.74 o                         
   6   2   9        273.89        269.82        13.06 o                         
   7   2   9        149.93        172.20        11.95 o                         
   8   2   9         10.73         12.24        11.60 o                         
 -15   3   9         89.73         71.14        14.86 o                         
 -14   3   9          3.14          2.10         8.89 o                         
 -13   3   9         67.78         88.33        20.94 o                         
 -12   3   9        456.79        505.39        48.07 o                         
 -11   3   9        854.79        853.80        25.98 o                         
 -10   3   9        344.20        331.86        16.89 o                         
  -9   3   9          0.07          3.39         3.35 o                         
  -8   3   9        465.65        448.55        12.30 o                         
  -7   3   9        895.88        896.96        20.36 o                         
  -6   3   9        532.33        551.29        12.90 o                         
  -5   3   9         10.02         21.23         2.14 o                         
  -4   3   9        147.30        123.54         3.56 o                         
  -3   3   9        467.21        444.64         9.48 o                         
  -2   3   9        803.75        840.85        21.87 o                         
  -1   3   9       1772.58       1819.86        44.66 o                         
   0   3   9        117.98        102.94         5.87 o                         
   1   3   9         14.33         19.44        10.13 o                         
   2   3   9       1231.25       1197.82        23.48 o                         
   3   3   9       2099.86       2165.80        44.71 o                         
   4   3   9        133.90        142.41         7.99 o                         
   5   3   9          0.58          9.05         4.59 o                         
   6   3   9        228.36        233.41        12.78 o                         
   7   3   9        121.60        114.83        21.16 o                         
 -15   4   9         40.58         31.16        12.72 o                         
 -14   4   9          0.02         -3.21        11.03 o                         
 -13   4   9         70.85         68.15         9.31 o                         
 -12   4   9        152.04        144.24        12.16 o                         
 -11   4   9        109.50         87.03         9.95 o                         
 -10   4   9        145.75        139.53         6.11 o                         
  -9   4   9        340.83        351.31        11.45 o                         
  -8   4   9          3.76          1.28         3.04 o                         
  -7   4   9         69.84         80.11         5.85 o                         
  -6   4   9        462.05        476.77        11.77 o                         
  -5   4   9        722.04        698.22        32.76 o                         
  -4   4   9        371.99        374.33         8.27 o                         
  -3   4   9        108.54         94.75         2.83 o                         
  -2   4   9        385.23        364.48        18.69 o                         
  -1   4   9        255.72        252.19        22.74 o                         
   0   4   9         34.93         42.69         5.08 o                         
   1   4   9          0.31          5.70         5.49 o                         
   2   4   9         57.76         59.22         7.55 o                         
   3   4   9          4.39          6.64         1.80 o                         
   4   4   9          1.68          3.66         9.57 o                         
   5   4   9         34.41         30.17         4.75 o                         
   6   4   9        214.21        255.77        31.75 o                         
   7   4   9          5.16         15.76        12.83 o                         
 -14   5   9          0.03         -1.66         9.61 o                         
 -13   5   9          3.55         -4.76        15.31 o                         
 -12   5   9         69.38         65.76        15.65 o                         
 -11   5   9        198.41        181.99        20.49 o                         
 -10   5   9         71.58         76.27         8.33 o                         
  -9   5   9         71.63         78.65        11.60 o                         
  -8   5   9          6.17          6.66         3.78 o                         
  -7   5   9         12.73          7.07         3.10 o                         
  -6   5   9         25.22         20.85         2.92 o                         
  -5   5   9         26.64         29.60         3.94 o                         
  -4   5   9        361.27        370.24         9.03 o                         
  -3   5   9         46.98         42.11         6.75 o                         
  -2   5   9         27.02         22.33         4.39 o                         
  -1   5   9         28.59         29.31         5.35 o                         
   0   5   9          3.93         16.87         5.90 o                         
   2   5   9         22.34         10.13         8.56 o                         
   3   5   9         27.13         28.14        13.28 o                         
   4   5   9         32.48         56.96        15.31 o                         
   5   5   9         18.69         24.54        11.93 o                         
   6   5   9          1.05         -6.53        16.66 o                         
 -13   6   9          8.05          2.42         9.33 o                         
 -12   6   9          7.61         16.24         7.46 o                         
 -11   6   9         60.45         52.19        10.65 o                         
 -10   6   9         40.09         51.07         9.57 o                         
  -9   6   9        338.44        338.61        19.25 o                         
  -8   6   9        130.62        141.14         8.11 o                         
  -7   6   9          2.63          2.97         3.71 o                         
  -6   6   9         46.70         51.22         6.53 o                         
  -5   6   9        117.23        119.46         6.64 o                         
  -4   6   9          1.58          5.18         2.48 o                         
  -3   6   9        164.33        146.58         6.53 o                         
  -2   6   9        248.83        248.57         8.56 o                         
  -1   6   9         65.28         60.34         3.15 o                         
   0   6   9          5.11         12.61         8.56 o                         
   1   6   9          6.83          4.95        10.13 o                         
   2   6   9        252.22        236.41        20.71 o                         
   3   6   9          6.64          3.38        13.73 o                         
   4   6   9         36.99         48.18        18.24 o                         
   5   6   9         34.16         57.86        15.99 o                         
 -12   7   9          2.00         16.74        11.15 o                         
 -11   7   9         70.74         96.13        11.62 o                         
 -10   7   9         60.71         73.63        20.38 o                         
  -9   7   9         30.54         37.30         8.52 o                         
  -8   7   9        500.39        473.50        20.87 o                         
  -7   7   9         22.10         29.49         8.89 o                         
  -6   7   9          1.26         -1.61         3.33 o                         
  -5   7   9        147.92        156.71         8.56 o                         
  -4   7   9        435.77        428.92        16.44 o                         
  -3   7   9        248.71        252.62        11.03 o                         
  -2   7   9        139.43        117.98         5.85 o                         
  -1   7   9        429.31        455.04        20.71 o                         
   1   7   9         47.05         58.31        13.73 o                         
   2   7   9         65.70         41.20        13.96 o                         
   3   7   9        122.19        136.67        19.14 o                         
   4   7   9         32.10         23.87        14.41 o                         
 -10   8   9         41.31         36.93        11.82 o                         
  -9   8   9        162.13        164.68        14.74 o                         
  -8   8   9         57.42         62.45        10.76 o                         
  -7   8   9          0.01         -4.05         6.37 o                         
  -6   8   9         55.85         77.90         8.56 o                         
  -5   8   9        141.54        132.39         9.68 o                         
  -4   8   9        119.38        104.47         8.56 o                         
  -3   8   9         56.40         49.76         6.53 o                         
  -2   8   9         47.17         57.41        19.14 o                         
  -1   8   9         51.36         76.10        13.73 o                         
   0   8   9         15.73         22.52        12.38 o                         
   1   8   9        199.48        179.45        27.47 o                         
   2   8   9        102.33        137.12        18.46 o                         
  -7   9   9          7.98          3.60         9.01 o                         
  -6   9   9         34.26         34.90         9.46 o                         
  -5   9   9          8.90         15.54        11.71 o                         
  -4   9   9          0.14         20.04        12.83 o                         
  -3   9   9         54.15         69.35        16.66 o                         
  -2   9   9         37.84         31.30        13.28 o                         
  -1   9   9          8.97          0.90        12.61 o                         
 -16   0  10          0.03          0.68        10.58 o                         
 -15   0  10         57.69         78.35        16.66 o                         
 -14   0  10        665.90        645.74        41.65 o                         
 -13   0  10        798.57        725.45        50.43 o                         
 -12   0  10         76.75         86.23        13.96 o                         
 -11   0  10        125.49        129.24        10.13 o                         
 -10   0  10       1465.40       1506.95        50.66 o                         
  -9   0  10        639.63        669.38        20.49 o                         
  -8   0  10         95.33         85.11         6.53 o                         
  -7   0  10       1246.57       1174.63        28.59 o                         
  -6   0  10        889.00        789.39        17.56 o                         
  -5   0  10        974.52       1064.75        23.87 o                         
  -4   0  10       2998.90       3260.45        69.57 o                         
  -3   0  10       4071.69       4169.62        91.64 o                         
  -2   0  10       9153.29       9473.79       276.04 o                         
  -1   0  10        218.54        232.36         7.20 o                         
   0   0  10        979.01        943.17        22.52 o                         
   1   0  10       2041.50       2032.69        47.96 o                         
   2   0  10        884.31        946.10        24.54 o                         
   3   0  10          7.19         12.61         3.60 o                         
   4   0  10          0.11          3.15         4.05 o                         
   5   0  10        952.57       1020.17        35.80 o                         
   6   0  10        224.74        280.77        18.69 o                         
   7   0  10         18.83         16.89         7.88 o                         
 -16   1  10          1.48          5.29         8.52 o                         
 -15   1  10          0.09         10.36        16.32 o                         
 -14   1  10         86.56        102.13        10.10 o                         
 -13   1  10        462.44        443.46        24.12 o                         
 -12   1  10        241.05        211.54         8.30 o                         
 -11   1  10          0.12         -0.24         1.68 o                         
 -10   1  10          2.03          3.05         1.68 o                         
  -9   1  10       1211.67       1254.20        28.03 o                         
  -8   1  10       1193.71       1273.31        21.86 o                         
  -7   1  10       1017.37       1097.26        18.28 o                         
  -6   1  10        220.19        203.99         5.19 o                         
  -5   1  10       1591.92       1626.32        25.58 o                         
  -4   1  10       1230.51       1239.11        20.50 o                         
  -3   1  10        719.88        725.39        13.29 o                         
  -2   1  10         48.17         48.86         2.25 o                         
  -1   1  10        205.71        179.60         4.62 o                         
   0   1  10          7.87         13.10         2.93 o                         
   1   1  10          2.60          3.13         1.78 o                         
   2   1  10          6.06          7.03         2.21 o                         
   3   1  10        215.24        195.16         6.27 o                         
   4   1  10        266.62        253.06         8.17 o                         
   5   1  10        211.77        197.86         7.98 o                         
   6   1  10          4.91         10.21         4.42 o                         
   7   1  10          2.29          2.16         4.45 o                         
 -16   2  10         70.07         85.38        15.09 o                         
 -15   2  10         63.09         49.22         9.94 o                         
 -14   2  10          8.96         10.56         6.73 o                         
 -13   2  10          6.06         20.33         8.33 o                         
 -12   2  10         51.75         41.08         8.11 o                         
 -11   2  10        160.14        174.27         7.78 o                         
 -10   2  10         83.44         71.83         5.97 o                         
  -9   2  10         59.94         60.22         2.25 o                         
  -8   2  10          0.56          1.00         3.60 o                         
  -7   2  10        522.64        520.48        11.28 o                         
  -6   2  10        477.11        471.17        10.03 o                         
  -5   2  10          0.01         -1.15         3.60 o                         
  -4   2  10       1185.50       1229.11        21.78 o                         
  -3   2  10       1007.83       1031.08        17.41 o                         
  -2   2  10        997.04       1100.55        29.04 o                         
  -1   2  10        798.43        816.41        19.81 o                         
   0   2  10        153.62        145.54         3.95 o                         
   1   2  10          9.30          6.73         1.67 o                         
   2   2  10         72.86         73.94         9.46 o                         
   3   2  10         88.94         81.52         3.82 o                         
   4   2  10          0.03         -0.89         3.49 o                         
   5   2  10          5.64          8.10         4.17 o                         
   6   2  10          1.80         -4.65         4.80 o                         
   7   2  10        115.17        144.94        13.67 o                         
 -16   3  10        119.03        128.27        23.30 o                         
 -15   3  10        104.12         74.52        16.21 o                         
 -14   3  10         18.30         57.88        26.34 o                         
 -13   3  10          8.47         -2.72         6.45 o                         
 -12   3  10         77.63         70.55         8.51 o                         
 -11   3  10        153.67        142.85        23.08 o                         
 -10   3  10         93.87        112.38         5.35 o                         
  -9   3  10        103.64        121.35         5.57 o                         
  -8   3  10         11.82         10.88         2.78 o                         
  -7   3  10        324.93        349.75         8.33 o                         
  -6   3  10       1326.94       1400.67        27.99 o                         
  -5   3  10          5.88          8.99         1.75 o                         
  -4   3  10        119.86        112.60         3.35 o                         
  -3   3  10        408.68        388.62        12.38 o                         
  -2   3  10          7.40          1.62         3.72 o                         
  -1   3  10          2.41          2.85         3.68 o                         
   0   3  10         75.32        104.70        12.38 o                         
   1   3  10         29.86         36.85        11.15 o                         
   2   3  10       1265.77       1288.45        27.91 o                         
   3   3  10         25.34         24.00         2.93 o                         
   4   3  10         20.45         19.36         3.49 o                         
   5   3  10          4.98          9.50         4.61 o                         
   6   3  10         53.05         38.69        11.82 o                         
 -15   4  10        118.85        112.90        13.53 o                         
 -14   4  10         52.56         68.57         9.63 o                         
 -13   4  10         82.31         91.46        10.49 o                         
 -12   4  10         10.90         11.08        12.27 o                         
 -11   4  10        329.30        302.93        10.92 o                         
 -10   4  10          8.54          3.48         3.83 o                         
  -9   4  10        223.30        207.77         7.94 o                         
  -8   4  10          1.34          2.29         2.97 o                         
  -7   4  10        131.55        123.84         5.49 o                         
  -6   4  10        161.17        163.97         5.35 o                         
  -5   4  10        682.33        700.77        29.38 o                         
  -4   4  10         28.56         30.44         1.89 o                         
  -3   4  10        252.43        251.20         9.41 o                         
  -2   4  10       1598.33       1686.37        43.63 o                         
  -1   4  10        363.23        382.50        21.61 o                         
   0   4  10       1092.21       1129.85        31.16 o                         
   1   4  10        340.38        308.39        21.28 o                         
   2   4  10         44.85         29.50        10.36 o                         
   3   4  10          0.16          0.02         7.66 o                         
   4   4  10        164.45        122.26        17.79 o                         
   5   4  10        580.15        586.08        42.55 o                         
   6   4  10        199.21        204.21        25.67 o                         
 -14   5  10          7.60         23.98         8.01 o                         
 -13   5  10         67.84         62.82         9.79 o                         
 -12   5  10        345.69        343.08        28.03 o                         
 -11   5  10        591.97        610.71        19.61 o                         
 -10   5  10        157.38        143.19         8.89 o                         
  -9   5  10        824.14        819.87        27.15 o                         
  -8   5  10        343.05        336.69        12.04 o                         
  -7   5  10         74.29         96.40         9.23 o                         
  -6   5  10        129.99        129.09        15.42 o                         
  -5   5  10        833.78        860.25        35.69 o                         
  -4   5  10        169.78        184.26        12.38 o                         
  -3   5  10        123.41        110.96         8.78 o                         
  -2   5  10        317.72        319.12        13.37 o                         
  -1   5  10         27.70         50.66        11.26 o                         
   0   5  10        626.32        598.23        32.87 o                         
   1   5  10        365.94        344.26        21.84 o                         
   2   5  10          8.69         36.70        14.63 o                         
   3   5  10        382.13        435.22        28.37 o                         
   4   5  10          0.40        -10.81        13.51 o                         
   5   5  10         13.68          8.33        11.26 o                         
 -13   6  10         23.34         21.45        14.18 o                         
 -12   6  10          4.96          7.50         9.34 o                         
 -11   6  10         60.88         71.83        16.32 o                         
 -10   6  10         52.04         53.47         9.12 o                         
  -9   6  10         82.76         82.20         7.49 o                         
  -8   6  10         45.44         34.08         5.15 o                         
  -7   6  10        390.52        370.31        14.06 o                         
  -6   6  10       1282.18       1308.50        42.56 o                         
  -5   6  10        120.87        127.94         6.37 o                         
  -4   6  10         17.24         20.04         2.70 o                         
  -3   6  10         68.67         67.32         3.60 o                         
  -2   6  10         18.95         45.48         9.91 o                         
  -1   6  10         31.10         39.40        11.48 o                         
   0   6  10         36.03         41.65        10.58 o                         
   1   6  10        407.10        487.01        30.85 o                         
   2   6  10        213.04        229.21        20.04 o                         
   3   6  10          3.48        -11.03        11.03 o                         
   4   6  10        255.33        289.10        32.20 o                         
 -12   7  10         57.92         47.15        18.46 o                         
 -11   7  10         45.79         33.45         8.16 o                         
 -10   7  10         36.97         34.14         9.15 o                         
  -9   7  10         12.28         20.48        17.56 o                         
  -8   7  10        164.31        170.64         9.68 o                         
  -7   7  10         19.24         13.82         4.32 o                         
  -6   7  10          3.19         -0.50         3.27 o                         
  -5   7  10         38.24         40.53         4.73 o                         
  -4   7  10         15.83         19.59         3.15 o                         
  -3   7  10        341.01        369.25        14.41 o                         
  -2   7  10         34.96         45.48        11.03 o                         
  -1   7  10        110.82        116.40        16.89 o                         
   0   7  10          3.99          9.46        15.54 o                         
   1   7  10         22.75         36.47        11.48 o                         
   2   7  10         48.69         38.95        14.18 o                         
   3   7  10         17.88         29.04        13.06 o                         
 -10   8  10          0.20         -7.36         9.34 o                         
  -9   8  10         11.76         10.95        14.52 o                         
  -8   8  10         91.74         67.21        25.55 o                         
  -7   8  10          9.54          6.57         6.25 o                         
  -6   8  10         13.79          6.53         7.66 o                         
  -5   8  10          2.82          3.83         5.85 o                         
  -4   8  10          4.47          2.03        15.31 o                         
  -3   8  10         17.66         39.63        17.56 o                         
  -2   8  10         81.26         57.86        17.79 o                         
  -1   8  10         48.93         39.63        13.06 o                         
   0   8  10          7.41         21.84        13.28 o                         
   1   8  10         13.54         26.12        12.38 o                         
  -7   9  10         44.96         30.85        20.26 o                         
  -6   9  10        253.76        251.95        27.92 o                         
  -5   9  10        101.88         97.49        19.36 o                         
  -4   9  10         37.28         54.49        15.31 o                         
  -3   9  10         30.05         36.93        15.09 o                         
  -2   9  10        564.84        570.09        51.79 o                         
 -16   1  11          1.41         24.17        11.60 o                         
 -15   1  11          8.08          1.66         9.23 o                         
 -14   1  11        185.19        146.27        12.41 o                         
 -13   1  11          0.07          6.09         6.55 o                         
 -12   1  11          9.41          9.60         1.90 o                         
 -11   1  11         28.83         28.46         2.72 o                         
 -10   1  11          2.00         -1.31         2.59 o                         
  -9   1  11        799.04        879.22        39.29 o                         
  -8   1  11        410.21        407.11         7.53 o                         
  -7   1  11          0.06         -1.62         1.62 o                         
  -6   1  11       1506.23       1545.39        26.45 o                         
  -5   1  11        216.83        212.28         5.03 o                         
  -4   1  11          0.80          3.39         3.15 o                         
  -3   1  11         10.66         12.56         2.25 o                         
  -2   1  11        128.69        132.86         3.88 o                         
  -1   1  11        652.83        643.67        12.76 o                         
   0   1  11         42.19         46.07         2.48 o                         
   1   1  11        978.73       1039.98        22.24 o                         
   2   1  11         98.08         82.61         4.14 o                         
   3   1  11         18.21         27.10         3.72 o                         
   4   1  11         23.48         17.61         3.46 o                         
   5   1  11         20.35         15.56         4.13 o                         
   6   1  11         15.05         10.51         4.22 o                         
 -16   2  11         53.40         50.02        14.62 o                         
 -15   2  11         42.21         34.14        12.27 o                         
 -14   2  11         10.23         11.18        19.59 o                         
 -13   2  11        248.95        264.18        11.42 o                         
 -12   2  11         42.55         23.46         6.30 o                         
 -11   2  11        541.57        560.59        35.24 o                         
 -10   2  11        684.23        650.95        14.80 o                         
  -9   2  11         24.65         21.79         5.29 o                         
  -8   2  11        583.98        558.90        12.25 o                         
  -7   2  11        860.84        866.53        16.27 o                         
  -6   2  11       1108.25       1145.29        21.22 o                         
  -5   2  11         91.14        101.11         3.24 o                         
  -4   2  11       1082.89       1143.10        19.40 o                         
  -3   2  11       3061.77       3142.38        56.54 o                         
  -2   2  11        152.65        125.86         6.53 o                         
  -1   2  11       1177.75       1220.11        28.82 o                         
   0   2  11       1955.02       2010.26        42.05 o                         
   1   2  11         80.95         70.47         3.49 o                         
   2   2  11         45.54         53.95         3.38 o                         
   3   2  11        449.66        442.38        27.36 o                         
   4   2  11        337.97        404.19        15.53 o                         
   5   2  11        330.02        320.32        16.19 o                         
   6   2  11         60.84         60.68        10.17 o                         
 -16   3  11          0.32          4.76        12.91 o                         
 -15   3  11         48.82         57.62        14.18 o                         
 -14   3  11          4.87          9.82         8.44 o                         
 -13   3  11        163.49        174.34        13.45 o                         
 -12   3  11        228.73        221.22        13.72 o                         
 -11   3  11       1081.95       1038.01        38.61 o                         
 -10   3  11        905.61        901.72        26.57 o                         
  -9   3  11        382.34        403.90        22.85 o                         
  -8   3  11       1021.17       1032.23        21.20 o                         
  -7   3  11         52.26         53.15         3.83 o                         
  -6   3  11        375.84        420.29         9.68 o                         
  -5   3  11        404.75        423.49         9.47 o                         
  -4   3  11        489.92        455.88         9.57 o                         
  -3   3  11        208.75        218.03        14.41 o                         
  -2   3  11        238.77        253.69         9.50 o                         
  -1   3  11        110.39        128.34         8.56 o                         
   0   3  11       1328.01       1413.51        35.57 o                         
   1   3  11         16.85         21.85        12.05 o                         
   2   3  11        129.77        132.92         4.78 o                         
   3   3  11         73.10         80.48         4.85 o                         
   4   3  11        256.19        267.28        16.86 o                         
   5   3  11         10.59          1.11         6.98 o                         
   6   3  11         24.22         19.64         9.23 o                         
 -15   4  11         94.69         97.26        15.20 o                         
 -14   4  11        215.19        230.13        25.33 o                         
 -13   4  11          8.69         -0.15         6.11 o                         
 -12   4  11         24.94         39.52         9.51 o                         
 -11   4  11         54.99         36.49         3.49 o                         
 -10   4  11        221.61        229.07        10.78 o                         
  -9   4  11          7.32          7.03         3.49 o                         
  -8   4  11        435.37        456.04        13.91 o                         
  -7   4  11        295.88        277.80         8.44 o                         
  -6   4  11         90.72        105.25         4.13 o                         
  -5   4  11        108.81        108.89         3.89 o                         
  -4   4  11        285.67        287.60         9.34 o                         
  -3   4  11         24.64         29.79         6.12 o                         
  -2   4  11        317.72        290.52        11.73 o                         
  -1   4  11         25.99         29.44         8.78 o                         
   0   4  11        467.01        461.79        19.36 o                         
   1   4  11        334.85        321.52        20.49 o                         
   2   4  11          8.60         10.13         8.33 o                         
   3   4  11          0.18         12.16        10.13 o                         
   4   4  11        475.91        462.24        38.05 o                         
   5   4  11          3.80         -9.46        11.48 o                         
 -14   5  11         14.08         31.56         9.30 o                         
 -13   5  11         27.55         40.43        10.98 o                         
 -12   5  11          2.47          1.24        12.27 o                         
 -11   5  11         55.11         52.91         8.00 o                         
 -10   5  11         31.79         39.27        12.50 o                         
  -9   5  11          0.01         -0.69         3.83 o                         
  -8   5  11          0.89         -2.72         6.19 o                         
  -7   5  11          3.26          0.65         3.10 o                         
  -6   5  11          9.48         13.61         9.23 o                         
  -5   5  11        118.69        125.07         4.30 o                         
  -4   5  11          9.64         10.55         1.34 o                         
  -3   5  11        225.58        227.30        15.87 o                         
  -1   5  11        226.26        232.36        16.21 o                         
   0   5  11        143.79        174.04        16.89 o                         
   1   5  11         38.86         34.22        14.63 o                         
   2   5  11          0.38         -5.40         8.78 o                         
   3   5  11          7.19         -9.91         9.91 o                         
   4   5  11         25.38          3.15        16.89 o                         
 -13   6  11          0.74         17.96         9.20 o                         
 -12   6  11          1.96          6.62         9.46 o                         
 -11   6  11          1.25          2.05         7.66 o                         
 -10   6  11        223.66        219.41        14.26 o                         
  -9   6  11        124.86        104.80         6.75 o                         
  -8   6  11        513.65        505.32        19.70 o                         
  -7   6  11        304.11        288.43        12.43 o                         
  -6   6  11         40.96         34.41         3.95 o                         
  -5   6  11         55.79         59.67         3.83 o                         
  -4   6  11        173.69        168.41         5.40 o                         
  -3   6  11        767.93        851.98        42.33 o                         
  -2   6  11        119.56        134.64        16.89 o                         
  -1   6  11          1.12         -8.56         9.91 o                         
   0   6  11        257.92        311.61        25.67 o                         
   1   6  11          0.11          6.75        11.26 o                         
   2   6  11         79.27        116.18        16.66 o                         
   3   6  11          2.31         -4.73        10.36 o                         
 -12   7  11         16.03         19.14         9.04 o                         
 -11   7  11          6.68         17.82        26.12 o                         
 -10   7  11        397.40        405.14        22.34 o                         
  -9   7  11          2.49          0.13        13.96 o                         
  -8   7  11         85.05         79.12         8.67 o                         
  -7   7  11          0.22          0.70         4.17 o                         
  -6   7  11        162.97        153.78        10.36 o                         
  -5   7  11        479.06        473.95        23.64 o                         
  -4   7  11        193.02        185.30        10.13 o                         
  -3   7  11         13.48         -1.58         9.46 o                         
  -2   7  11        120.75        102.90        13.96 o                         
  -1   7  11          0.06         -4.05        15.76 o                         
   0   7  11        197.39        212.77        20.04 o                         
   1   7  11        204.61        265.23        25.44 o                         
   2   7  11          1.18          7.88        12.61 o                         
 -10   8  11         69.55         63.06        10.22 o                         
  -9   8  11          0.64         -2.45         8.17 o                         
  -8   8  11        107.96         97.08        10.79 o                         
  -7   8  11        501.42        516.73        36.25 o                         
  -6   8  11         89.87         78.35         7.88 o                         
  -5   8  11         40.09         34.90        16.21 o                         
  -4   8  11         18.25         22.29        12.16 o                         
  -3   8  11         61.62         42.55        13.73 o                         
  -2   8  11        112.47         74.08        19.81 o                         
  -1   8  11          5.07          5.63        12.61 o                         
   0   8  11          2.58          4.73        11.48 o                         
  -5   9  11         20.07         38.28        18.91 o                         
 -17   0  12          0.98         -3.15        12.38 o                         
 -16   0  12         19.75         38.50        14.18 o                         
 -15   0  12        238.08        292.92        26.57 o                         
 -14   0  12        973.40       1016.12        65.97 o                         
 -13   0  12         93.03        115.95        13.28 o                         
 -12   0  12        305.85        311.61        18.24 o                         
 -11   0  12         39.57         30.17         5.85 o                         
 -10   0  12        665.65        657.00        22.97 o                         
  -9   0  12        159.26        165.04         9.46 o                         
  -8   0  12       4287.80       4491.37        97.27 o                         
  -7   0  12         71.44         80.61         4.50 o                         
  -6   0  12       1485.27       1455.39        33.10 o                         
  -5   0  12        137.66        123.61         4.95 o                         
  -4   0  12        156.75        123.16         5.18 o                         
  -3   0  12         56.29         85.78         4.05 o                         
  -2   0  12         45.39         49.76         3.60 o                         
  -1   0  12        481.50        478.90        12.61 o                         
   0   0  12       1314.16       1269.64        31.30 o                         
   1   0  12       1528.92       1500.87        41.65 o                         
   2   0  12        127.12        112.58         6.53 o                         
   3   0  12        509.72        537.89        20.71 o                         
   4   0  12        430.97        420.81        19.36 o                         
   5   0  12          0.60          5.18         6.08 o                         
   6   0  12        110.23         89.84        11.93 o                         
 -17   1  12         20.35          8.69        13.40 o                         
 -16   1  12         32.64         42.58        14.07 o                         
 -15   1  12         13.62         11.01         7.89 o                         
 -14   1  12        122.25        119.86        11.85 o                         
 -13   1  12         15.99          8.15         6.76 o                         
 -12   1  12         21.27         32.68         5.85 o                         
 -11   1  12        236.90        225.65         8.35 o                         
 -10   1  12         90.89         76.83         4.84 o                         
  -9   1  12          4.42         10.07         1.59 o                         
  -8   1  12          5.82         11.31         2.25 o                         
  -7   1  12          3.46          4.71         1.78 o                         
  -6   1  12       1491.35       1499.50        25.68 o                         
  -5   1  12        751.20        720.44        14.30 o                         
  -4   1  12          7.40          5.52         1.78 o                         
  -3   1  12         59.96         52.14         2.54 o                         
  -2   1  12        144.02        150.65         7.66 o                         
  -1   1  12        311.31        310.17         7.32 o                         
   0   1  12         49.99         54.85         5.63 o                         
   1   1  12        207.54        203.31        10.92 o                         
   2   1  12       1311.74       1351.21        30.03 o                         
   3   1  12        369.59        349.97        17.22 o                         
   4   1  12         21.79          8.82         7.43 o                         
   5   1  12         34.03         34.70         5.74 o                         
   6   1  12         90.05         90.57         9.62 o                         
 -16   2  12        472.89        530.02        32.15 o                         
 -15   2  12        216.26        234.29        16.32 o                         
 -14   2  12         27.30         34.54        14.41 o                         
 -13   2  12        385.50        376.97        30.06 o                         
 -12   2  12          0.42          1.83         6.75 o                         
 -11   2  12        202.47        181.63         9.79 o                         
 -10   2  12          0.01         -2.22         5.74 o                         
  -9   2  12          1.58          1.96         2.70 o                         
  -8   2  12         36.67         43.72         3.08 o                         
  -7   2  12        159.01        165.92         6.53 o                         
  -6   2  12         98.59         97.71         4.39 o                         
  -5   2  12        581.40        609.02        12.44 o                         
  -4   2  12         62.80         58.33         4.39 o                         
  -3   2  12        351.48        324.67        10.58 o                         
  -2   2  12        383.55        392.22        12.16 o                         
  -1   2  12         39.51         44.81         5.18 o                         
   0   2  12         23.94         16.19         3.49 o                         
   1   2  12        336.23        348.48         9.12 o                         
   2   2  12        261.78        275.05        18.80 o                         
   3   2  12         34.22         36.71         6.98 o                         
   4   2  12          0.17         -2.46         4.85 o                         
   5   2  12          1.04         -4.23         6.76 o                         
 -16   3  12         50.73         70.14        14.15 o                         
 -15   3  12         25.52         45.27         9.95 o                         
 -14   3  12          0.20          3.79         7.00 o                         
 -13   3  12         32.54         27.96         4.70 o                         
 -12   3  12         17.49         20.28         5.74 o                         
 -11   3  12        184.20        203.68        13.73 o                         
 -10   3  12          6.25          4.75         3.24 o                         
  -9   3  12          3.35          3.38         2.78 o                         
  -8   3  12        222.60        226.43         6.55 o                         
  -7   3  12         45.58         52.72         4.39 o                         
  -6   3  12         88.67         73.55         4.84 o                         
  -5   3  12        196.28        193.32         5.19 o                         
  -4   3  12        239.39        220.55        13.62 o                         
  -3   3  12        864.93        840.68        22.72 o                         
  -2   3  12         28.43         18.69         5.18 o                         
  -1   3  12        244.74        257.58         9.68 o                         
   0   3  12        534.21        543.52        17.11 o                         
   1   3  12        164.51        139.59         7.62 o                         
   2   3  12         60.97         55.13         2.40 o                         
   3   3  12        107.06         97.57        14.41 o                         
   4   3  12         55.30         47.52         9.58 o                         
   5   3  12         31.74         21.97         8.08 o                         
 -15   4  12         67.66         71.36        14.52 o                         
 -14   4  12         33.86         16.54         8.78 o                         
 -13   4  12         14.70         14.51         6.92 o                         
 -12   4  12         19.68         17.09         6.43 o                         
 -11   4  12        643.85        629.53        23.98 o                         
 -10   4  12          5.04          7.34         3.40 o                         
  -9   4  12         63.25         71.10         7.09 o                         
  -8   4  12        109.57        125.41         7.20 o                         
  -7   4  12         27.22         37.97         3.18 o                         
  -6   4  12        658.33        668.24        14.48 o                         
  -5   4  12        669.87        718.59        17.11 o                         
  -4   4  12        612.22        602.17        34.45 o                         
  -3   4  12       1837.84       1924.11        54.95 o                         
  -2   4  12        399.65        395.18        22.29 o                         
  -1   4  12        447.98        469.67        21.61 o                         
   0   4  12         58.63         65.74         9.46 o                         
   1   4  12        162.79        183.95        19.14 o                         
   2   4  12          0.13         -9.23         9.23 o                         
   3   4  12         12.00         -8.56         9.46 o                         
   4   4  12        100.52         62.82        15.31 o                         
 -15   5  12          0.12          7.55         9.94 o                         
 -14   5  12         54.74         50.59        17.45 o                         
 -13   5  12          2.88         10.36         8.45 o                         
 -12   5  12        316.63        312.86        16.99 o                         
 -11   5  12        276.70        278.32        15.46 o                         
 -10   5  12         21.06         24.38         5.16 o                         
  -9   5  12          0.08          1.25         4.71 o                         
  -8   5  12         73.97         81.77         5.00 o                         
  -7   5  12        364.91        357.70        11.77 o                         
  -6   5  12        609.28        600.49        15.76 o                         
  -5   5  12         33.62         32.46         3.60 o                         
  -4   5  12         22.26         21.16         8.11 o                         
  -3   5  12         11.30          9.46         9.01 o                         
  -2   5  12       1013.06       1181.16        51.34 o                         
  -1   5  12       1568.64       1733.23        71.60 o                         
   0   5  12        357.98        360.25        25.67 o                         
   1   5  12        396.50        385.69        28.82 o                         
   2   5  12        267.54        276.26        25.44 o                         
   3   5  12          9.59          8.11         9.91 o                         
   4   5  12         25.17         -0.68        17.79 o                         
 -14   6  12          0.27         15.15         9.01 o                         
 -13   6  12         17.09         16.25         9.91 o                         
 -12   6  12         66.35         89.34        19.59 o                         
 -11   6  12         22.44         30.57         7.25 o                         
 -10   6  12         91.07         80.24        16.77 o                         
  -9   6  12        201.63        197.32         9.91 o                         
  -8   6  12         65.94         90.14         6.81 o                         
  -7   6  12          2.46         -0.02         2.93 o                         
  -6   6  12         50.45         50.64         3.90 o                         
  -5   6  12          0.10          2.03         1.80 o                         
  -4   6  12        735.36        746.38        44.36 o                         
  -3   6  12        111.71        132.17        17.79 o                         
  -1   6  12        301.04        324.00        23.64 o                         
   0   6  12        206.76        217.50        19.14 o                         
   1   6  12          6.88          1.58        15.31 o                         
   2   6  12         11.47         20.94        16.21 o                         
   3   6  12         31.34         69.35        20.26 o                         
 -12   7  12          0.17         -6.20        12.50 o                         
 -11   7  12          7.39          0.63         9.75 o                         
 -10   7  12         32.75         33.57         9.01 o                         
  -9   7  12          1.41          2.18         9.12 o                         
  -8   7  12        159.82        151.02        11.83 o                         
  -7   7  12         31.03         32.29         5.62 o                         
  -6   7  12          2.31          2.03         4.28 o                         
  -5   7  12        264.71        261.40        13.06 o                         
  -4   7  12          0.64         -3.38         8.78 o                         
  -3   7  12        277.77        240.24        22.29 o                         
  -1   7  12        382.68        338.41        30.85 o                         
   0   7  12         23.30         34.45        13.51 o                         
   1   7  12         41.19         49.98        11.48 o                         
 -10   8  12          0.14         -9.87         9.87 o                         
  -9   8  12        374.80        396.48        21.50 o                         
  -8   8  12         64.30         40.08        13.51 o                         
  -7   8  12         22.74         13.51        14.86 o                         
  -6   8  12         31.50         19.36        18.69 o                         
  -5   8  12         67.21         70.25        15.09 o                         
  -4   8  12         36.52         30.62        13.28 o                         
  -3   8  12          1.33         18.24        13.28 o                         
  -2   8  12         46.50         26.34        18.69 o                         
  -1   8  12        163.13        169.32        24.32 o                         
 -17   1  13         14.02         11.48        10.58 o                         
 -16   1  13          4.56          3.04         8.76 o                         
 -15   1  13          0.46         14.26         8.92 o                         
 -14   1  13        306.02        335.08        19.57 o                         
 -13   1  13        248.92        268.53        14.83 o                         
 -12   1  13        118.33        115.49        14.30 o                         
 -11   1  13         17.05         10.92         3.66 o                         
 -10   1  13        923.06        968.03        28.37 o                         
  -9   1  13        213.87        225.29         6.27 o                         
  -8   1  13          5.79         10.89         3.72 o                         
  -7   1  13        607.11        581.12        10.66 o                         
  -6   1  13         87.15         83.47         3.17 o                         
  -5   1  13        142.32        126.30         5.07 o                         
  -4   1  13       1733.98       1782.88        31.59 o                         
  -3   1  13        232.11        245.63        11.03 o                         
  -2   1  13          8.39          5.85         3.04 o                         
  -1   1  13       1107.05       1064.66        22.01 o                         
   0   1  13          8.41         15.41         2.49 o                         
   1   1  13       1398.63       1436.10        35.65 o                         
   2   1  13          4.37          4.71         2.75 o                         
   3   1  13          0.89          4.19         3.00 o                         
   4   1  13         26.97         22.72         4.62 o                         
   5   1  13          0.04          6.90         6.48 o                         
 -17   2  13          4.27         18.40        10.25 o                         
 -16   2  13        332.67        349.51        24.39 o                         
 -15   2  13          3.00          6.88         6.92 o                         
 -14   2  13          1.65         14.85         7.90 o                         
 -13   2  13          5.49          3.14         3.13 o                         
 -12   2  13        206.71        195.38         8.78 o                         
 -11   2  13       1172.62       1144.23        27.89 o                         
 -10   2  13         33.59         44.54         4.50 o                         
  -9   2  13        859.04        940.98        17.88 o                         
  -8   2  13       1843.72       1830.78        37.04 o                         
  -7   2  13        108.33        106.53         4.05 o                         
  -6   2  13         44.29         35.57         2.39 o                         
  -5   2  13        199.69        201.89         5.16 o                         
  -4   2  13        815.49        791.43        16.55 o                         
  -3   2  13        682.29        682.22        18.46 o                         
  -2   2  13       1047.48       1050.79        26.34 o                         
  -1   2  13        204.58        225.15         9.46 o                         
   0   2  13         34.07         43.14         2.59 o                         
   1   2  13         41.11         44.37         5.29 o                         
   2   2  13         12.58          8.85         3.00 o                         
   3   2  13         77.20         69.73         9.63 o                         
   4   2  13         55.08         50.66         8.52 o                         
   5   2  13         15.41          7.96        17.45 o                         
 -16   3  13         23.08         36.57        34.00 o                         
 -15   3  13          6.13          6.15         8.44 o                         
 -14   3  13         70.80         79.56        17.00 o                         
 -13   3  13         72.51         53.53         5.97 o                         
 -12   3  13         21.62         16.70         8.78 o                         
 -11   3  13         16.05         11.95         1.91 o                         
 -10   3  13        123.10        134.89         5.24 o                         
  -9   3  13          0.07          0.10         2.16 o                         
  -8   3  13         83.11         74.57         4.95 o                         
  -7   3  13        264.80        257.39         7.18 o                         
  -6   3  13       1050.90       1063.82        20.21 o                         
  -5   3  13          3.61          4.91         1.27 o                         
  -4   3  13        191.49        177.58        12.27 o                         
  -3   3  13        220.05        219.30        11.93 o                         
  -2   3  13        795.66        833.74        29.50 o                         
  -1   3  13         73.66         69.35         6.30 o                         
   0   3  13        520.75        491.96        16.21 o                         
   1   3  13        311.77        328.95        16.21 o                         
   2   3  13        356.60        349.88        22.97 o                         
   3   3  13          4.88          6.27         6.15 o                         
   4   3  13        125.55        122.47        16.77 o                         
 -16   4  13          2.20          5.82         8.71 o                         
 -15   4  13         91.98        126.78        14.92 o                         
 -14   4  13          8.99         -1.40         7.54 o                         
 -13   4  13         14.41         10.82         7.77 o                         
 -12   4  13        283.83        267.03        13.06 o                         
 -11   4  13         49.37         39.29         8.89 o                         
 -10   4  13          7.86          4.90         3.08 o                         
  -9   4  13          4.85         11.18         3.46 o                         
  -8   4  13          0.51          3.55         2.70 o                         
  -7   4  13       1248.25       1288.64        29.61 o                         
  -6   4  13         34.86         28.55         3.38 o                         
  -5   4  13        891.18        875.71        25.16 o                         
  -4   4  13        508.07        488.20        24.99 o                         
  -3   4  13          0.04         -3.83         5.40 o                         
  -2   4  13          0.13         -6.75         6.75 o                         
  -1   4  13        171.54        145.90        14.86 o                         
   0   4  13         10.04         -3.38        11.48 o                         
   1   4  13        124.63         96.14        12.61 o                         
   2   4  13         65.99         60.12        13.51 o                         
   3   4  13          0.03         -8.33        10.81 o                         
   4   4  13         14.81        -10.58        10.58 o                         
 -15   5  13          3.17         -7.29         8.38 o                         
 -14   5  13         57.13         53.72         9.95 o                         
 -13   5  13        119.47         93.86        31.63 o                         
 -12   5  13         95.26         95.61        10.33 o                         
 -11   5  13        134.52        122.56         7.00 o                         
 -10   5  13          0.15         -0.50         4.69 o                         
  -9   5  13          0.82         -0.70         4.28 o                         
  -8   5  13         67.72         68.92         4.54 o                         
  -7   5  13         11.91         18.33         3.26 o                         
  -6   5  13        117.05        118.07         5.89 o                         
  -5   5  13        236.73        222.23        18.91 o                         
  -4   5  13         52.14         73.85        11.03 o                         
  -3   5  13        426.82        458.19        27.69 o                         
  -2   5  13          5.16         -7.43         8.33 o                         
  -1   5  13          7.70         -6.53         8.11 o                         
   0   5  13         62.74         72.27        14.18 o                         
   1   5  13         29.02         15.09        11.71 o                         
   2   5  13         33.98         22.74        12.61 o                         
   3   5  13        131.66        133.74        19.36 o                         
 -14   6  13         69.12         66.40        26.01 o                         
 -13   6  13          4.49         18.26        15.42 o                         
 -12   6  13          8.01          4.54         8.27 o                         
 -11   6  13         86.50         70.44        19.59 o                         
 -10   6  13          0.35         -2.87         6.87 o                         
  -9   6  13        141.86        122.50         7.30 o                         
  -8   6  13         80.23         68.28         5.41 o                         
  -7   6  13          0.25          2.78         2.91 o                         
  -6   6  13          0.01          5.40         2.48 o                         
  -5   6  13        491.81        521.01        31.30 o                         
  -4   6  13          8.06        -12.83        12.83 o                         
  -3   6  13        142.33        182.60        19.14 o                         
  -2   6  13        157.27        175.85        20.71 o                         
  -1   6  13        312.25        344.71        26.57 o                         
   0   6  13          6.37         22.07        15.99 o                         
   1   6  13          0.45          3.15        11.48 o                         
   2   6  13          3.24          2.03        11.26 o                         
 -12   7  13          5.91          1.26         9.01 o                         
 -11   7  13          0.05         -6.61         6.61 o                         
 -10   7  13          0.04          5.10         8.22 o                         
  -9   7  13         27.00         24.79         6.68 o                         
  -8   7  13          3.61         15.76         6.33 o                         
  -7   7  13         47.04         39.85        12.83 o                         
  -6   7  13          3.57         23.64        14.86 o                         
  -5   7  13          0.47         10.58        11.71 o                         
  -4   7  13         75.22         75.20        14.18 o                         
  -3   7  13        703.46        709.01        49.31 o                         
  -2   7  13        204.35        214.35        26.12 o                         
  -1   7  13         12.56         12.38        11.71 o                         
   0   7  13        214.47        191.38        31.07 o                         
 -10   8  13         25.33          9.91        13.06 o                         
  -9   8  13         14.52         21.16        17.34 o                         
  -8   8  13        234.60        265.01        28.14 o                         
  -7   8  13         82.45         78.13        16.66 o                         
  -6   8  13          1.82         21.39        12.83 o                         
  -5   8  13         35.66         36.02        15.31 o                         
  -4   8  13        351.84        339.08        29.50 o                         
  -3   8  13         51.12         77.23        15.54 o                         
  -2   8  13        208.83        227.86        25.67 o                         
 -17   0  14         38.15         27.47        13.51 o                         
 -16   0  14         15.92         16.21        11.48 o                         
 -15   0  14          1.14          8.56        13.51 o                         
 -14   0  14          4.47          6.98         8.11 o                         
 -13   0  14        310.15        326.70        26.79 o                         
 -12   0  14       1186.10       1212.00        41.88 o                         
 -11   0  14        169.09        191.16        10.58 o                         
 -10   0  14       5475.78       5524.60       162.34 o                         
  -9   0  14        767.38        753.14        24.54 o                         
  -8   0  14        151.45        134.87         6.08 o                         
  -7   0  14        620.84        654.97        17.11 o                         
  -6   0  14        251.78        254.65         8.11 o                         
  -5   0  14       3055.75       3096.99        68.90 o                         
  -4   0  14        464.70        481.60        13.73 o                         
  -3   0  14        175.06        158.28         6.08 o                         
  -2   0  14       1665.04       1644.97        41.88 o                         
  -1   0  14         41.71         33.32         3.60 o                         
   0   0  14        185.67        159.86         7.88 o                         
   1   0  14          0.20         -2.25         3.38 o                         
   2   0  14        247.49        226.95        13.06 o                         
   3   0  14        592.74        597.78        35.12 o                         
   4   0  14         20.42         20.04         7.20 o                         
 -17   1  14         60.08         83.29        14.24 o                         
 -16   1  14          0.58         -3.72         7.64 o                         
 -15   1  14        118.27         99.74        12.27 o                         
 -14   1  14         85.81        100.80         9.45 o                         
 -13   1  14         24.61         27.36         7.05 o                         
 -12   1  14          6.32          2.72         4.27 o                         
 -11   1  14         21.97         15.48         3.78 o                         
 -10   1  14          1.50          3.23         2.11 o                         
  -9   1  14        338.01        341.51         8.38 o                         
  -8   1  14         20.38         27.30         3.26 o                         
  -7   1  14        143.47        152.83        10.13 o                         
  -6   1  14        436.01        455.72         8.59 o                         
  -5   1  14        323.79        322.54         7.80 o                         
  -4   1  14         71.74         70.55         4.50 o                         
  -3   1  14        313.24        300.85        11.26 o                         
  -2   1  14        371.04        348.75         8.56 o                         
  -1   1  14          0.34         -1.24         1.95 o                         
   0   1  14        266.69        303.13         8.42 o                         
   1   1  14        456.04        499.04        13.17 o                         
   2   1  14          2.34          4.13         4.25 o                         
   3   1  14          8.34         13.40         4.29 o                         
   4   1  14        126.13        129.75        12.27 o                         
 -17   2  14          6.17         -2.50         8.22 o                         
 -16   2  14          0.93          0.30         8.03 o                         
 -15   2  14         26.61         28.30         8.27 o                         
 -14   2  14         95.78         88.21        14.41 o                         
 -13   2  14        208.08        194.67         9.79 o                         
 -12   2  14         18.21         11.39         4.84 o                         
 -11   2  14         67.58         49.46         3.73 o                         
 -10   2  14        363.91        333.93        12.05 o                         
  -9   2  14        117.57        132.00         4.46 o                         
  -8   2  14         28.04         34.74         3.01 o                         
  -7   2  14        250.61        234.84         6.15 o                         
  -6   2  14       1031.39       1028.27        22.68 o                         
  -5   2  14        307.96        318.01         8.78 o                         
  -4   2  14         53.49         56.36         4.73 o                         
  -3   2  14         70.24         70.70         5.40 o                         
  -2   2  14        118.73        124.28         6.53 o                         
  -1   2  14       1219.62       1207.95        31.97 o                         
   0   2  14         58.89         65.74         6.64 o                         
   1   2  14         81.32         81.56         6.87 o                         
   2   2  14         19.39         14.73         6.44 o                         
   3   2  14         17.94         20.24         6.50 o                         
   4   2  14          3.33          7.74        10.10 o                         
 -16   3  14          2.60          6.73        10.02 o                         
 -15   3  14        249.13        263.98        18.40 o                         
 -14   3  14         25.03         27.22        15.99 o                         
 -13   3  14        352.70        334.03        30.51 o                         
 -12   3  14          0.27         -3.94         3.94 o                         
 -11   3  14         18.51         20.94         2.42 o                         
 -10   3  14          6.17          9.48         3.46 o                         
  -9   3  14         30.21         25.47         3.34 o                         
  -8   3  14          0.21         -1.73         1.99 o                         
  -7   3  14        316.96        312.74         8.89 o                         
  -6   3  14         36.42         30.83         2.23 o                         
  -5   3  14          2.48          2.25         3.82 o                         
  -4   3  14        562.72        515.60        21.61 o                         
  -3   3  14        120.02        130.14         7.88 o                         
  -2   3  14        335.36        341.33        13.06 o                         
  -1   3  14        126.96        122.48         8.33 o                         
   0   3  14        191.12        196.56        13.06 o                         
   1   3  14         57.33         83.76         9.23 o                         
   2   3  14         49.91         37.38         7.43 o                         
   3   3  14         11.84          3.67         7.33 o                         
 -16   4  14        157.01        141.00        16.06 o                         
 -15   4  14          0.80         -5.33        15.09 o                         
 -14   4  14         17.28         20.87         9.04 o                         
 -13   4  14        453.26        417.68        17.79 o                         
 -12   4  14        791.43        817.70        31.30 o                         
 -11   4  14         15.45         17.93         4.39 o                         
 -10   4  14        623.59        618.99        18.07 o                         
  -9   4  14        646.67        588.18        17.42 o                         
  -8   4  14         40.79         43.94         3.94 o                         
  -7   4  14        134.70        133.85         5.57 o                         
  -6   4  14          0.07          1.65         1.74 o                         
  -5   4  14        174.00        164.66        12.95 o                         
  -4   4  14          0.29         -0.90         5.85 o                         
  -3   4  14        225.54        242.94        17.11 o                         
  -2   4  14        435.82        441.75        30.62 o                         
  -1   4  14         49.23         64.84        13.06 o                         
   0   4  14          7.70          8.11         9.23 o                         
   1   4  14          9.40         20.04        11.03 o                         
   2   4  14         56.17         64.17        13.96 o                         
   3   4  14        183.05        218.85        25.22 o                         
 -15   5  14          4.35         10.72         9.68 o                         
 -14   5  14        120.03        155.06        20.38 o                         
 -13   5  14         63.34         93.37        12.48 o                         
 -12   5  14         49.14         57.64         8.27 o                         
 -11   5  14         20.07         31.19         7.53 o                         
 -10   5  14        103.01        102.15         6.60 o                         
  -9   5  14         73.69         70.36         5.35 o                         
  -8   5  14         31.91         32.81         3.89 o                         
  -7   5  14         15.71         20.04         2.85 o                         
  -6   5  14        434.60        447.83        12.83 o                         
  -5   5  14         53.75         30.40         9.23 o                         
  -4   5  14        104.91        101.54        13.28 o                         
  -3   5  14         92.20         70.47        13.73 o                         
  -2   5  14        168.25        147.93        17.11 o                         
  -1   5  14          2.35         -6.53        12.38 o                         
   0   5  14        197.51        222.90        22.52 o                         
   1   5  14        177.56        190.03        21.84 o                         
   2   5  14         74.16         61.92        15.76 o                         
 -14   6  14         65.19         80.84        12.65 o                         
 -13   6  14         39.37         12.62         8.78 o                         
 -12   6  14         40.36         43.39         9.65 o                         
 -11   6  14          0.02          0.17         9.91 o                         
 -10   6  14         51.31         45.06         6.81 o                         
  -9   6  14        848.78        895.64        34.41 o                         
  -8   6  14        589.04        598.97        24.43 o                         
  -7   6  14         22.18         17.27        11.48 o                         
  -6   6  14        593.32        643.04        37.38 o                         
  -5   6  14         58.13         50.66        12.83 o                         
  -4   6  14          3.34          6.98         9.23 o                         
  -3   6  14         65.24         66.20        12.83 o                         
  -2   6  14          7.90          1.35         9.91 o                         
  -1   6  14         43.13         57.86        12.83 o                         
   0   6  14          0.31         -1.58        10.36 o                         
   1   6  14         78.97         58.77        15.99 o                         
 -12   7  14        117.33        106.46        13.85 o                         
 -11   7  14         86.29         80.15        10.77 o                         
 -10   7  14         64.71         85.77        27.81 o                         
  -9   7  14         29.72         31.97         7.53 o                         
  -8   7  14         78.30         63.49        15.99 o                         
  -7   7  14         30.41         30.17        17.34 o                         
  -6   7  14          6.88         19.36        11.03 o                         
  -5   7  14          5.27         10.58        13.73 o                         
  -4   7  14        112.98         97.49        17.56 o                         
  -3   7  14          9.40         10.58        15.76 o                         
  -2   7  14         31.11         31.97        12.61 o                         
  -9   8  14         34.06         61.92        20.26 o                         
  -8   8  14          0.02          7.88        13.06 o                         
  -7   8  14        126.81        167.29        24.32 o                         
  -6   8  14        149.68        131.49        21.39 o                         
  -5   8  14          0.41          6.75        12.61 o                         
  -4   8  14          4.19         22.74        14.86 o                         
 -17   1  15         62.62         84.09        16.06 o                         
 -16   1  15         45.90         57.02         9.39 o                         
 -15   1  15         99.90         85.37         9.84 o                         
 -14   1  15         28.22         31.53        12.83 o                         
 -13   1  15         81.44         50.78         8.33 o                         
 -12   1  15         21.02         20.20         4.85 o                         
 -11   1  15         28.02         28.92         6.30 o                         
 -10   1  15       1378.32       1344.39        27.86 o                         
  -9   1  15         12.32         13.85         2.81 o                         
  -8   1  15         25.43         23.43         6.53 o                         
  -7   1  15         19.60         17.48         5.63 o                         
  -6   1  15        246.73        233.26         5.73 o                         
  -5   1  15         46.25         53.66         5.97 o                         
  -4   1  15        707.72        706.77        16.25 o                         
  -3   1  15        200.27        182.12         7.77 o                         
  -2   1  15          5.34          2.62         1.70 o                         
  -1   1  15        712.95        701.86        18.61 o                         
   0   1  15         90.90        102.99         4.44 o                         
   1   1  15        109.72        103.11         5.97 o                         
   2   1  15          0.01          5.95         8.22 o                         
   3   1  15         10.10         12.91         6.82 o                         
 -17   2  15        120.02        146.79        15.26 o                         
 -16   2  15          0.21          0.07         8.54 o                         
 -15   2  15         63.65         58.09         9.51 o                         
 -14   2  15        251.73        232.93        20.49 o                         
 -13   2  15        795.75        843.13        31.18 o                         
 -12   2  15        143.18        124.50        12.50 o                         
 -11   2  15        977.61        970.49        24.09 o                         
 -10   2  15        748.33        743.41        15.36 o                         
  -9   2  15        213.80        202.12         5.75 o                         
  -8   2  15         86.28         80.18         4.45 o                         
  -7   2  15         62.10         67.62         3.58 o                         
  -6   2  15        109.25        105.64         4.62 o                         
  -5   2  15        219.11        218.62         5.93 o                         
  -4   2  15        320.99        303.96         9.23 o                         
  -3   2  15        379.63        376.68        12.61 o                         
  -2   2  15        174.53        181.25         8.78 o                         
  -1   2  15         16.26         17.79         4.50 o                         
   0   2  15         40.14         27.30         7.20 o                         
   1   2  15        446.76        493.76        24.77 o                         
   2   2  15        285.42        305.53        18.24 o                         
   3   2  15          1.38        -14.63        14.63 o                         
 -16   3  15          9.98          3.21        11.38 o                         
 -15   3  15        295.87        321.74        20.84 o                         
 -14   3  15          0.84          7.81        12.95 o                         
 -13   3  15          0.13         -1.49         4.46 o                         
 -12   3  15         59.57         55.55         6.87 o                         
 -11   3  15        414.25        428.99        10.77 o                         
 -10   3  15        181.31        167.18         6.98 o                         
  -9   3  15        344.78        329.65         9.68 o                         
  -8   3  15        191.59        171.56         5.99 o                         
  -7   3  15       1665.18       1624.43        33.59 o                         
  -6   3  15        293.98        298.71         8.07 o                         
  -5   3  15         20.85          4.05         5.40 o                         
  -4   3  15          3.61         -0.90         5.85 o                         
  -3   3  15        436.61        447.61        19.14 o                         
  -2   3  15        117.47        120.01         7.66 o                         
  -1   3  15        197.37        215.47        13.06 o                         
   0   3  15        371.62        402.80        19.81 o                         
   1   3  15         29.06         26.57         6.75 o                         
   2   3  15        191.49        212.55        16.66 o                         
   3   3  15        461.91        488.36        32.87 o                         
 -16   4  15          7.42         18.30         9.09 o                         
 -15   4  15        115.72        108.94        14.26 o                         
 -14   4  15         35.73         42.76         7.90 o                         
 -13   4  15         39.78         29.96         5.36 o                         
 -12   4  15        183.36        186.31         8.52 o                         
 -11   4  15         35.98         24.84         3.94 o                         
 -10   4  15         36.20         31.70         4.22 o                         
  -9   4  15        377.81        368.40        11.68 o                         
  -8   4  15        138.49        128.16         5.57 o                         
  -7   4  15        304.33        313.02        12.61 o                         
  -6   4  15         63.61         80.38        13.96 o                         
  -5   4  15         38.52         52.91        10.81 o                         
  -4   4  15          3.22         -1.35        11.71 o                         
  -3   4  15        611.75        537.44        29.04 o                         
  -2   4  15        136.61        152.43        13.28 o                         
  -1   4  15         19.43         31.52        14.18 o                         
   0   4  15         11.20         14.41         9.01 o                         
   1   4  15         93.09         74.53        15.54 o                         
   2   4  15         77.47         68.22        16.66 o                         
 -15   5  15         39.00         27.69        10.38 o                         
 -14   5  15        148.31        153.02        19.03 o                         
 -13   5  15          3.52         -5.10         8.66 o                         
 -12   5  15         49.79         34.23         7.25 o                         
 -11   5  15        253.28        243.42        11.89 o                         
 -10   5  15        145.01        126.92         8.33 o                         
  -9   5  15          7.36          6.66         4.20 o                         
  -8   5  15         63.15         54.96         4.04 o                         
  -7   5  15         81.54         91.20         4.87 o                         
  -6   5  15         13.88         11.48         8.78 o                         
  -5   5  15         19.38          2.93         9.68 o                         
  -4   5  15        124.98        126.54        16.89 o                         
  -3   5  15         13.63         10.36        14.18 o                         
  -2   5  15          2.63         -5.85        13.06 o                         
  -1   5  15          7.16         16.66        10.36 o                         
   0   5  15         14.28         43.45        11.71 o                         
   1   5  15          3.56        -14.18        14.18 o                         
 -13   6  15         29.14         30.10         8.82 o                         
 -12   6  15         29.82         42.15        10.01 o                         
 -11   6  15        309.96        306.80        18.68 o                         
 -10   6  15        258.38        266.20        19.36 o                         
  -9   6  15         33.77         31.38         5.93 o                         
  -8   6  15        225.90        207.68        13.85 o                         
  -7   6  15        155.88        176.97        19.14 o                         
  -6   6  15         15.35         -1.13         9.91 o                         
  -5   6  15          1.03         11.93         9.91 o                         
  -4   6  15         31.95         15.54        10.13 o                         
  -3   6  15        106.34         86.23        14.86 o                         
  -2   6  15         20.44          6.30        11.93 o                         
  -1   6  15         26.30         23.19        13.06 o                         
   0   6  15          0.00          4.05        17.56 o                         
 -12   7  15         35.90         23.85         9.49 o                         
 -11   7  15          0.09          4.61         6.40 o                         
 -10   7  15        142.30        165.04        19.59 o                         
  -9   7  15         49.94         82.18        14.63 o                         
  -8   7  15        294.25        298.33        28.14 o                         
  -7   7  15        134.82        125.86        17.79 o                         
  -6   7  15         25.10         18.24        11.26 o                         
  -5   7  15         35.67         26.57        13.51 o                         
  -4   7  15         25.37         11.03        11.03 o                         
  -3   7  15         89.32         94.34        16.89 o                         
  -2   7  15         91.67        109.20        22.07 o                         
  -7   8  15         26.66         37.60        14.18 o                         
  -6   8  15        335.39        315.44        34.67 o                         
 -17   0  16         13.16         18.46        11.48 o                         
 -16   0  16        159.52        203.31        22.52 o                         
 -15   0  16         88.89         92.99        17.56 o                         
 -14   0  16        224.80        194.53        21.61 o                         
 -13   0  16          0.94         -7.43         7.43 o                         
 -12   0  16        779.13        792.32        31.07 o                         
 -11   0  16        210.64        245.42        12.61 o                         
 -10   0  16          4.36          8.56         4.28 o                         
  -9   0  16        502.75        502.32        14.41 o                         
  -8   0  16         60.46         63.04         4.73 o                         
  -7   0  16        368.07        436.57        14.18 o                         
  -6   0  16         19.96         33.10         4.05 o                         
  -5   0  16        262.38        229.88         8.78 o                         
  -4   0  16        131.43        120.91         6.08 o                         
  -3   0  16         16.37         20.49         3.38 o                         
  -2   0  16         17.44          6.53         3.60 o                         
  -1   0  16        107.56         76.33         5.40 o                         
   0   0  16        280.10        298.78        13.96 o                         
   1   0  16        100.12        112.58         9.91 o                         
   2   0  16          8.23         15.99        10.81 o                         
 -17   1  16         14.67         23.55        10.15 o                         
 -16   1  16         23.71         28.23        10.47 o                         
 -15   1  16         24.77         21.72        12.83 o                         
 -14   1  16         16.14          8.14         7.41 o                         
 -13   1  16        339.61        320.39        29.38 o                         
 -12   1  16        413.29        403.48        14.87 o                         
 -11   1  16        380.69        379.71        11.75 o                         
 -10   1  16        264.65        282.50        11.60 o                         
  -9   1  16       1268.15       1262.62        26.09 o                         
  -8   1  16       2843.29       2947.11        50.60 o                         
  -7   1  16       1722.73       1803.63        33.55 o                         
  -6   1  16         18.08         23.74         3.60 o                         
  -5   1  16        514.37        507.19        10.54 o                         
  -4   1  16        609.45        642.66        23.64 o                         
  -3   1  16         38.23         28.55         2.45 o                         
  -2   1  16         61.58         61.62         6.30 o                         
  -1   1  16        296.29        290.69         9.57 o                         
   0   1  16         25.37         27.32         5.74 o                         
   1   1  16         14.17         16.66         5.84 o                         
   2   1  16         81.19         76.98        12.05 o                         
 -17   2  16         35.50         28.85        10.08 o                         
 -16   2  16          5.09         16.70         8.17 o                         
 -15   2  16         58.21         67.63        11.82 o                         
 -14   2  16         79.97         93.79        11.20 o                         
 -13   2  16         24.92         28.61         9.34 o                         
 -12   2  16        120.05        122.58         7.52 o                         
 -11   2  16        370.67        334.79        11.91 o                         
 -10   2  16        336.50        338.80         8.94 o                         
  -9   2  16         47.62         47.24         3.61 o                         
  -8   2  16        433.86        392.72        11.28 o                         
  -7   2  16        230.61        205.40         6.69 o                         
  -6   2  16         90.16         89.94         8.22 o                         
  -5   2  16         65.15         63.79         3.38 o                         
  -4   2  16          3.36          2.48         5.18 o                         
  -3   2  16          0.03         -2.48         3.83 o                         
  -2   2  16          0.59         -0.45         4.28 o                         
  -1   2  16         87.37         80.15         6.75 o                         
   0   2  16          0.10         -4.50         6.75 o                         
   1   2  16         33.29         23.87         6.98 o                         
   2   2  16         85.36         96.37        11.71 o                         
 -16   3  16         18.84         34.03        10.98 o                         
 -15   3  16         15.51          4.71        10.58 o                         
 -14   3  16          0.47         -2.19         7.44 o                         
 -13   3  16         39.53         20.36         6.30 o                         
 -12   3  16         20.04         17.21         2.74 o                         
 -11   3  16          1.39          9.23         3.94 o                         
 -10   3  16        210.02        219.50         8.46 o                         
  -9   3  16          0.14         -2.35         2.35 o                         
  -8   3  16         12.40         10.89         2.49 o                         
  -7   3  16         46.57         38.89         3.83 o                         
  -6   3  16        806.55        835.03        19.87 o                         
  -5   3  16        659.64        621.65        23.42 o                         
  -4   3  16        239.53        238.44        14.63 o                         
  -3   3  16        239.75        251.27        13.73 o                         
  -2   3  16         39.41         34.67         7.20 o                         
  -1   3  16         28.69         35.35         7.66 o                         
   0   3  16          0.07          7.66         8.33 o                         
   1   3  16         46.01         50.43         9.46 o                         
   2   3  16        126.31        138.24        14.86 o                         
 -16   4  16        177.03        205.14        20.30 o                         
 -15   4  16        118.44        124.78        13.33 o                         
 -14   4  16         48.17         44.01         9.46 o                         
 -13   4  16         11.89         -0.34         6.20 o                         
 -12   4  16          1.99          2.36         2.95 o                         
 -11   4  16          1.58         -2.10         3.33 o                         
 -10   4  16          2.51         -1.62         3.46 o                         
  -9   4  16        427.93        424.36        14.28 o                         
  -8   4  16         13.70         10.77         7.20 o                         
  -7   4  16         23.69         17.13         1.99 o                         
  -6   4  16        113.55        124.96        14.86 o                         
  -5   4  16         15.00          2.03         7.88 o                         
  -4   4  16        220.92        251.05        19.81 o                         
  -3   4  16        151.73        157.83        16.44 o                         
  -2   4  16        126.16        151.53        17.56 o                         
  -1   4  16          6.04         20.49         9.68 o                         
   0   4  16         28.62         37.83        10.58 o                         
   1   4  16         16.80         10.58        10.36 o                         
 -15   5  16        117.83        137.46        28.03 o                         
 -14   5  16         21.36         18.96        22.52 o                         
 -13   5  16         54.33         42.02         7.33 o                         
 -12   5  16         48.40         61.35        11.26 o                         
 -11   5  16        464.27        499.37        24.39 o                         
 -10   5  16          1.86         -2.42         3.62 o                         
  -9   5  16        444.90        478.12        19.36 o                         
  -8   5  16       1172.04       1187.61        54.80 o                         
  -7   5  16         52.64         41.20        10.13 o                         
  -6   5  16        284.64        322.19        25.67 o                         
  -5   5  16        459.80        440.40        25.89 o                         
  -4   5  16        622.34        671.86        40.30 o                         
  -3   5  16        511.14        512.22        34.45 o                         
  -2   5  16        210.36        203.54        19.59 o                         
  -1   5  16        380.92        385.24        36.25 o                         
   0   5  16          5.21         34.45        17.34 o                         
 -13   6  16         77.42         89.53        21.16 o                         
 -12   6  16          6.89         25.49        16.55 o                         
 -11   6  16         78.95         83.79        31.07 o                         
 -10   6  16         31.12         25.49         7.09 o                         
  -9   6  16          6.87         18.24        16.21 o                         
  -8   6  16         71.24         65.74        11.48 o                         
  -7   6  16         24.19         37.38        13.06 o                         
  -6   6  16         36.61         57.64        13.06 o                         
  -5   6  16         63.58         51.11        13.28 o                         
  -4   6  16         28.81         31.30        12.16 o                         
  -3   6  16         52.48         37.83        13.28 o                         
  -2   6  16          4.74         11.26        11.93 o                         
  -1   6  16          0.01        -17.11        17.11 o                         
 -11   7  16         11.52          8.56        12.38 o                         
 -10   7  16          0.29         -3.83        18.01 o                         
  -9   7  16          0.05          5.85        12.83 o                         
  -8   7  16          1.63         -3.38        13.51 o                         
  -7   7  16          0.80         17.11        11.48 o                         
  -6   7  16         74.00         78.58        16.44 o                         
  -5   7  16        124.39        104.02        17.79 o                         
  -4   7  16        163.38        153.33        26.79 o                         
  -3   7  16         42.87         52.24        15.99 o                         
 -17   1  17          0.22         -9.95        10.36 o                         
 -16   1  17        160.45        186.14        14.64 o                         
 -15   1  17         30.00         44.52         9.13 o                         
 -14   1  17        191.83        220.06        15.55 o                         
 -13   1  17         13.47         20.38         7.01 o                         
 -12   1  17        630.19        603.43        23.10 o                         
 -11   1  17         57.45         44.86         3.37 o                         
 -10   1  17         68.30         69.15         4.27 o                         
  -9   1  17        562.96        558.49        13.90 o                         
  -8   1  17        271.55        258.57         9.23 o                         
  -7   1  17        576.98        525.81        10.84 o                         
  -6   1  17       1199.78       1192.29        23.40 o                         
  -5   1  17         79.44         65.93         5.97 o                         
  -4   1  17          6.32          5.96         1.81 o                         
  -3   1  17        152.03        150.10         5.51 o                         
  -2   1  17         18.07         18.03         2.96 o                         
  -1   1  17        163.27        173.47        16.89 o                         
   0   1  17         72.33         66.22         6.98 o                         
   1   1  17          5.21         11.06         7.09 o                         
 -17   2  17        107.52        108.22        14.78 o                         
 -16   2  17         23.02         14.46         7.14 o                         
 -15   2  17         59.82         64.36         9.46 o                         
 -14   2  17          0.27          7.98         6.72 o                         
 -13   2  17        161.94        146.38        11.90 o                         
 -12   2  17          0.56         -2.13         2.64 o                         
 -11   2  17        365.16        391.47        11.78 o                         
 -10   2  17        278.40        294.09        32.99 o                         
  -9   2  17          5.53          5.44         3.49 o                         
  -8   2  17        123.76        145.91         4.96 o                         
  -7   2  17        275.64        304.06         8.92 o                         
  -6   2  17        538.31        495.58        18.69 o                         
  -5   2  17         49.32         36.37         4.50 o                         
  -4   2  17         39.13         44.13         6.30 o                         
  -3   2  17        242.37        271.31        11.03 o                         
  -2   2  17         35.36         34.90         6.08 o                         
  -1   2  17          0.11          2.93         5.63 o                         
   0   2  17         47.26         45.26         8.56 o                         
   1   2  17          1.99          2.17        14.18 o                         
 -16   3  17         44.50         47.00        11.36 o                         
 -15   3  17         21.41         23.10         8.28 o                         
 -14   3  17         30.54         39.13         8.33 o                         
 -13   3  17        112.33        142.75        17.00 o                         
 -12   3  17          2.74          2.41         5.40 o                         
 -11   3  17         49.45         40.60         5.29 o                         
 -10   3  17       1280.99       1307.74        36.28 o                         
  -9   3  17       1938.12       1943.44        56.38 o                         
  -8   3  17         24.72         29.76         5.63 o                         
  -7   3  17        304.41        301.74        12.38 o                         
  -6   3  17        814.28        892.06        32.20 o                         
  -5   3  17        864.83        842.30        34.45 o                         
  -4   3  17        143.13        129.24        16.89 o                         
  -3   3  17          5.07         -7.66        10.36 o                         
  -2   3  17         90.73        105.82        11.71 o                         
  -1   3  17         17.72         11.03         6.75 o                         
   0   3  17          0.07         -0.45         8.56 o                         
   1   3  17          1.89         -4.50         8.56 o                         
 -15   4  17          8.22         22.29         8.87 o                         
 -14   4  17        247.06        265.08        19.25 o                         
 -13   4  17         34.67         28.52         8.90 o                         
 -12   4  17         97.57        104.02        10.58 o                         
 -11   4  17          1.76          3.84         6.42 o                         
 -10   4  17         54.40         52.38         5.85 o                         
  -9   4  17         59.44         48.13         6.64 o                         
  -8   4  17          1.20          2.81         4.39 o                         
  -7   4  17        206.14        213.67        19.59 o                         
  -6   4  17        245.21        273.79        21.61 o                         
  -5   4  17          0.08         -0.45         8.33 o                         
  -4   4  17          4.99         -2.70         9.91 o                         
  -3   4  17         21.71         22.74         9.68 o                         
  -2   4  17        143.17        167.96        20.49 o                         
  -1   4  17         35.08         40.30        12.83 o                         
   0   4  17         26.60         39.63        11.93 o                         
 -14   5  17         39.78         29.60         8.05 o                         
 -13   5  17          0.51         11.17         8.89 o                         
 -12   5  17         20.11         27.37         7.30 o                         
 -11   5  17         99.44        125.77        10.09 o                         
 -10   5  17          5.24         -4.99         4.99 o                         
  -9   5  17        174.25        177.05        12.27 o                         
  -8   5  17        178.17        209.62        20.94 o                         
  -7   5  17         17.73         46.38        11.93 o                         
  -6   5  17         27.69         31.52        13.28 o                         
  -5   5  17         95.71         94.34        11.93 o                         
  -4   5  17        282.42        288.42        22.29 o                         
  -3   5  17          0.03          7.66        10.36 o                         
  -2   5  17        109.00         96.37        15.99 o                         
  -1   5  17          6.29         41.20        15.99 o                         
 -13   6  17         24.47          5.60         6.63 o                         
 -12   6  17         61.40         60.23        14.30 o                         
 -11   6  17          2.70         -5.85        10.58 o                         
 -10   6  17          0.26        -15.76        16.66 o                         
  -9   6  17        102.06        103.57        15.54 o                         
  -8   6  17         45.38         28.59        12.83 o                         
  -7   6  17         28.99         27.69        13.51 o                         
  -6   6  17          0.30          6.75        10.13 o                         
  -5   6  17         64.86         63.49        14.86 o                         
  -4   6  17         90.03         92.54        17.34 o                         
  -3   6  17         39.97         24.77        13.96 o                         
 -10   7  17        229.61        270.63        26.12 o                         
  -9   7  17         87.71         99.29        17.79 o                         
  -8   7  17          0.11          8.56        13.06 o                         
  -7   7  17         91.70         65.52        16.89 o                         
  -6   7  17         21.81         27.02        13.96 o                         
  -5   7  17         91.90        117.53        22.97 o                         
 -17   0  18          0.39         -9.91        11.71 o                         
 -16   0  18         29.80         13.06        11.93 o                         
 -15   0  18        164.75        165.26        22.74 o                         
 -14   0  18        709.51        665.10        46.16 o                         
 -13   0  18         20.47          3.83         8.33 o                         
 -12   0  18        383.83        412.93        23.87 o                         
 -11   0  18        112.57        115.05         8.33 o                         
 -10   0  18        601.89        566.94        20.49 o                         
  -9   0  18        297.00        318.82        11.93 o                         
  -8   0  18        685.11        777.23        24.99 o                         
  -7   0  18        450.93        390.64        13.73 o                         
  -6   0  18         53.22         30.85         4.73 o                         
  -5   0  18        319.43        315.22        10.36 o                         
  -4   0  18        851.15        834.19        25.89 o                         
  -3   0  18        612.29        543.75        19.81 o                         
  -2   0  18          0.00         -4.73         4.73 o                         
  -1   0  18         38.04         43.68         6.75 o                         
   0   0  18        241.63        189.58        24.09 o                         
   1   0  18          6.76          9.23        11.03 o                         
 -17   1  18        134.49        123.47        37.04 o                         
 -16   1  18        158.01        155.78        24.32 o                         
 -15   1  18          4.78         -7.66         7.66 o                         
 -14   1  18        115.60        148.99        32.08 o                         
 -13   1  18         13.73          4.70         9.79 o                         
 -12   1  18         13.89         18.17         6.30 o                         
 -11   1  18          7.01          9.90         3.41 o                         
 -10   1  18         43.19         43.20         5.40 o                         
  -9   1  18        124.50        121.78         8.33 o                         
  -8   1  18        677.92        675.91        14.00 o                         
  -7   1  18        204.55        176.91         5.73 o                         
  -6   1  18        261.11        292.72         7.71 o                         
  -5   1  18         42.48         51.11         3.08 o                         
  -4   1  18         14.13         10.80         2.35 o                         
  -3   1  18         99.54         87.60         4.85 o                         
  -2   1  18        414.26        415.72        18.80 o                         
  -1   1  18        144.77        147.24        12.50 o                         
   0   1  18          4.50          7.16         8.78 o                         
 -17   2  18          4.00          5.35        21.73 o                         
 -16   2  18        174.46        186.02        16.87 o                         
 -15   2  18         12.51         26.18         9.57 o                         
 -14   2  18         33.57         35.67        20.60 o                         
 -13   2  18          9.70         20.24         6.64 o                         
 -12   2  18          1.27          2.13         2.47 o                         
 -11   2  18         68.13         73.06         5.08 o                         
 -10   2  18        198.29        189.22         7.77 o                         
  -9   2  18          3.51          1.28         2.53 o                         
  -8   2  18         93.31         88.37         8.56 o                         
  -7   2  18          6.03          1.04         3.83 o                         
  -6   2  18         21.36         18.21         3.83 o                         
  -5   2  18         15.88         11.03         1.10 o                         
  -4   2  18        146.23        109.88         8.78 o                         
  -3   2  18         40.98         29.95         6.30 o                         
  -2   2  18         59.02         68.00         7.66 o                         
  -1   2  18        116.98        157.38        12.83 o                         
   0   2  18         51.10         52.56        14.75 o                         
 -16   3  18         22.46         39.92         9.93 o                         
 -15   3  18         40.71         19.76        11.93 o                         
 -14   3  18        213.47        190.69        17.56 o                         
 -13   3  18          0.04          2.51         6.53 o                         
 -12   3  18          5.30          3.08         2.70 o                         
 -11   3  18        175.95        191.46        10.58 o                         
 -10   3  18        199.74        178.32        11.03 o                         
  -9   3  18        133.04        132.75        11.93 o                         
  -8   3  18         74.12         63.00         4.29 o                         
  -7   3  18         43.83         38.55         5.74 o                         
  -6   3  18        168.02        131.49        15.09 o                         
  -5   3  18         50.27         59.89        12.38 o                         
  -4   3  18         53.67         53.59        10.81 o                         
  -3   3  18          2.83         11.71         9.01 o                         
  -2   3  18          5.26          4.05         9.68 o                         
  -1   3  18         33.03         26.79         7.20 o                         
   0   3  18          0.79          0.23         8.33 o                         
 -15   4  18         13.18          4.08        18.35 o                         
 -14   4  18         29.73         25.01         7.36 o                         
 -13   4  18        162.53        160.62        25.78 o                         
 -12   4  18        639.54        670.71        34.00 o                         
 -11   4  18        287.80        272.05        15.20 o                         
 -10   4  18         65.27         57.28         6.57 o                         
  -9   4  18         25.27         22.96         7.99 o                         
  -8   4  18        173.18        165.71        16.44 o                         
  -7   4  18         91.51        110.33        13.51 o                         
  -6   4  18         41.60         25.67        13.28 o                         
  -5   4  18        130.99        175.62        18.24 o                         
  -4   4  18         55.16         55.84        14.86 o                         
  -3   4  18         43.43         37.83        11.26 o                         
  -2   4  18          0.19          0.23         9.23 o                         
  -1   4  18        201.02        187.78        22.29 o                         
 -14   5  18          0.79          0.79         7.09 o                         
 -13   5  18          7.42         18.20         9.29 o                         
 -12   5  18         79.52         95.68        10.00 o                         
 -11   5  18        290.79        292.73        27.58 o                         
 -10   5  18        142.32        155.13        18.01 o                         
  -9   5  18         44.27         60.34        15.76 o                         
  -8   5  18          6.14         13.96        12.16 o                         
  -7   5  18         59.81         66.87        13.51 o                         
  -6   5  18         93.80         73.17        13.28 o                         
  -5   5  18        127.15        107.17        17.34 o                         
  -4   5  18          0.22         11.93        13.96 o                         
  -3   5  18         59.67         43.68        13.06 o                         
  -2   5  18         74.14         72.27        19.36 o                         
 -12   6  18         30.09         62.37        21.39 o                         
 -11   6  18         42.69         65.74        16.44 o                         
 -10   6  18         34.45         40.98        15.31 o                         
  -9   6  18         15.47          0.90        11.26 o                         
  -8   6  18        264.42        225.83        22.97 o                         
  -7   6  18        440.45        498.04        39.63 o                         
  -6   6  18         16.95         19.14        13.28 o                         
  -5   6  18         13.38         20.94        12.16 o                         
  -4   6  18        103.78         83.31        17.79 o                         
 -17   1  19        135.09        146.10        21.50 o                         
 -16   1  19         84.57         86.32        11.30 o                         
 -15   1  19         67.88         70.44        22.97 o                         
 -14   1  19        117.52        135.05        22.74 o                         
 -13   1  19         15.08         14.01         7.05 o                         
 -12   1  19          2.95          4.58         4.20 o                         
 -11   1  19         11.11         -2.57         5.18 o                         
 -10   1  19          0.20          3.82         4.62 o                         
  -9   1  19         55.36         64.84         3.81 o                         
  -8   1  19        113.91        129.47        11.48 o                         
  -7   1  19          0.19          1.32         1.97 o                         
  -6   1  19         84.58         89.80         4.11 o                         
  -5   1  19          0.05         -1.25         2.93 o                         
  -4   1  19         90.11         79.86         5.18 o                         
  -3   1  19        491.67        518.06        21.63 o                         
  -2   1  19         30.68         23.46         6.25 o                         
  -1   1  19         44.32         44.81         9.34 o                         
 -16   2  19         36.62         25.26        20.71 o                         
 -15   2  19         55.09         76.28         9.29 o                         
 -14   2  19          4.16          2.00        17.11 o                         
 -13   2  19        307.16        279.59        20.71 o                         
 -12   2  19         15.77         20.84         5.52 o                         
 -11   2  19         19.20         14.23         3.24 o                         
 -10   2  19        129.78        132.50         6.37 o                         
  -9   2  19         51.94         69.28         4.61 o                         
  -8   2  19        260.86        240.14         8.01 o                         
  -7   2  19          1.26         -0.33         2.08 o                         
  -6   2  19        194.07        204.40        31.97 o                         
  -5   2  19        433.53        366.09        28.03 o                         
  -4   2  19         94.26         87.59         7.89 o                         
  -3   2  19        103.23         97.53         8.20 o                         
  -2   2  19         99.37         91.68        12.61 o                         
  -1   2  19        107.44         97.47         9.29 o                         
 -16   3  19         24.74         25.30         8.82 o                         
 -15   3  19          0.12         -2.78         8.78 o                         
 -14   3  19         52.96         35.45         8.90 o                         
 -13   3  19         79.48         74.86        17.22 o                         
 -12   3  19         58.40         53.59         4.92 o                         
 -11   3  19         16.17         12.99         5.18 o                         
 -10   3  19         50.10         61.35         4.32 o                         
  -9   3  19         66.71         66.75         6.16 o                         
  -8   3  19         60.10         68.81        22.07 o                         
  -7   3  19        110.81        129.46        13.28 o                         
  -6   3  19        375.87        399.87        28.59 o                         
  -5   3  19        111.58        124.96        12.61 o                         
  -4   3  19        317.78        329.40        25.89 o                         
  -3   3  19        160.28        171.34        18.46 o                         
  -2   3  19        110.33         94.34        10.13 o                         
  -1   3  19         17.85         17.34         9.46 o                         
 -15   4  19          0.02          6.76        11.28 o                         
 -14   4  19         44.60         45.13        19.70 o                         
 -13   4  19         60.54         47.32         8.81 o                         
 -12   4  19        101.64         81.78         6.78 o                         
 -11   4  19        126.42        113.94         9.91 o                         
 -10   4  19          0.40         -2.25         9.12 o                         
  -9   4  19         47.74         71.82        13.96 o                         
  -8   4  19         30.15         22.74         9.68 o                         
  -7   4  19         34.01         56.51        12.38 o                         
  -6   4  19        116.31         96.37        15.54 o                         
  -5   4  19         91.94         70.92        13.28 o                         
  -4   4  19        240.94        228.08        23.42 o                         
  -3   4  19          1.98          6.53        15.99 o                         
  -2   4  19         45.23         52.24        12.83 o                         
 -14   5  19         16.06         19.81         7.26 o                         
 -13   5  19        235.75        210.18        19.14 o                         
 -12   5  19         70.41         53.36        15.54 o                         
 -11   5  19         29.35         19.81        12.16 o                         
 -10   5  19         51.69         70.70        18.69 o                         
  -9   5  19         27.59         21.84        10.81 o                         
  -8   5  19          4.76         -4.95        10.58 o                         
  -7   5  19          2.86         20.94        11.03 o                         
  -6   5  19         95.54        101.77        16.66 o                         
  -5   5  19         63.61         95.47        18.69 o                         
  -4   5  19          0.31         -1.35        10.81 o                         
 -12   6  19         16.97         22.74        15.31 o                         
 -11   6  19          1.20          8.33        12.83 o                         
 -10   6  19         31.17         26.34        14.41 o                         
  -9   6  19         73.99         67.10        15.99 o                         
  -8   6  19          7.25          0.90        12.38 o                         
  -7   6  19         27.15          2.03        11.93 o                         
  -6   6  19          8.73         19.81        14.86 o                         
 -17   0  20         48.55         56.96        19.14 o                         
 -16   0  20         31.18         43.45        13.96 o                         
 -15   0  20          0.34         -8.56         8.56 o                         
 -14   0  20          4.57         -4.95         8.56 o                         
 -13   0  20          8.01          3.15         8.33 o                         
 -12   0  20          4.29          4.95         7.43 o                         
 -11   0  20         71.55         50.66         6.53 o                         
 -10   0  20        185.41        205.57         9.91 o                         
  -9   0  20         98.32         64.39         6.08 o                         
  -8   0  20         33.88         15.54         4.05 o                         
  -7   0  20         56.80         49.31         4.95 o                         
  -6   0  20        122.58        100.87         7.66 o                         
  -5   0  20        221.25        235.51        11.71 o                         
  -4   0  20         56.52         63.49         6.98 o                         
  -3   0  20        163.96        204.21        20.71 o                         
  -2   0  20        503.76        652.05        45.26 o                         
 -17   1  20          9.37         19.94        10.43 o                         
 -16   1  20        228.99        205.57        16.16 o                         
 -15   1  20        175.15        204.84        15.59 o                         
 -14   1  20         34.51         37.69        19.59 o                         
 -13   1  20         10.50         -0.23        11.82 o                         
 -12   1  20        182.35        200.91         8.22 o                         
 -11   1  20        682.29        732.54        21.14 o                         
 -10   1  20        412.58        412.95        11.64 o                         
  -9   1  20        126.30        114.55        10.47 o                         
  -8   1  20         67.38         68.96         4.38 o                         
  -7   1  20        348.94        387.50        22.97 o                         
  -6   1  20         11.66         13.83         3.94 o                         
  -5   1  20        103.70        117.02         8.22 o                         
  -4   1  20        200.21        191.98        11.15 o                         
  -3   1  20         40.90         48.83         7.99 o                         
  -2   1  20          0.31         10.48        18.69 o                         
 -16   2  20        170.33        148.94        14.25 o                         
 -15   2  20          3.45          4.05         7.98 o                         
 -14   2  20         71.97         57.94         8.65 o                         
 -13   2  20        168.61        161.12         8.14 o                         
 -12   2  20         55.09         46.46         5.12 o                         
 -11   2  20         27.46         25.82         5.07 o                         
 -10   2  20          2.60          3.15         3.26 o                         
  -9   2  20        120.50        111.28         8.67 o                         
  -8   2  20          1.73          5.07         6.64 o                         
  -7   2  20         12.51         16.34         5.97 o                         
  -6   2  20          5.56         12.89         5.74 o                         
  -5   2  20         13.13         16.69         6.43 o                         
  -4   2  20          2.18          5.26         6.17 o                         
  -3   2  20        151.95        170.55        11.63 o                         
  -2   2  20          0.59          8.13         6.46 o                         
 -16   3  20        113.41        123.76        13.69 o                         
 -15   3  20         17.84         22.11         7.16 o                         
 -14   3  20          0.04         -6.76         6.76 o                         
 -13   3  20          0.95         -9.73        12.38 o                         
 -12   3  20         68.13         62.46         6.10 o                         
 -11   3  20         48.96         57.86         9.68 o                         
 -10   3  20          1.85         -0.16         3.15 o                         
  -9   3  20          6.03          3.83         8.78 o                         
  -8   3  20         47.26         32.42        13.73 o                         
  -7   3  20         83.02         97.04        13.51 o                         
  -6   3  20          5.71         23.42        10.13 o                         
  -5   3  20        166.85        155.81        15.31 o                         
  -4   3  20         93.42         67.10        15.54 o                         
  -3   3  20         28.51         16.66        10.36 o                         
 -15   4  20         25.27         25.89         9.68 o                         
 -14   4  20          4.89          9.12         8.89 o                         
 -13   4  20         29.26         40.65         8.82 o                         
 -12   4  20          3.43          1.38         4.89 o                         
 -11   4  20          8.72         -6.53        14.41 o                         
 -10   4  20          0.03         17.11        13.28 o                         
  -9   4  20          7.40          1.13         9.91 o                         
  -8   4  20          0.07        -10.13        10.13 o                         
  -7   4  20        105.46         83.76        13.06 o                         
  -6   4  20          2.84          9.68        10.81 o                         
  -5   4  20         14.20         -2.93        14.41 o                         
  -4   4  20         14.54         17.11         9.91 o                         
 -13   5  20        134.12        138.92        24.54 o                         
 -12   5  20          6.41          8.56        17.11 o                         
 -11   5  20        156.43        183.28        26.57 o                         
 -10   5  20         12.36         -4.05         9.68 o                         
  -9   5  20         85.66         70.92        16.21 o                         
  -8   5  20        263.68        323.10        29.27 o                         
  -7   5  20        196.06        262.53        28.82 o                         
  -6   5  20          8.41         23.64        12.16 o                         
  -5   5  20         58.74         47.51        14.63 o                         
  -9   6  20         18.86         15.99        12.38 o                         
 -16   1  21         14.60         13.92         8.11 o                         
 -15   1  21          3.83         10.09        14.63 o                         
 -14   1  21         28.43         26.22         6.91 o                         
 -13   1  21         43.66         42.15         7.19 o                         
 -12   1  21        169.06        178.48         9.50 o                         
 -11   1  21        212.61        190.12        10.69 o                         
 -10   1  21         20.37         21.18         5.29 o                         
  -9   1  21         39.66         35.16         4.39 o                         
  -8   1  21          7.96          3.75         3.94 o                         
  -7   1  21         36.33         28.99         5.85 o                         
  -6   1  21         16.06         10.84         8.22 o                         
  -5   1  21         59.53         66.86         7.45 o                         
  -4   1  21          2.25          6.47        13.51 o                         
  -3   1  21         37.31         22.41         8.83 o                         
 -16   2  21        135.15        138.47        14.39 o                         
 -15   2  21          3.08         -2.25         8.72 o                         
 -14   2  21          2.78         12.47        13.17 o                         
 -13   2  21        195.35        189.48        10.72 o                         
 -12   2  21         56.42         45.54         5.42 o                         
 -11   2  21         14.08         19.50         5.29 o                         
 -10   2  21        130.71        115.73         7.09 o                         
  -9   2  21         85.20         79.83         7.09 o                         
  -8   2  21          4.05         -1.55         7.20 o                         
  -7   2  21         12.25          4.96         4.69 o                         
  -6   2  21          4.21          6.21         5.46 o                         
  -5   2  21        304.92        373.67        16.99 o                         
  -4   2  21          3.81          0.17         6.71 o                         
  -3   2  21        233.53        227.00        18.12 o                         
 -15   3  21         94.84         97.00        26.68 o                         
 -14   3  21          3.95          3.09         7.60 o                         
 -13   3  21        160.74        143.94        12.09 o                         
 -12   3  21        175.61        157.28         9.41 o                         
 -11   3  21         30.95         22.21         5.15 o                         
 -10   3  21         32.30         17.44         6.84 o                         
  -9   3  21        135.35        133.17        12.28 o                         
  -8   3  21        174.83        184.60        13.37 o                         
  -7   3  21        113.79        120.68        19.81 o                         
  -6   3  21          5.28         38.73        14.18 o                         
  -5   3  21         66.80         61.69        13.73 o                         
  -4   3  21         67.82         65.07        13.73 o                         
 -14   4  21         28.71         38.28        17.79 o                         
 -13   4  21         74.39         98.84        19.59 o                         
 -12   4  21         54.37         51.38         8.75 o                         
 -11   4  21          4.37         10.13         6.83 o                         
 -10   4  21          2.39         -4.50         8.78 o                         
  -9   4  21         59.86         30.85        13.73 o                         
  -8   4  21         47.64         37.60        13.06 o                         
  -7   4  21          0.39          8.33        14.41 o                         
  -6   4  21         10.05         -4.28        15.09 o                         
  -5   4  21         14.47         17.11        12.16 o                         
 -12   5  21         16.44         37.38        13.51 o                         
 -11   5  21         53.86         55.84        18.24 o                         
 -10   5  21          4.28         26.79        13.06 o                         
  -9   5  21          6.87          8.56        15.54 o                         
  -8   5  21         10.85         25.22        18.24 o                         
  -7   5  21          9.90         -0.23        12.16 o                         
 -16   0  22         75.39         72.05        18.01 o                         
 -15   0  22         98.66        118.43        22.07 o                         
 -14   0  22         46.72         34.22        11.26 o                         
 -13   0  22        297.44        326.25        25.44 o                         
 -12   0  22        165.45        177.65        19.14 o                         
 -11   0  22        174.16        197.46        11.26 o                         
 -10   0  22        281.36        311.39        16.44 o                         
  -9   0  22          0.53          4.05         5.63 o                         
  -8   0  22          6.87         13.96         6.30 o                         
  -7   0  22        192.61        193.63        13.51 o                         
  -6   0  22        226.39        191.38        20.04 o                         
  -5   0  22         85.73         68.67        12.61 o                         
  -4   0  22         38.90         47.06        13.96 o                         
 -16   1  22          0.74          6.58         8.49 o                         
 -15   1  22         27.00         13.07         8.42 o                         
 -14   1  22         12.22         17.56         8.89 o                         
 -13   1  22         51.58         54.04        12.50 o                         
 -12   1  22         10.22          4.93         4.66 o                         
 -11   1  22         24.81         30.59         4.92 o                         
 -10   1  22          2.48          0.67         4.21 o                         
  -9   1  22        100.48         99.97        12.16 o                         
  -8   1  22        191.61        196.00        11.12 o                         
  -7   1  22         35.22         31.62        12.83 o                         
  -6   1  22         42.63         40.86        13.51 o                         
  -5   1  22         56.61         29.23         8.75 o                         
  -4   1  22         11.37         14.52        10.69 o                         
 -15   2  22         17.96         -2.10         6.98 o                         
 -14   2  22         47.85         49.14         9.45 o                         
 -13   2  22         15.72         28.96         8.27 o                         
 -12   2  22         14.73         15.94         4.89 o                         
 -11   2  22          0.08         -3.42         4.21 o                         
 -10   2  22         48.76         54.28         8.33 o                         
  -9   2  22        154.12        148.13        14.97 o                         
  -8   2  22         41.39         33.98         8.27 o                         
  -7   2  22         10.88         12.44         5.04 o                         
  -6   2  22          1.51          4.17         6.50 o                         
  -5   2  22          2.66         -3.37         5.95 o                         
 -14   3  22         40.20         45.55        15.54 o                         
 -13   3  22        105.30        112.13        18.24 o                         
 -12   3  22        128.30        153.15        13.06 o                         
 -11   3  22          3.28          1.56         5.51 o                         
 -10   3  22         12.54         19.15        13.62 o                         
  -9   3  22          0.01         -1.82         5.83 o                         
  -8   3  22         34.20         49.66         9.30 o                         
  -7   3  22          6.60          0.51         6.98 o                         
  -6   3  22        121.82        121.80        12.09 o                         
 -13   4  22         37.98         22.07        13.96 o                         
 -12   4  22         49.15         38.73        13.06 o                         
 -11   4  22        100.16         91.11        10.93 o                         
 -10   4  22        344.93        376.23        35.57 o                         
  -9   4  22        105.56        100.19        19.14 o                         
  -8   4  22          3.96         13.96        16.89 o                         
 -15   1  23          0.26         -0.75         7.41 o                         
 -14   1  23        422.50        465.49        31.52 o                         
 -13   1  23          5.56         12.60         6.10 o                         
 -12   1  23          7.29          3.15         6.19 o                         
 -11   1  23         17.86         29.69         5.16 o                         
 -10   1  23         71.78         60.12        13.17 o                         
  -9   1  23        188.69        193.30        11.46 o                         
  -8   1  23         11.08          2.66        10.02 o                         
  -7   1  23          0.04          9.73        11.03 o                         
  -6   1  23        152.67        159.61        25.55 o                         
 -14   2  23         79.88        108.16        12.02 o                         
 -13   2  23         35.64         43.65         8.04 o                         
 -12   2  23        162.05        184.59        29.95 o                         
 -11   2  23        490.70        586.63        35.35 o                         
 -10   2  23        104.35        109.98        11.02 o                         
  -9   2  23         35.86         28.37        11.03 o                         
  -8   2  23         78.28         72.53        11.14 o                         
  -7   2  23        188.81        215.35        15.35 o                         
 -13   3  23         98.70        108.07        20.49 o                         
 -12   3  23         34.81         30.24         7.07 o                         
 -11   3  23         73.99         56.98        11.82 o                         
 -10   3  23          8.63          5.68         6.55 o                         
  -9   3  23        152.57        139.87        12.55 o                         
  -8   3  23         67.81         60.69        19.93 o                         
 -14   0  24        122.37        108.07        16.66 o                         
 -13   0  24        199.68        202.41        21.84 o                         
 -12   0  24        209.08        219.75        21.84 o                         
 -11   0  24         24.58         18.91         6.98 o                         
 -10   0  24         17.00         25.22        13.06 o                         
  -9   0  24        437.57        520.33        41.88 o                         
  -8   0  24        342.10        366.10        28.37 o                         
 -14   1  24        182.09        163.06        15.99 o                         
 -13   1  24          3.52          4.62         6.85 o                         
 -12   1  24          5.03         13.84         6.18 o                         
 -11   1  24         11.82          9.44         5.97 o                         
 -10   1  24         38.84         46.66         9.86 o                         
  -9   1  24          4.35         -6.29         6.30 o                         
  -8   1  24         40.54         61.34        12.32 o                         
 -13   2  24          1.05          9.91        11.93 o                         
 -12   2  24        266.61        285.27        21.16 o                         
 -11   2  24         76.24         84.20        10.09 o                         
 -10   2  24         15.54          6.83         8.30 o                         
  -9   2  24          0.06         -8.65         8.65 o                         
                                                                                
