# Supplementary material for: Crystal structure of 3,6,6-trimethyl-4-oxo-1-(pyridin-2-yl)-4,5,6,7-tetra­hydro-1H-indazol-7-aminium chloride and its monohydrate
Source: Acta Crystallogr E Crystallogr Commun. 2017 Nov 24;73(Pt 12):1931–6. doi: 10.1107/S205698901701667X (PMC5730255; doi:10.1107/S205698901701667X)
Supplement: Supplementary file 3 [file e-73-01931-1sup4.mol]

Acta_cryst_Mengots_bezudens_forma.cdx
  ChemDraw09081701112D

 21 22  0  0  0  0  0  0  0  0999 V2000
   -1.3484   -0.2689    0.0000 C   0  0  0  0  0  0  0  0  0  0  0  0
   -1.3484   -1.0941    0.0000 C   0  0  0  0  0  0  0  0  0  0  0  0
   -0.6436   -1.5095    0.0000 C   0  0  0  0  0  0  0  0  0  0  0  0
    0.0668   -1.0941    0.0000 C   0  0  0  0  0  0  0  0  0  0  0  0
    0.0668   -0.2689    0.0000 C   0  0  0  0  0  0  0  0  0  0  0  0
   -0.6436    0.1436    0.0000 C   0  0  0  0  0  0  0  0  0  0  0  0
    0.8517   -1.3491    0.0000 C   0  0  0  0  0  0  0  0  0  0  0  0
    1.3388   -0.6816    0.0000 N   0  0  0  0  0  0  0  0  0  0  0  0
    0.8517   -0.0026    0.0000 N   0  0  0  0  0  0  0  0  0  0  0  0
   -1.6436    0.5046    0.0000 C   0  0  0  0  0  0  0  0  0  0  0  0
   -2.1736   -0.4151    0.0000 C   0  0  0  0  0  0  0  0  0  0  0  0
   -0.6436   -2.3345    0.0000 O   0  0  0  0  0  0  0  0  0  0  0  0
    1.1067    0.7680    0.0000 C   0  0  0  0  0  0  0  0  0  0  0  0
   -0.6436    0.9601    0.0000 N   0  3  0  0  0  0  0  0  0  0  0  0
    1.1067   -2.1340    0.0000 C   0  0  0  0  0  0  0  0  0  0  0  0
    1.9145    0.9353    0.0000 C   0  0  0  0  0  0  0  0  0  0  0  0
    2.1736    1.7185    0.0000 C   0  0  0  0  0  0  0  0  0  0  0  0
    1.6249    2.3345    0.0000 C   0  0  0  0  0  0  0  0  0  0  0  0
    0.8170    2.1673    0.0000 C   0  0  0  0  0  0  0  0  0  0  0  0
    0.5579    1.3841    0.0000 N   0  0  0  0  0  0  0  0  0  0  0  0
   -1.6687    1.6152    0.0000 Cl  0  5  0  0  0  0  0  0  0  0  0  0
  1  2  1  0      
  2  3  1  0      
  3  4  1  0      
  4  5  2  0      
  5  6  1  0      
  1  6  1  0      
  4  7  1  0      
  7  8  2  0      
  8  9  1  0      
  5  9  1  0      
  1 10  1  0      
  1 11  1  0      
  3 12  2  0      
  9 13  1  0      
  6 14  1  0      
  7 15  1  0      
 13 16  2  0      
 16 17  1  0      
 17 18  2  0      
 18 19  1  0      
 19 20  2  0      
 20 13  1  0      
M  CHG  2  14   1  21  -1
M  END
