# Supplementary material for: Crystal structure of 3,6,6-trimethyl-4-oxo-1-(pyridin-2-yl)-4,5,6,7-tetra­hydro-1H-indazol-7-aminium chloride and its monohydrate
Source: Acta Crystallogr E Crystallogr Commun. 2017 Nov 24;73(Pt 12):1931–6. doi: 10.1107/S205698901701667X (PMC5730255; doi:10.1107/S205698901701667X)
Supplement: Supplementary file 4 [file e-73-01931-2sup3.hkl]

data_2                                                                          
_shelx_title ' test structure: nr_5'                                            
_shelx_refln_list_code          4                                               
_shelx_F_calc_maximum      144.74                                               
_exptl_crystal_F_000       688.00                                               
_reflns_d_resolution_high  0.7647                                               
                                                                                
loop_                                                                           
 _space_group_symop_operation_xyz                                               
 'x, y, z'                                                                      
 '-x, y+1/2, -z+1/2'                                                            
 '-x, -y, -z'                                                                   
 'x, -y-1/2, z-1/2'                                                             
                                                                                
_cell_length_a    10.1855                                                       
_cell_length_b     7.4951                                                       
_cell_length_c    20.7961                                                       
_cell_angle_alpha  90.000                                                       
_cell_angle_beta  100.545                                                       
_cell_angle_gamma  90.000                                                       
                                                                                
_shelx_F_squared_multiplier     1.000                                           
                                                                                
loop_                                                                           
 _refln_index_h                                                                 
 _refln_index_k                                                                 
 _refln_index_l                                                                 
 _refln_F_squared_calc                                                          
 _refln_F_squared_meas                                                          
 _refln_F_squared_sigma                                                         
 _refln_observed_status                                                         
   3   0   0        146.37        141.97         2.48 o                         
   4   0   0       3742.56       3764.63        53.24 o                         
   5   0   0       4145.61       4482.87        71.56 o                         
   6   0   0        332.34        296.91         6.11 o                         
   7   0   0        136.23        127.66         3.82 o                         
   8   0   0        355.40        372.28        10.49 o                         
   9   0   0        395.42        289.47        15.27 o                         
  10   0   0          0.73         -4.58         5.53 o                         
  11   0   0          4.73          0.00         7.06 o                         
  13   0   0        159.22        171.93        17.36 o                         
   2   1   0         69.39         72.43         8.40 o                         
   3   1   0       6291.89       6246.86        74.28 o                         
   4   1   0        437.30        466.55         6.14 o                         
   5   1   0       1154.98       1200.99        14.56 o                         
   6   1   0        188.37        182.01         4.10 o                         
   7   1   0        260.62        279.45         5.71 o                         
   8   1   0        677.10        725.45        12.94 o                         
   9   1   0         61.09         51.44         3.91 o                         
  10   1   0         39.17         50.20         5.72 o                         
  11   1   0        129.55        132.45         7.24 o                         
  12   1   0          0.03         -1.53         9.06 o                         
   1   2   0        820.94        768.04        35.87 o                         
   2   2   0        765.08        678.98        19.65 o                         
   3   2   0        676.10        649.76         8.94 o                         
   4   2   0        581.38        608.77        20.51 o                         
   5   2   0        152.61        178.52         3.64 o                         
   6   2   0       1016.02       1061.54        30.44 o                         
   7   2   0        199.24        228.30         7.06 o                         
   8   2   0         51.47         55.11         3.21 o                         
   9   2   0        768.20        748.47        15.83 o                         
  10   2   0         11.58         12.20        13.07 o                         
  11   2   0         30.58         29.11         4.10 o                         
  12   2   0          2.94         -1.53         9.54 o                         
   1   3   0       1473.99       1359.65        32.82 o                         
   2   3   0        595.84        691.01        13.21 o                         
   3   3   0        995.94       1020.05        16.02 o                         
   4   3   0          6.45          9.04         1.53 o                         
   5   3   0       1021.51       1015.36        15.08 o                         
   6   3   0         14.50         20.39         1.68 o                         
   7   3   0         40.82         39.88         3.24 o                         
   8   3   0        464.02        469.15        10.68 o                         
   9   3   0          0.77          0.50         4.29 o                         
  10   3   0        126.31        135.29         7.25 o                         
  11   3   0         86.90         87.97         8.01 o                         
  12   3   0        283.51        290.42        21.37 o                         
   0   4   0       2084.45       2001.86        87.39 o                         
   1   4   0          0.29          5.27         2.39 o                         
   2   4   0        826.48        768.49        14.81 o                         
   3   4   0         63.24         59.78         1.82 o                         
   4   4   0        214.46        242.69         6.96 o                         
   5   4   0         95.51         91.75         2.96 o                         
   6   4   0       1055.18       1073.10        18.51 o                         
   7   4   0        387.72        377.44        13.36 o                         
   8   4   0        194.51        205.89        10.11 o                         
   9   4   0        607.41        628.17        20.80 o                         
  10   4   0         90.33         84.72         7.82 o                         
  11   4   0        176.10        159.71        12.21 o                         
   1   5   0          7.64         10.40         5.72 o                         
   2   5   0         82.46         91.74         7.35 o                         
   3   5   0       1541.71       1512.07        26.43 o                         
   4   5   0          2.58          8.86         1.62 o                         
   5   5   0        164.70        171.75         8.78 o                         
   6   5   0         42.72         49.54         2.90 o                         
   7   5   0        681.87        701.83        23.09 o                         
   8   5   0         99.02        101.90         8.40 o                         
   9   5   0         47.25         49.80         6.49 o                         
  10   5   0          7.53         14.50         6.68 o                         
  11   5   0         42.36         50.18         7.82 o                         
   0   6   0        431.22        424.19        14.12 o                         
   1   6   0         95.65         93.31         4.20 o                         
   2   6   0         85.97         81.69         3.82 o                         
   3   6   0        100.53         95.51        14.60 o                         
   4   6   0         23.84         26.71         3.24 o                         
   5   6   0        156.32        175.36         7.82 o                         
   6   6   0          1.39          1.14         3.05 o                         
   7   6   0          2.10          0.57         5.34 o                         
   8   6   0          2.15          8.40         4.77 o                         
  10   6   0          0.58          1.34        10.69 o                         
   1   7   0        182.35        188.91         6.30 o                         
   2   7   0        269.38        297.10         8.40 o                         
   3   7   0        332.82        336.79        11.45 o                         
   4   7   0         89.59         79.19         5.34 o                         
   5   7   0        132.37        127.28         7.06 o                         
   6   7   0         28.22         20.04         8.21 o                         
   7   7   0        203.33        199.98        10.49 o                         
   8   7   0        114.93        112.96        11.07 o                         
   9   7   0         31.17         28.05         7.82 o                         
   0   8   0        556.86        590.77        31.48 o                         
   1   8   0        685.97        657.94        18.51 o                         
   2   8   0          0.06         -0.76         3.43 o                         
   3   8   0         93.99         89.87         6.87 o                         
   4   8   0         16.05         17.94         4.77 o                         
   5   8   0          0.01          6.11         5.15 o                         
   6   8   0          0.45          2.10         6.11 o                         
   7   8   0         89.71        105.33        11.64 o                         
   1   9   0          8.08         -6.30         8.97 o                         
   3   9   0        175.01        187.95        12.59 o                         
 -13   1   1        211.46        191.68        25.95 o                         
 -12   1   1         12.65          8.93        10.40 o                         
 -11   1   1          0.57         -2.47         3.53 o                         
 -10   1   1        116.87        101.07         5.07 o                         
  -9   1   1        735.84        647.19        14.53 o                         
  -8   1   1        989.85        992.34        17.30 o                         
  -7   1   1          7.61          6.99         1.04 o                         
  -6   1   1         50.40         32.19         2.77 o                         
  -5   1   1        585.83        579.11         9.92 o                         
  -4   1   1       3565.99       3809.37        42.51 o                         
  -3   1   1       1356.84       1298.28        13.58 o                         
  -2   1   1        989.37        870.51        18.70 o                         
   1   1   1        414.47        204.56         7.25 o                         
   2   1   1       4134.81       3958.69        79.76 o                         
   3   1   1       1248.32       1152.20        16.39 o                         
   4   1   1       2133.95       2254.30        26.95 o                         
   5   1   1       1425.45       1641.93        20.17 o                         
   6   1   1        109.51        103.17         2.25 o                         
   7   1   1        197.43        190.86         7.16 o                         
   8   1   1        478.44        432.10        18.60 o                         
   9   1   1          8.00          9.40         2.76 o                         
  10   1   1        339.40        402.96        11.96 o                         
  11   1   1        189.87        175.10         8.50 o                         
  12   1   1          0.73         -4.10         6.07 o                         
 -12   2   1          9.22          9.35         7.25 o                         
 -11   2   1        279.60        301.21        11.67 o                         
 -10   2   1        110.56        103.60         5.03 o                         
  -9   2   1        228.50        216.64         6.70 o                         
  -8   2   1        462.60        483.06        11.64 o                         
  -7   2   1         79.93         80.68         3.09 o                         
  -6   2   1          0.26          1.93         1.34 o                         
  -5   2   1       3748.41       4127.85       112.49 o                         
  -4   2   1         21.16         36.57         1.43 o                         
  -3   2   1       4362.25       4138.64        60.20 o                         
  -2   2   1       7244.28       6969.70       157.42 o                         
  -1   2   1       1115.46       1035.09        69.46 o                         
   1   2   1        607.09        573.22        23.66 o                         
   2   2   1        574.96        552.22        27.10 o                         
   3   2   1         85.34         90.81         2.58 o                         
   4   2   1        114.43         77.10         3.53 o                         
   5   2   1       1598.15       1634.03        24.74 o                         
   6   2   1        213.72        193.24         5.18 o                         
   7   2   1        833.31        863.62        16.72 o                         
   8   2   1         57.13         49.97         3.38 o                         
   9   2   1        633.86        579.07        13.55 o                         
  10   2   1        123.24        120.40        13.07 o                         
  11   2   1         34.10         37.82         4.87 o                         
 -12   3   1         27.94         20.61         8.21 o                         
 -11   3   1         89.00         97.89         8.97 o                         
 -10   3   1        132.96        124.77         5.64 o                         
  -9   3   1         86.67         86.66         6.96 o                         
  -8   3   1       1513.34       1582.85        42.93 o                         
  -7   3   1         15.32         12.70         1.87 o                         
  -6   3   1        401.03        367.97         8.81 o                         
  -5   3   1        160.46        169.46         3.34 o                         
  -4   3   1          9.70          9.96         1.34 o                         
  -3   3   1         55.46         71.31         2.06 o                         
  -2   3   1        361.21        336.83        12.50 o                         
  -1   3   1       1098.43       1047.72        20.13 o                         
   0   3   1       2215.19       2098.89        42.84 o                         
   1   3   1       1709.92       1551.56        29.41 o                         
   2   3   1         61.30         60.61         2.05 o                         
   3   3   1       1768.71       1775.84        50.57 o                         
   4   3   1         42.70         29.56         3.05 o                         
   5   3   1          6.77          7.70         1.99 o                         
   6   3   1        481.52        483.53        16.12 o                         
   7   3   1          4.32          0.49         2.34 o                         
   8   3   1       1022.21       1020.86        19.08 o                         
   9   3   1         14.04         15.80         3.18 o                         
  10   3   1         96.91         93.31         5.72 o                         
  11   3   1          1.17         -3.24         4.39 o                         
 -11   4   1         25.12         39.12         7.25 o                         
 -10   4   1          1.68         -1.53         3.43 o                         
  -9   4   1         21.13         22.52         4.58 o                         
  -8   4   1        650.76        632.94        22.52 o                         
  -7   4   1        439.92        465.78        16.60 o                         
  -6   4   1         18.62         18.93         1.33 o                         
  -5   4   1         21.09         29.41         1.60 o                         
  -4   4   1         35.41         25.01         2.48 o                         
  -3   4   1         42.91         54.19         2.48 o                         
  -2   4   1        363.51        407.79         7.97 o                         
  -1   4   1          2.22          7.00         1.72 o                         
   0   4   1        376.88        363.20        38.55 o                         
   1   4   1          2.08          2.85         1.10 o                         
   2   4   1          5.91         19.26         3.63 o                         
   3   4   1         15.43         12.34         1.91 o                         
   4   4   1         20.99         27.03         3.43 o                         
   5   4   1        275.84        271.92         7.54 o                         
   6   4   1         41.19         31.46         5.72 o                         
   7   4   1        184.87        190.44         8.21 o                         
   8   4   1          0.80         -2.10         4.01 o                         
   9   4   1         11.59         12.78         4.01 o                         
  10   4   1         57.92         39.69         7.44 o                         
  11   4   1         18.77         12.98         7.25 o                         
 -11   5   1        102.42        117.54        10.49 o                         
 -10   5   1          9.18         11.07         6.30 o                         
  -9   5   1         31.58         28.05         6.68 o                         
  -8   5   1        122.62        128.04         7.63 o                         
  -7   5   1         51.36         54.00         6.11 o                         
  -6   5   1          1.20          2.29         1.89 o                         
  -5   5   1        391.33        423.22        24.04 o                         
  -4   5   1          6.26         18.04         3.24 o                         
  -3   5   1        823.97        780.70        27.38 o                         
  -2   5   1          0.02          0.50         1.82 o                         
  -1   5   1       1198.98       1174.29        26.91 o                         
   0   5   1         16.87         12.21         1.91 o                         
   1   5   1         24.71         21.80         2.58 o                         
   2   5   1        183.59        169.58         4.41 o                         
   3   5   1         15.50          9.70         2.05 o                         
   4   5   1        638.82        604.38        24.23 o                         
   5   5   1        435.00        419.49        26.71 o                         
   6   5   1          0.00         -2.29         2.29 o                         
   7   5   1         72.49         72.51         5.15 o                         
   8   5   1        345.10        391.18        12.59 o                         
   9   5   1        158.78        170.40        11.26 o                         
  10   5   1         46.15         45.41         7.25 o                         
 -10   6   1          5.57         29.96        12.59 o                         
  -9   6   1        152.96        154.56        14.69 o                         
  -8   6   1          7.20         10.11         4.77 o                         
  -7   6   1        489.14        512.34        16.03 o                         
  -6   6   1         10.76         16.60         3.05 o                         
  -5   6   1        794.31        772.81        16.79 o                         
  -4   6   1        132.15        130.14         5.34 o                         
  -3   6   1       1014.18       1069.02        41.79 o                         
  -2   6   1        116.32        135.29         4.96 o                         
  -1   6   1       2071.36       2088.68        53.81 o                         
   0   6   1        336.51        346.91        10.11 o                         
   1   6   1         61.76         62.16         6.87 o                         
   2   6   1        219.44        205.57        22.13 o                         
   3   6   1          5.06          2.83         4.48 o                         
   4   6   1        287.58        288.90         8.21 o                         
   5   6   1         49.38         48.66         3.63 o                         
   6   6   1        829.70        830.82        24.42 o                         
   7   6   1         76.00         70.60         5.34 o                         
   8   6   1          8.46         -6.11         9.73 o                         
   9   6   1         42.05         46.18        11.83 o                         
  10   6   1          1.09         13.74         7.06 o                         
  -9   7   1         62.58         63.16         9.73 o                         
  -8   7   1        383.28        375.53        18.89 o                         
  -7   7   1          1.84         -1.72         4.77 o                         
  -6   7   1        318.59        323.82        14.69 o                         
  -5   7   1         97.11         96.74         6.87 o                         
  -4   7   1        326.53        339.08        15.46 o                         
  -3   7   1          2.72          3.82         2.48 o                         
  -2   7   1         36.20         29.96         3.05 o                         
  -1   7   1        326.44        311.60        10.11 o                         
   0   7   1        109.72        111.25         5.15 o                         
   1   7   1        424.52        434.30         9.73 o                         
   2   7   1        176.38        162.96         6.30 o                         
   3   7   1        316.93        301.49         9.73 o                         
   4   7   1        161.06        170.78         7.25 o                         
   5   7   1          4.06          0.38         5.15 o                         
   6   7   1          8.04          1.91         5.92 o                         
   7   7   1          0.01         13.36         5.53 o                         
   8   7   1          0.04         18.51        12.98 o                         
  -7   8   1        191.27        201.31        15.07 o                         
  -6   8   1        110.20        111.82        10.49 o                         
  -5   8   1          2.83         -2.86         5.15 o                         
  -4   8   1          2.89         -2.86         5.15 o                         
  -3   8   1         40.17         29.96         5.15 o                         
  -2   8   1         19.04         16.98         4.39 o                         
  -1   8   1          0.19         -1.34         3.82 o                         
   0   8   1         31.70         33.01         4.77 o                         
   1   8   1        141.15        141.40         6.30 o                         
   2   8   1          0.03          2.10         3.05 o                         
   3   8   1         23.52         26.71         5.15 o                         
   4   8   1        151.94        149.79         9.16 o                         
   5   8   1         53.69         45.03         6.68 o                         
   6   8   1         31.73         34.35         8.01 o                         
   7   8   1        205.73        174.22        21.18 o                         
  -5   9   1        495.24        523.79        32.06 o                         
  -3   9   1         24.29         24.23         6.87 o                         
  -2   9   1         13.24         20.61         8.40 o                         
  -1   9   1          3.63         10.49         5.72 o                         
   0   9   1        158.39        181.85        12.02 o                         
   1   9   1         23.12         46.94        11.26 o                         
   3   9   1         17.59         32.44         8.40 o                         
   4   9   1        138.59        123.08        11.07 o                         
 -13   0   2         12.30         22.90        11.07 o                         
 -12   0   2        356.98        328.40        23.09 o                         
 -11   0   2        156.29        182.61        15.65 o                         
 -10   0   2        436.22        375.34        20.23 o                         
  -9   0   2        234.43        217.72        14.50 o                         
  -8   0   2        448.05        442.31        10.88 o                         
  -7   0   2       1296.51       1388.00        26.91 o                         
  -6   0   2          4.86          1.14         0.95 o                         
  -5   0   2       6195.12       6685.28        90.07 o                         
  -4   0   2         17.96         38.93         1.34 o                         
  -3   0   2         71.90         54.76         1.34 o                         
   2   0   2      20950.21      10366.52       775.29 o                         
   3   0   2       8084.72       7890.29       134.72 o                         
   4   0   2       2334.64       2712.85        37.21 o                         
   5   0   2       2899.07       2921.60        45.99 o                         
   6   0   2       2340.37       2225.88        47.51 o                         
   7   0   2        899.75        833.49        22.52 o                         
   8   0   2        429.38        458.53        14.88 o                         
   9   0   2         55.62         26.14         4.96 o                         
  10   0   2        106.87         72.51        10.69 o                         
  11   0   2        153.71        155.33        13.17 o                         
  12   0   2          1.41          7.63         8.01 o                         
 -13   1   2        113.56        115.34        10.68 o                         
 -12   1   2         43.51         39.87         7.66 o                         
 -11   1   2          3.95          2.63         4.35 o                         
 -10   1   2         82.06         89.17         7.44 o                         
  -9   1   2        225.88        249.59         7.08 o                         
  -8   1   2         78.40         63.96         2.52 o                         
  -7   1   2        400.96        393.23        14.22 o                         
  -6   1   2        671.58        724.21         9.85 o                         
  -5   1   2       1443.31       1576.38        18.02 o                         
  -4   1   2        194.36        187.06         3.82 o                         
  -3   1   2        283.43        311.78         3.84 o                         
  -2   1   2       5503.40       5406.18       164.10 o                         
  -1   1   2         34.58         -0.42         0.57 o                         
   1   1   2        208.85        212.19         6.30 o                         
   2   1   2        787.60        782.77        12.12 o                         
   3   1   2        101.39        100.87         1.79 o                         
   4   1   2        365.38        350.62         5.44 o                         
   5   1   2       1210.48       1246.45        13.92 o                         
   6   1   2       3089.57       3030.21        41.03 o                         
   7   1   2         36.56         39.07         2.48 o                         
   8   1   2       3047.91       2981.03        44.36 o                         
   9   1   2        177.47        155.06        20.51 o                         
  10   1   2        579.11        616.34        16.55 o                         
  11   1   2         26.11         21.30         9.83 o                         
  12   1   2         33.88         32.18         9.35 o                         
 -12   2   2         50.48         53.05         7.82 o                         
 -11   2   2          4.48          1.65         4.25 o                         
 -10   2   2        107.78         83.13         4.45 o                         
  -9   2   2        231.27        228.89         6.81 o                         
  -8   2   2         13.66         15.86         4.29 o                         
  -7   2   2        994.68        993.00        21.85 o                         
  -6   2   2        204.48        213.35         4.45 o                         
  -5   2   2         56.54         75.64         1.83 o                         
  -4   2   2        140.23        148.70         2.96 o                         
  -3   2   2       3452.29       3428.64        50.76 o                         
  -2   2   2       6684.31       6407.40       120.69 o                         
  -1   2   2       1183.37       1081.03        65.07 o                         
   0   2   2       5978.45       5678.81       284.22 o                         
   1   2   2        574.63        582.12        20.70 o                         
   2   2   2       1520.69       1484.65        34.42 o                         
   3   2   2        625.11        640.24         9.74 o                         
   4   2   2       1046.04       1121.68        15.75 o                         
   5   2   2          0.86          8.58         1.47 o                         
   6   2   2         88.44         88.81         3.02 o                         
   7   2   2        165.40        145.57         6.68 o                         
   8   2   2        495.52        467.22        10.75 o                         
   9   2   2         16.34         11.48         2.63 o                         
  10   2   2          0.11          0.84         3.37 o                         
  11   2   2          0.20         11.45         6.11 o                         
 -12   3   2         38.73         59.34        13.74 o                         
 -11   3   2         69.06         69.27         7.63 o                         
 -10   3   2        232.23        257.70         7.87 o                         
  -9   3   2         46.29         52.71         4.96 o                         
  -8   3   2        321.49        331.93         9.84 o                         
  -7   3   2         66.73         55.73         3.30 o                         
  -6   3   2        143.37        138.26         3.50 o                         
  -5   3   2        782.84        746.06        12.35 o                         
  -4   3   2        830.96        858.16        13.30 o                         
  -3   3   2       1361.62       1428.87        39.59 o                         
  -2   3   2        787.50        803.45        15.87 o                         
  -1   3   2         67.75         80.31         6.77 o                         
   0   3   2        359.76        292.77         6.82 o                         
   1   3   2       1660.88       1637.83        53.91 o                         
   2   3   2        686.90        680.58        21.28 o                         
   3   3   2        147.95        155.11         5.06 o                         
   4   3   2          0.05          1.26         1.05 o                         
   5   3   2         80.76         96.62         7.25 o                         
   6   3   2        133.20        114.02         3.92 o                         
   7   3   2        574.54        568.94        14.36 o                         
   8   3   2        146.50        140.07         4.76 o                         
   9   3   2         17.49         12.57         2.69 o                         
  10   3   2          5.16         12.98         4.39 o                         
  11   3   2          4.76          7.63         4.77 o                         
 -11   4   2         25.38         11.45         8.40 o                         
 -10   4   2        181.99        172.50         8.40 o                         
  -9   4   2        222.21        212.76        10.11 o                         
  -8   4   2         20.46         24.04        10.11 o                         
  -7   4   2        172.46        161.55        10.78 o                         
  -6   4   2       2148.71       2125.79        38.48 o                         
  -5   4   2       1833.35       1836.26        29.77 o                         
  -4   4   2       2082.33       2072.53        53.05 o                         
  -3   4   2        430.26        392.56        11.35 o                         
  -2   4   2       1381.72       1354.13        41.03 o                         
  -1   4   2       1016.80       1057.51        24.62 o                         
   0   4   2        122.22        115.94         3.75 o                         
   1   4   2        191.55        172.94         8.87 o                         
   2   4   2          0.20         -2.23         2.47 o                         
   3   4   2       1678.40       1715.01        40.20 o                         
   4   4   2         19.79         19.88         6.77 o                         
   5   4   2       1129.94       1116.49        29.96 o                         
   6   4   2        160.52        167.73         8.01 o                         
   7   4   2         74.88         70.79         5.34 o                         
   8   4   2        155.30        152.46         9.16 o                         
   9   4   2        105.63        109.34         5.92 o                         
  10   4   2          0.08         -0.19         4.01 o                         
  11   4   2        739.71        747.81        32.82 o                         
 -11   5   2         48.78         33.97         8.21 o                         
 -10   5   2         86.33         93.69        13.17 o                         
  -9   5   2         98.87         99.61         8.59 o                         
  -8   5   2        276.20        280.50        13.36 o                         
  -7   5   2        167.22        188.72         7.63 o                         
  -6   5   2         94.72         91.55         5.15 o                         
  -5   5   2        191.87        203.22        10.11 o                         
  -4   5   2         33.80         26.68         3.82 o                         
  -3   5   2        533.61        533.40        21.37 o                         
  -2   5   2         16.48         11.69         1.99 o                         
  -1   5   2       2200.17       2235.80        48.66 o                         
   0   5   2        248.18        226.58         6.08 o                         
   1   5   2        379.58        329.93        14.60 o                         
   2   5   2        737.48        747.92        15.13 o                         
   3   5   2          1.27          4.45         5.53 o                         
   4   5   2         88.15         78.74         3.85 o                         
   5   5   2         19.47         28.24         3.82 o                         
   6   5   2         12.66          9.35         3.63 o                         
   7   5   2         76.78         75.18         5.53 o                         
   8   5   2        924.97        933.29        29.20 o                         
   9   5   2          1.81          3.63         6.30 o                         
  10   5   2          0.02         10.88         4.58 o                         
 -10   6   2          3.13          4.01        10.69 o                         
  -9   6   2         55.65         54.57         8.21 o                         
  -8   6   2          0.80          4.58         5.34 o                         
  -7   6   2        102.30        110.86         9.92 o                         
  -6   6   2         22.13         30.91         4.77 o                         
  -5   6   2         62.87         62.78         3.82 o                         
  -4   6   2         56.94         45.61         3.24 o                         
  -3   6   2        292.45        275.84         7.82 o                         
  -2   6   2         46.02         42.74         3.43 o                         
  -1   6   2         29.97         30.72         2.86 o                         
   0   6   2        306.72        319.24         9.35 o                         
   1   6   2         64.24         60.68         3.43 o                         
   2   6   2        114.72        111.63         3.82 o                         
   3   6   2        151.48        145.40         5.15 o                         
   4   6   2          6.21          7.06         2.86 o                         
   5   6   2         46.07         43.89         4.39 o                         
   6   6   2         13.23         15.07         5.15 o                         
   7   6   2         35.59         42.17         4.77 o                         
   8   6   2          3.18         -9.92        12.98 o                         
   9   6   2         74.44         64.50        13.93 o                         
  10   6   2         38.90         35.30        13.17 o                         
  -9   7   2         34.01         54.19        19.08 o                         
  -8   7   2         47.03         36.06         6.68 o                         
  -7   7   2        102.52        119.07         7.82 o                         
  -6   7   2        316.04        333.36        21.37 o                         
  -5   7   2        700.17        692.28        21.94 o                         
  -4   7   2         84.13         78.43         5.72 o                         
  -3   7   2         61.97         55.34         3.82 o                         
  -2   7   2        499.91        511.39        13.17 o                         
  -1   7   2        229.30        221.35         8.01 o                         
   0   7   2         50.63         49.42         3.63 o                         
   1   7   2          1.11          2.48         2.86 o                         
   2   7   2         42.77         40.64         3.63 o                         
   3   7   2          0.02          4.20         2.67 o                         
   4   7   2         41.02         32.44         4.01 o                         
   5   7   2        650.67        664.81        16.03 o                         
   6   7   2        185.70        196.54        12.98 o                         
   7   7   2         89.70         86.06         7.63 o                         
   8   7   2        255.74        269.24        16.60 o                         
  -7   8   2         40.02         30.91         9.16 o                         
  -6   8   2        657.17        681.41        41.79 o                         
  -5   8   2          0.52         -5.15         5.15 o                         
  -4   8   2         45.83         47.51         6.30 o                         
  -3   8   2          1.08          5.72         4.01 o                         
  -2   8   2        168.41        170.59         8.01 o                         
  -1   8   2          0.29         -5.34         5.34 o                         
   0   8   2        192.71        183.18         8.59 o                         
   1   8   2        313.32        320.57        10.69 o                         
   2   8   2        172.38        187.76         6.87 o                         
   3   8   2        637.32        608.52        27.48 o                         
   4   8   2         31.49         31.48         5.53 o                         
   5   8   2        153.75        140.25         8.78 o                         
   6   8   2        216.31        210.47        13.55 o                         
   7   8   2         16.42         15.84         9.73 o                         
  -5   9   2          8.70          2.48         8.40 o                         
  -3   9   2         90.42         73.27         8.97 o                         
  -2   9   2         90.98         87.20        12.02 o                         
  -1   9   2        103.59        109.91         8.01 o                         
   0   9   2          1.60         -2.86         9.35 o                         
   2   9   2        136.10        155.52        16.22 o                         
   3   9   2         34.80         28.43        10.49 o                         
   4   9   2         85.47         88.35         9.35 o                         
 -13   1   3         52.58         54.59         8.89 o                         
 -12   1   3          9.03         -2.53         5.38 o                         
 -11   1   3         84.75         82.64        13.26 o                         
 -10   1   3         38.06         42.86         3.68 o                         
  -9   1   3          0.04          4.11         2.06 o                         
  -8   1   3          0.12          2.87         3.15 o                         
  -7   1   3        403.24        411.87         6.38 o                         
  -6   1   3        160.83        175.23         3.02 o                         
  -5   1   3       1695.48       1682.92        19.39 o                         
  -4   1   3         92.82        133.79         2.48 o                         
  -3   1   3       1781.19       1812.99        21.70 o                         
  -2   1   3        190.84        232.69         4.01 o                         
  -1   1   3        616.50        650.50        17.17 o                         
   0   1   3       5952.08       2031.46       564.82 o                         
   1   1   3         24.91         21.52         2.19 o                         
   2   1   3        986.41        979.99        16.98 o                         
   3   1   3       5133.41       4950.06       101.32 o                         
   4   1   3       1906.07       1899.96        20.22 o                         
   5   1   3       2781.99       2833.42        30.88 o                         
   6   1   3         51.69         45.29         3.05 o                         
   7   1   3        160.91        163.66         5.63 o                         
   8   1   3        121.68        110.63         8.01 o                         
   9   1   3         12.24         22.34         3.64 o                         
  10   1   3         35.88         38.25         4.41 o                         
  11   1   3          3.29         -3.40         4.18 o                         
  12   1   3         32.33         29.80        14.12 o                         
 -12   2   3          0.35          1.11         4.58 o                         
 -11   2   3        106.08        128.64         9.09 o                         
 -10   2   3          2.16          4.99         3.16 o                         
  -9   2   3        429.87        395.37         9.62 o                         
  -8   2   3        163.72        169.76         5.92 o                         
  -7   2   3       1511.91       1453.73        33.11 o                         
  -6   2   3       3966.59       4072.95        55.65 o                         
  -5   2   3          1.96          7.77         1.01 o                         
  -4   2   3        685.63        683.35         9.85 o                         
  -3   2   3        211.70        185.31         3.02 o                         
  -2   2   3        548.27        583.11         8.76 o                         
  -1   2   3       9288.11       9257.55       171.63 o                         
   1   2   3       3539.14       3553.50        91.59 o                         
   2   2   3       3804.46       3925.44        72.51 o                         
   3   2   3        160.55        171.55         2.88 o                         
   4   2   3        446.64        407.29         6.36 o                         
   5   2   3         32.28         40.33         2.25 o                         
   6   2   3        494.15        479.37        10.19 o                         
   7   2   3          0.65          0.98         1.82 o                         
   8   2   3        161.84        188.68         5.39 o                         
   9   2   3        215.21        242.79         7.29 o                         
  10   2   3        106.34         88.93         4.88 o                         
  11   2   3        107.12        111.63         8.40 o                         
 -12   3   3          4.30          2.86         6.68 o                         
 -11   3   3        166.02        163.34        11.45 o                         
 -10   3   3         25.85         32.35         5.08 o                         
  -9   3   3        802.39        808.75        19.07 o                         
  -8   3   3        193.87        191.39         8.97 o                         
  -7   3   3        135.91        125.90         4.33 o                         
  -6   3   3         12.56         15.01         1.67 o                         
  -5   3   3          0.12          0.88         0.87 o                         
  -4   3   3          5.08          0.44         2.00 o                         
  -3   3   3       2775.14       2852.89        49.04 o                         
  -2   3   3       1402.98       1378.14        55.91 o                         
  -1   3   3          2.59          8.19         2.67 o                         
   0   3   3         12.00         13.10         1.24 o                         
   1   3   3          5.63          9.83         3.43 o                         
   2   3   3         13.34         10.28         1.87 o                         
   3   3   3       2677.03       2676.06        48.34 o                         
   4   3   3        245.78        319.37        16.31 o                         
   5   3   3        680.77        703.19        19.18 o                         
   6   3   3        541.73        518.65        29.96 o                         
   7   3   3        555.01        498.30        12.38 o                         
   8   3   3          1.60          4.99         2.96 o                         
   9   3   3         18.24         12.02         3.24 o                         
  10   3   3        113.22        118.12         7.63 o                         
  11   3   3         34.64         36.83         8.40 o                         
 -12   4   3          1.41          4.58         8.40 o                         
 -11   4   3          5.32          2.86         6.11 o                         
 -10   4   3         31.00         40.45         7.63 o                         
  -9   4   3         92.15         94.84         7.25 o                         
  -8   4   3         95.95         83.39         9.54 o                         
  -7   4   3        169.23        156.81         5.79 o                         
  -6   4   3         64.54         57.25         2.22 o                         
  -5   4   3          0.23          2.82         1.09 o                         
  -4   4   3          3.25          5.28         1.09 o                         
  -3   4   3         44.33         34.47         2.67 o                         
  -2   4   3        456.94        464.45        12.02 o                         
  -1   4   3         14.56         16.33         2.48 o                         
   0   4   3        318.16        340.18         6.82 o                         
   1   4   3        904.55        944.17        23.57 o                         
   2   4   3        355.78        406.25        14.18 o                         
   3   4   3          1.04         -1.31         3.15 o                         
   4   4   3        251.64        256.40         6.92 o                         
   5   4   3        424.92        466.15         9.99 o                         
   6   4   3        379.10        398.81        13.17 o                         
   7   4   3        830.45        873.37        20.42 o                         
   8   4   3         55.89         46.94         8.78 o                         
   9   4   3          0.27         -3.43         3.43 o                         
  10   4   3          2.64          1.14         4.01 o                         
  11   4   3        104.29        134.14        11.45 o                         
 -11   5   3          0.18          2.29        11.26 o                         
 -10   5   3        397.07        419.23        28.62 o                         
  -9   5   3         47.11         47.51         5.53 o                         
  -8   5   3        213.87        212.19         9.54 o                         
  -7   5   3        508.62        525.89        20.99 o                         
  -6   5   3         23.82         22.46         2.29 o                         
  -5   5   3         39.10         48.77         2.15 o                         
  -4   5   3         94.47         89.34         9.16 o                         
  -3   5   3       1505.65       1543.32        61.54 o                         
  -2   5   3        845.31        875.66        25.95 o                         
  -1   5   3        111.78         87.97         4.20 o                         
   0   5   3          0.03          2.61         1.82 o                         
   1   5   3        389.29        370.49        13.83 o                         
   2   5   3         54.79         59.07         3.09 o                         
   3   5   3         69.00         64.85         5.59 o                         
   4   5   3          0.74          3.43         2.29 o                         
   5   5   3       1239.92       1249.28        28.81 o                         
   6   5   3        177.70        168.87         8.01 o                         
   7   5   3        352.18        359.12        11.45 o                         
   8   5   3         38.52         32.06         9.92 o                         
   9   5   3         14.46         11.45         6.87 o                         
  10   5   3          9.05          8.01         6.11 o                         
 -10   6   3         21.03         16.22        10.30 o                         
  -9   6   3          0.68         -4.58         4.58 o                         
  -8   6   3        685.13        712.32        20.80 o                         
  -7   6   3         23.73         37.78         6.49 o                         
  -6   6   3       1248.66       1221.42        28.43 o                         
  -5   6   3        303.20        285.91         7.23 o                         
  -4   6   3          9.43         15.07         2.48 o                         
  -3   6   3        334.47        303.78         8.97 o                         
  -2   6   3         87.78         79.38         4.20 o                         
  -1   6   3          4.78          1.14         2.10 o                         
   0   6   3        289.97        290.23         7.25 o                         
   1   6   3       1429.26       1431.70        37.40 o                         
   2   6   3        575.00        530.47        14.31 o                         
   3   6   3        375.82        393.08        11.26 o                         
   4   6   3          0.10          0.38         2.86 o                         
   5   6   3         21.00         27.67         3.63 o                         
   6   6   3         75.83         73.85         5.53 o                         
   7   6   3        693.97        697.25        33.77 o                         
   8   6   3        121.60        130.71        15.46 o                         
   9   6   3        354.97        383.35        27.10 o                         
  -9   7   3         91.99         72.13        14.31 o                         
  -8   7   3          0.79         -0.57         5.15 o                         
  -7   7   3          0.02          5.15         4.77 o                         
  -6   7   3         76.91        100.75        11.83 o                         
  -5   7   3         99.19         95.54         6.81 o                         
  -4   7   3         55.31         42.74         5.53 o                         
  -3   7   3        740.87        753.54        20.61 o                         
  -2   7   3        181.01        201.31         8.40 o                         
  -1   7   3          4.18          0.95         2.67 o                         
   0   7   3        372.60        367.13         9.54 o                         
   1   7   3         13.63         10.88         4.77 o                         
   2   7   3         25.23         24.04         3.63 o                         
   3   7   3         78.59         80.72         4.96 o                         
   4   7   3        223.16        223.64         8.21 o                         
   5   7   3         11.77         11.64         4.39 o                         
   6   7   3          1.12          2.10         6.11 o                         
   7   7   3        176.66        203.41        13.74 o                         
   8   7   3          1.97         -4.01         5.72 o                         
  -7   8   3        179.15        168.11        12.02 o                         
  -6   8   3          6.26        -11.26        12.21 o                         
  -5   8   3         52.77         39.12         6.87 o                         
  -4   8   3          1.64          2.29         4.96 o                         
  -3   8   3         10.08          9.92         4.39 o                         
  -2   8   3          0.61          0.76         4.01 o                         
  -1   8   3         49.75         37.40         9.54 o                         
   0   8   3        203.57        209.52         8.21 o                         
   1   8   3        169.10        174.60         7.06 o                         
   2   8   3        104.34         98.46         5.53 o                         
   3   8   3         82.07         67.36         6.11 o                         
   4   8   3         31.69         31.68         6.11 o                         
   5   8   3         52.09         61.25         6.87 o                         
   6   8   3          0.01         -6.49         6.87 o                         
  -4   9   3         66.02         47.13        12.40 o                         
  -3   9   3         47.93         51.52         8.01 o                         
  -2   9   3        148.45        126.32        10.88 o                         
  -1   9   3         20.54         20.61         5.92 o                         
   0   9   3          7.83          3.43         6.30 o                         
   2   9   3        253.56        297.10        21.37 o                         
   3   9   3         10.88         17.75         6.49 o                         
   4   9   3        183.03        159.52        17.56 o                         
 -12   0   4          2.29          1.72         8.01 o                         
 -11   0   4        657.78        665.76        30.53 o                         
 -10   0   4        426.14        482.00        23.47 o                         
  -9   0   4       2148.41       1970.38        69.46 o                         
  -8   0   4        478.43        476.28        13.55 o                         
  -7   0   4          0.58          1.72         1.53 o                         
  -6   0   4       6772.54       7235.98       130.52 o                         
  -5   0   4        162.06        263.90         5.72 o                         
  -4   0   4        642.84        669.96        12.78 o                         
  -3   0   4       1126.79       1059.42        19.08 o                         
  -2   0   4       2645.51       2497.61        47.70 o                         
   1   0   4       3037.60       3044.30        50.57 o                         
   2   0   4       1972.10       1790.82        28.43 o                         
   3   0   4         17.94         14.88         1.34 o                         
   4   0   4        729.73        739.80        13.74 o                         
   5   0   4        187.52        159.52         4.58 o                         
   6   0   4       1020.04        986.52        25.00 o                         
   7   0   4         55.65         70.98         4.96 o                         
   8   0   4         79.17         84.53         5.53 o                         
   9   0   4        756.70        773.95        23.47 o                         
  10   0   4        139.31        159.14         9.16 o                         
  11   0   4        103.42        104.19        12.21 o                         
  12   0   4          0.06          1.91         8.40 o                         
 -13   1   4          1.75        -10.49        10.49 o                         
 -12   1   4         12.95         19.08         6.30 o                         
 -11   1   4          7.22          6.64         4.62 o                         
 -10   1   4         44.18         28.75         4.30 o                         
  -9   1   4        185.39        187.34        12.78 o                         
  -8   1   4        819.95        815.40        14.57 o                         
  -7   1   4        931.77        986.58        13.56 o                         
  -6   1   4         99.82         70.63         1.82 o                         
  -5   1   4        459.86        428.67         5.13 o                         
  -4   1   4       1729.69       1732.64        18.99 o                         
  -3   1   4        370.71        377.09         5.26 o                         
  -2   1   4       2434.38       2339.19        31.44 o                         
  -1   1   4         65.96         68.88         3.63 o                         
   0   1   4        239.09        236.58        10.49 o                         
   1   1   4       1652.66       1695.78        21.25 o                         
   2   1   4         23.66         17.08         0.81 o                         
   3   1   4        484.21        446.27         6.05 o                         
   4   1   4        422.82        443.07         5.59 o                         
   5   1   4        117.03        111.32         2.42 o                         
   6   1   4         32.71         30.63         2.29 o                         
   7   1   4        257.03        253.63        11.64 o                         
   8   1   4       2540.61       2481.76        50.83 o                         
   9   1   4         17.06         12.18         3.52 o                         
  10   1   4        272.83        286.20        17.17 o                         
  11   1   4         31.64         25.28         5.08 o                         
  12   1   4         89.77         98.08         9.16 o                         
 -12   2   4         11.56         14.50         6.68 o                         
 -11   2   4         61.81         62.20        11.64 o                         
 -10   2   4          2.40          3.09         4.58 o                         
  -9   2   4          0.46          1.48         3.72 o                         
  -8   2   4         78.83         72.37         3.72 o                         
  -7   2   4        482.91        485.10         8.16 o                         
  -6   2   4        201.56        231.08         3.71 o                         
  -5   2   4        123.79        160.46         3.56 o                         
  -4   2   4        226.83        263.24         7.73 o                         
  -3   2   4        299.31        298.04         4.67 o                         
  -2   2   4       3148.03       3061.51        69.46 o                         
  -1   2   4       1498.09       1587.53        21.96 o                         
   0   2   4      13787.27      13587.14       324.20 o                         
   1   2   4       4649.37       4726.30       101.04 o                         
   2   2   4        103.65        119.04         2.79 o                         
   3   2   4        530.48        571.55         8.53 o                         
   4   2   4         46.38         39.23         1.75 o                         
   5   2   4        397.90        410.41         9.89 o                         
   6   2   4         26.48         24.23         2.20 o                         
   7   2   4         29.37         28.28         2.79 o                         
   8   2   4          0.03          0.10         2.35 o                         
   9   2   4        134.26        137.27         5.69 o                         
  10   2   4         31.36         30.77         3.99 o                         
  11   2   4         26.53         29.20         6.30 o                         
  12   2   4        120.14        136.82        15.46 o                         
 -12   3   4          9.52         27.86         8.40 o                         
 -11   3   4        136.16        161.81        10.88 o                         
 -10   3   4          1.09         12.21         5.15 o                         
  -9   3   4        149.30        137.20         6.87 o                         
  -8   3   4       1608.29       1599.60        38.35 o                         
  -7   3   4         55.33         52.82         2.48 o                         
  -6   3   4         29.06         31.51         2.19 o                         
  -5   3   4        244.66        229.12         5.20 o                         
  -4   3   4        211.90        211.19         4.22 o                         
  -3   3   4         27.17         44.81         1.41 o                         
  -2   3   4         48.37         53.96         2.05 o                         
  -1   3   4       7054.82       7416.85       130.42 o                         
   0   3   4        178.64        199.07         5.72 o                         
   1   3   4        630.43        557.62        16.60 o                         
   2   3   4       5217.29       5320.93       171.93 o                         
   3   3   4        729.95        628.96        32.82 o                         
   4   3   4       3630.20       3709.31        55.63 o                         
   5   3   4         41.76         57.35         7.92 o                         
   6   3   4       1105.20       1108.09        24.23 o                         
   7   3   4         14.00         16.00         6.30 o                         
   8   3   4          3.36          0.05         2.33 o                         
   9   3   4         93.67        101.71         6.11 o                         
  10   3   4         64.20         70.22         7.06 o                         
  11   3   4          0.03          2.67         7.25 o                         
 -12   4   4         24.30          9.35        12.78 o                         
 -11   4   4        391.88        406.25        19.46 o                         
 -10   4   4          1.73          4.96         5.72 o                         
  -9   4   4         13.01          9.73         4.77 o                         
  -8   4   4        278.31        271.72        12.02 o                         
  -7   4   4        985.79       1018.17        30.63 o                         
  -6   4   4         40.55         49.82         3.24 o                         
  -5   4   4       1232.66       1326.71        20.82 o                         
  -4   4   4        367.94        346.22         5.72 o                         
  -3   4   4       2495.67       2439.40        47.30 o                         
  -2   4   4         13.74          3.05         1.34 o                         
  -1   4   4       1172.19       1102.84        22.61 o                         
   0   4   4       2018.84       2021.10        34.01 o                         
   1   4   4       2606.47       2631.67        73.56 o                         
   2   4   4         32.32         32.77         3.50 o                         
   3   4   4          0.05         -0.70         3.05 o                         
   4   4   4        107.31         83.03        15.46 o                         
   5   4   4        423.80        426.92        11.35 o                         
   6   4   4        121.10        116.59         7.63 o                         
   7   4   4        199.62        212.76         8.21 o                         
   8   4   4          3.31          8.40         6.49 o                         
   9   4   4         93.09         95.60         5.53 o                         
  10   4   4        161.28        178.80        12.02 o                         
  11   4   4          0.19          1.91         5.92 o                         
 -11   5   4         15.22         22.33         9.54 o                         
 -10   5   4         12.86         13.17         8.97 o                         
  -9   5   4          0.88          2.29         4.20 o                         
  -8   5   4        325.07        344.04        12.02 o                         
  -7   5   4          9.36          6.30         6.68 o                         
  -6   5   4        272.29        259.73        12.88 o                         
  -5   5   4          6.44          7.91         1.34 o                         
  -4   5   4        536.08        550.41        12.69 o                         
  -3   5   4          0.25          4.58         1.72 o                         
  -2   5   4        563.17        639.81        14.69 o                         
  -1   5   4       1719.53       1747.12        45.22 o                         
   0   5   4        126.11        131.09         4.39 o                         
   1   5   4        192.15        178.10         7.16 o                         
   2   5   4        469.36        457.01        18.32 o                         
   3   5   4        739.87        694.96        20.23 o                         
   4   5   4        293.33        268.98         8.28 o                         
   5   5   4        274.82        256.84         8.40 o                         
   6   5   4         26.84         29.96         4.77 o                         
   7   5   4        237.62        236.99         9.16 o                         
   8   5   4         30.59         36.83        10.49 o                         
   9   5   4         14.39         23.47         7.06 o                         
  10   5   4         10.62          1.72         5.34 o                         
 -10   6   4          7.86        -12.02        14.69 o                         
  -9   6   4         70.66         89.68        11.45 o                         
  -8   6   4         36.36         33.97         6.11 o                         
  -7   6   4        204.12        235.09        12.59 o                         
  -6   6   4        128.33        121.79         8.87 o                         
  -5   6   4        138.51        131.31         7.16 o                         
  -4   6   4         44.80         55.72         3.24 o                         
  -3   6   4         37.98         40.83         3.05 o                         
  -2   6   4         20.12         26.33         2.48 o                         
  -1   6   4       1187.67       1204.25        25.38 o                         
   0   6   4         55.65         58.58         3.05 o                         
   1   6   4         34.11         29.77         2.48 o                         
   2   6   4        121.65        126.51         5.53 o                         
   3   6   4         48.51         56.10         4.39 o                         
   4   6   4        644.34        628.74        16.03 o                         
   5   6   4        151.45        166.97         7.63 o                         
   6   6   4          0.32         -3.24         3.82 o                         
   7   6   4        174.95        168.11         9.92 o                         
   8   6   4          0.00         -5.92         6.11 o                         
   9   6   4         12.41          5.92        10.49 o                         
  -9   7   4         24.63         41.22        11.26 o                         
  -8   7   4          6.54         11.64         6.49 o                         
  -7   7   4        397.62        393.85        25.57 o                         
  -6   7   4          6.47         12.98         6.11 o                         
  -5   7   4        247.01        281.36        12.69 o                         
  -4   7   4          1.07         -0.76         4.01 o                         
  -3   7   4        491.52        517.50        17.17 o                         
  -2   7   4        242.54        249.21         8.21 o                         
  -1   7   4         19.73         22.13         2.86 o                         
   0   7   4        325.59        330.69         9.54 o                         
   1   7   4        121.21        112.58         7.25 o                         
   2   7   4          3.74          4.77         3.43 o                         
   3   7   4          9.41         15.07         3.43 o                         
   4   7   4         35.05         32.25         4.96 o                         
   5   7   4         58.59         58.01         5.72 o                         
   6   7   4         79.81         75.75         6.68 o                         
   7   7   4         52.77         70.60        15.84 o                         
   8   7   4        239.92        240.05        23.09 o                         
  -7   8   4        525.02        552.22        25.38 o                         
  -6   8   4          6.75         13.74         7.06 o                         
  -5   8   4          0.52         -4.01         5.34 o                         
  -4   8   4         23.27         34.54         5.92 o                         
  -3   8   4        257.22        257.79        11.45 o                         
  -2   8   4          7.38          5.92         4.58 o                         
  -1   8   4        739.25        689.80        37.02 o                         
   0   8   4         20.95         16.79        11.83 o                         
   1   8   4        221.02        221.92         9.16 o                         
   2   8   4        208.03        199.79         7.63 o                         
   3   8   4         46.67         41.41         4.58 o                         
   4   8   4         36.51         48.85         7.63 o                         
   5   8   4        190.48        195.02        10.88 o                         
   6   8   4        394.95        401.29        16.60 o                         
  -4   9   4         87.03        128.42        14.50 o                         
  -3   9   4          0.98         -5.92         5.92 o                         
  -2   9   4        108.22        160.86        17.17 o                         
  -1   9   4          0.54          3.82         5.92 o                         
   0   9   4         18.35         25.57         8.01 o                         
   1   9   4         24.85         30.91        11.64 o                         
   2   9   4        163.19        157.61        16.41 o                         
   3   9   4          2.22         -1.34         6.49 o                         
   4   9   4        207.03        198.83        12.98 o                         
 -13   1   5          9.42          4.96        10.11 o                         
 -12   1   5          4.51         13.17         6.11 o                         
 -11   1   5         32.53         28.15         4.68 o                         
 -10   1   5          9.95         13.12         4.02 o                         
  -9   1   5         20.49         25.03         4.84 o                         
  -8   1   5        426.31        403.48         7.79 o                         
  -7   1   5        601.26        615.13         9.40 o                         
  -6   1   5          1.28          2.77         0.87 o                         
  -5   1   5        150.58        143.87         2.39 o                         
  -4   1   5        132.48        127.16         3.24 o                         
  -3   1   5       2139.81       2201.72        34.44 o                         
  -2   1   5       1444.18       1431.62        24.42 o                         
  -1   1   5         83.22         55.55         1.05 o                         
   0   1   5       6135.72       5893.82        65.37 o                         
   1   1   5       4263.30       4128.20        48.55 o                         
   2   1   5       3705.89       3725.30        43.23 o                         
   3   1   5        189.93        216.70         3.71 o                         
   4   1   5        754.42        869.41        13.69 o                         
   5   1   5          8.87         15.50         1.47 o                         
   6   1   5        736.80        676.91        11.01 o                         
   7   1   5         11.15         13.32         1.47 o                         
   8   1   5        421.67        421.58        20.80 o                         
   9   1   5         47.17         39.15         7.73 o                         
  10   1   5        362.07        354.10        18.22 o                         
  11   1   5          8.47         12.82         6.20 o                         
  12   1   5          0.46          8.01         7.25 o                         
 -12   2   5        506.97        520.36        32.44 o                         
 -11   2   5         81.55        109.34        12.31 o                         
 -10   2   5        630.11        631.44        17.05 o                         
  -9   2   5        188.58        173.35         6.11 o                         
  -8   2   5        499.17        462.72         8.25 o                         
  -7   2   5         13.38         11.57         3.82 o                         
  -6   2   5         20.22         11.45         3.24 o                         
  -5   2   5       2884.09       3000.88        44.62 o                         
  -4   2   5       1933.77       1940.35        26.43 o                         
  -3   2   5        113.03         76.97         1.97 o                         
  -2   2   5        145.60         99.26         5.53 o                         
  -1   2   5       4507.12       4338.77        54.16 o                         
   0   2   5          5.94          6.49         1.62 o                         
   1   2   5        202.65        239.57         3.80 o                         
   2   2   5          6.62          9.52         1.05 o                         
   3   2   5       2372.95       2445.76        38.64 o                         
   4   2   5         40.79         44.79         2.34 o                         
   5   2   5       1675.31       1674.03        42.23 o                         
   6   2   5        220.09        216.51         8.97 o                         
   7   2   5         62.51         53.16         3.15 o                         
   8   2   5         53.06         55.72         3.73 o                         
   9   2   5          5.28          3.18         3.05 o                         
  10   2   5          0.10          2.67         5.92 o                         
  11   2   5        560.99        590.77        41.41 o                         
  12   2   5        128.09        155.52        16.98 o                         
 -12   3   5         30.70         30.34         8.21 o                         
 -11   3   5          0.25          2.29         6.30 o                         
 -10   3   5         12.49         11.07         5.53 o                         
  -9   3   5        913.08        939.77        21.94 o                         
  -8   3   5         21.66         18.60         5.92 o                         
  -7   3   5        885.73        901.97        19.70 o                         
  -6   3   5        782.47        800.69        14.71 o                         
  -5   3   5        894.57        905.94        15.74 o                         
  -4   3   5         32.38         24.81         2.48 o                         
  -3   3   5        458.92        504.04        15.07 o                         
  -2   3   5       1091.23       1051.30        48.47 o                         
  -1   3   5       4540.08       4643.24        72.61 o                         
   0   3   5         55.20         42.55         1.79 o                         
   1   3   5        163.04        132.29         6.30 o                         
   2   3   5        280.44        282.08        32.82 o                         
   3   3   5        113.27         96.48         3.42 o                         
   4   3   5        242.22        237.11         5.68 o                         
   5   3   5         13.17         15.59         1.91 o                         
   6   3   5        236.23        225.16         6.61 o                         
   7   3   5        146.95        138.12         4.58 o                         
   8   3   5       1929.41       1962.57        36.32 o                         
   9   3   5          0.15          3.24         4.01 o                         
  10   3   5         11.64         30.34        10.69 o                         
  11   3   5         50.23         67.55        11.07 o                         
 -12   4   5         17.68         27.67        10.30 o                         
 -11   4   5          2.04          4.20         6.87 o                         
 -10   4   5        120.29        120.79        10.11 o                         
  -9   4   5          0.61         -0.76         3.24 o                         
  -8   4   5         15.10         26.14         4.58 o                         
  -7   4   5         70.95         60.48        10.11 o                         
  -6   4   5        228.51        212.53        10.97 o                         
  -5   4   5          1.09          1.83         1.15 o                         
  -4   4   5          0.94          0.57         0.95 o                         
  -3   4   5        186.76        224.02         6.49 o                         
  -2   4   5        490.50        531.51        12.34 o                         
  -1   4   5       3065.64       3092.82        55.96 o                         
   0   4   5       2010.40       2114.33        35.68 o                         
   1   4   5       1195.03       1284.03        35.99 o                         
   2   4   5        360.30        376.34         9.32 o                         
   3   4   5         45.82         40.32         2.89 o                         
   4   4   5        110.15        127.14         4.99 o                         
   5   4   5        107.43        112.32         4.37 o                         
   6   4   5         69.98         62.78         5.34 o                         
   7   4   5         71.46         63.16         5.92 o                         
   8   4   5         35.52         38.16         4.96 o                         
   9   4   5         41.32         32.82         6.30 o                         
  10   4   5         70.66         68.69         6.49 o                         
  11   4   5          1.22          7.82         6.68 o                         
 -11   5   5         59.74         52.09         8.40 o                         
 -10   5   5        381.99        441.36        23.85 o                         
  -9   5   5          0.94          2.67         7.44 o                         
  -8   5   5        416.11        471.32        13.93 o                         
  -7   5   5        107.01        106.67         8.97 o                         
  -6   5   5        185.00        204.42         6.83 o                         
  -5   5   5        456.91        480.67        12.40 o                         
  -4   5   5        155.32        147.19         4.10 o                         
  -3   5   5         40.61         42.74         2.48 o                         
  -2   5   5        289.08        346.52         9.35 o                         
  -1   5   5        699.31        688.47        14.69 o                         
   0   5   5       2225.91       2132.95        44.65 o                         
   1   5   5        173.00        160.10         4.39 o                         
   2   5   5          5.79         10.69         5.15 o                         
   3   5   5         93.28         90.10        11.45 o                         
   4   5   5        177.89        169.76         7.92 o                         
   5   5   5          0.97          2.48         4.96 o                         
   6   5   5          0.16          0.00         3.24 o                         
   7   5   5        238.79        251.12         9.54 o                         
   8   5   5        763.18        763.27        26.71 o                         
   9   5   5          0.38          7.06        10.49 o                         
  10   5   5          6.87          2.86         6.49 o                         
 -10   6   5        199.22        209.71        19.65 o                         
  -9   6   5          6.14         12.78         8.01 o                         
  -8   6   5         28.73         34.92         5.15 o                         
  -7   6   5        365.37        368.09        16.41 o                         
  -6   6   5        641.48        654.47        15.29 o                         
  -5   6   5        296.00        299.22         8.67 o                         
  -4   6   5        441.52        423.61        13.36 o                         
  -3   6   5        204.00        200.55         6.87 o                         
  -2   6   5        240.33        230.32         7.63 o                         
  -1   6   5         76.04         79.38         3.43 o                         
   0   6   5         51.37         43.70         3.63 o                         
   1   6   5        122.01        127.28         5.15 o                         
   2   6   5         94.49         99.03         7.63 o                         
   3   6   5       1197.49       1366.44        48.66 o                         
   4   6   5        244.18        250.16        11.26 o                         
   5   6   5        528.93        519.40        14.88 o                         
   6   6   5         21.78         13.93         4.20 o                         
   7   6   5         24.87         20.99         4.77 o                         
   8   6   5        278.80        259.13        12.02 o                         
   9   6   5         30.40         49.61        11.64 o                         
  -9   7   5          4.55         15.65        14.69 o                         
  -8   7   5        212.46        206.27        20.61 o                         
  -7   7   5        418.02        431.06        25.95 o                         
  -6   7   5         73.86         64.31         8.01 o                         
  -5   7   5        165.02        154.56        11.45 o                         
  -4   7   5         51.19         54.00         6.11 o                         
  -3   7   5        245.06        247.87         8.78 o                         
  -2   7   5          0.68          2.29         3.82 o                         
  -1   7   5         65.51         66.79         4.20 o                         
   0   7   5         43.16         45.61         4.39 o                         
   1   7   5         71.74         77.28         7.44 o                         
   2   7   5        542.93        563.48        16.98 o                         
   3   7   5          0.05          4.20         4.01 o                         
   4   7   5         15.98         21.37         3.82 o                         
   5   7   5         41.65         46.75         4.77 o                         
   6   7   5          6.67          3.82         4.58 o                         
   8   7   5        226.48        236.42        21.94 o                         
  -7   8   5          9.15          3.05         5.72 o                         
  -6   8   5         27.52         23.47         7.44 o                         
  -5   8   5         87.35         81.48         8.21 o                         
  -4   8   5          1.55          5.34         4.39 o                         
  -3   8   5          6.94          7.06         4.20 o                         
  -2   8   5         49.14         45.99         6.87 o                         
  -1   8   5          5.39          3.24         7.63 o                         
   0   8   5         54.17         61.25        10.88 o                         
   1   8   5          0.05         14.50         8.40 o                         
   2   8   5        160.46        153.42         8.97 o                         
   3   8   5        134.90        115.64         6.68 o                         
   4   8   5          2.05          4.58         7.06 o                         
   5   8   5        133.52        126.32         8.78 o                         
   6   8   5         71.45         70.41         9.73 o                         
  -4   9   5          0.22         -1.53         7.06 o                         
  -3   9   5         25.36         28.43         6.87 o                         
  -2   9   5        140.63        163.15        17.94 o                         
  -1   9   5        213.06        212.95        17.94 o                         
   0   9   5         77.33         70.60         8.97 o                         
   1   9   5        608.18        563.10        25.76 o                         
   2   9   5         17.10         15.65         6.11 o                         
   3   9   5         86.36         96.55         9.73 o                         
 -13   0   6        432.66        482.19        31.68 o                         
 -12   0   6        181.69        165.63        14.69 o                         
 -11   0   6          6.21          9.16         7.82 o                         
 -10   0   6         25.76         24.81         5.72 o                         
  -9   0   6        791.44        770.14        32.06 o                         
  -8   0   6          0.30          1.14         1.72 o                         
  -7   0   6        862.51        818.99        19.65 o                         
  -6   0   6       1903.88       2004.15        43.51 o                         
  -5   0   6        201.54        309.51         6.68 o                         
  -4   0   6       7951.97       8257.42       158.76 o                         
  -3   0   6       2728.76       2821.04        48.47 o                         
  -2   0   6         63.32         92.55         2.10 o                         
  -1   0   6       1123.96        999.88        16.41 o                         
   0   0   6       6711.50       6709.13       131.47 o                         
   1   0   6       2632.52       2621.83        44.84 o                         
   2   0   6        439.30        424.00         8.21 o                         
   3   0   6        137.05        133.57         4.39 o                         
   4   0   6       2067.77       1987.36        43.89 o                         
   5   0   6        121.17        121.93         5.34 o                         
   6   0   6        815.21        821.85        19.65 o                         
   7   0   6         17.81         18.89         3.43 o                         
   8   0   6        804.25        790.75        20.80 o                         
   9   0   6          4.83         21.75         6.11 o                         
  10   0   6         35.64         34.35         8.40 o                         
  11   0   6        400.70        499.18        33.20 o                         
  12   0   6         93.00         96.55        13.55 o                         
 -13   1   6          7.24         13.55         9.92 o                         
 -12   1   6         22.89         25.11         5.87 o                         
 -11   1   6         64.72         46.61         6.33 o                         
 -10   1   6          0.21         -0.10         3.43 o                         
  -9   1   6        115.29        110.16         5.72 o                         
  -8   1   6         77.26         69.94         2.61 o                         
  -7   1   6        227.20        216.82         3.94 o                         
  -6   1   6        129.45        129.04         2.49 o                         
  -5   1   6       1429.78       1462.28        18.70 o                         
  -4   1   6        743.73        710.62         9.42 o                         
  -3   1   6       4654.51       4757.89        57.25 o                         
  -2   1   6       2664.54       2542.11        25.51 o                         
  -1   1   6       6661.00       6637.32        67.84 o                         
   0   1   6       1508.76       1438.77        14.93 o                         
   1   1   6       3370.53       3383.63        36.63 o                         
   2   1   6       3143.27       3160.62        36.32 o                         
   3   1   6       2137.76       2348.01        49.90 o                         
   4   1   6        465.46        512.74        10.44 o                         
   5   1   6         57.66         70.79         3.43 o                         
   6   1   6        334.17        345.29         8.24 o                         
   7   1   6       1582.33       1562.99        28.51 o                         
   8   1   6         56.94         62.99        13.45 o                         
   9   1   6        246.34        261.78        11.57 o                         
  10   1   6        321.08        331.87        13.07 o                         
  11   1   6         23.74         29.86        12.78 o                         
  12   1   6         62.84         65.45         8.59 o                         
 -12   2   6        141.29        138.52        15.65 o                         
 -11   2   6          8.26          9.54         6.68 o                         
 -10   2   6          0.04         -5.53         5.53 o                         
  -9   2   6          6.73          3.66         2.32 o                         
  -8   2   6        510.98        520.59        10.54 o                         
  -7   2   6        150.67        156.88         6.39 o                         
  -6   2   6       1378.18       1397.62        24.56 o                         
  -5   2   6          3.42          5.57         1.05 o                         
  -4   2   6          0.03          2.35         1.05 o                         
  -3   2   6          0.08          2.08         0.37 o                         
  -2   2   6          0.03          1.48         1.81 o                         
  -1   2   6       1447.62       1416.19        17.47 o                         
   0   2   6        354.04        349.46         6.30 o                         
   1   2   6       2681.61       2799.48        43.79 o                         
   2   2   6        555.38        596.02         9.61 o                         
   3   2   6         40.06         45.74         1.68 o                         
   4   2   6        302.91        313.58         7.21 o                         
   5   2   6         43.01         40.74         2.63 o                         
   6   2   6         15.41         18.07         2.77 o                         
   7   2   6         67.23         64.77         3.70 o                         
   8   2   6        848.43        808.04        18.59 o                         
   9   2   6         39.23         30.93         6.39 o                         
  10   2   6          3.71         18.70         6.49 o                         
  11   2   6         30.60          8.21         8.78 o                         
 -12   3   6         11.04         16.22         8.21 o                         
 -11   3   6          3.41          1.72         6.49 o                         
 -10   3   6        378.81        374.00        15.46 o                         
  -9   3   6        134.21        134.72         5.92 o                         
  -8   3   6        885.09        856.96        22.06 o                         
  -7   3   6          0.05         -1.44         1.44 o                         
  -6   3   6        334.70        345.07         6.87 o                         
  -5   3   6        136.58        147.57         4.39 o                         
  -4   3   6       1034.21       1080.48        18.42 o                         
  -3   3   6        363.32        303.96         6.92 o                         
  -2   3   6       3094.91       3144.02        45.75 o                         
  -1   3   6        448.55        446.46         8.30 o                         
   0   3   6         87.13        124.34         2.83 o                         
   1   3   6        215.74        226.08         4.48 o                         
   2   3   6        188.49        209.28         4.22 o                         
   3   3   6        592.14        627.41         9.99 o                         
   4   3   6        224.58        202.53         5.37 o                         
   5   3   6       1527.45       1532.56        46.32 o                         
   6   3   6         21.34         22.90         8.97 o                         
   7   3   6        616.84        589.87        12.64 o                         
   8   3   6        527.83        540.59        15.27 o                         
   9   3   6         53.86         41.41         6.87 o                         
  10   3   6         24.84         22.33         8.78 o                         
  11   3   6          9.74         19.46        11.64 o                         
 -12   4   6        100.10         81.48        14.69 o                         
 -11   4   6          0.02          6.30         5.92 o                         
 -10   4   6          6.23          8.78         5.92 o                         
  -9   4   6         96.19        103.23         9.16 o                         
  -8   4   6        232.35        231.84         8.59 o                         
  -7   4   6        292.48        312.62         8.08 o                         
  -6   4   6       2008.31       2054.80        34.59 o                         
  -5   4   6        746.34        703.83        23.95 o                         
  -4   4   6        176.45        171.94        14.60 o                         
  -3   4   6        728.20        798.93        18.79 o                         
  -2   4   6       1000.88       1059.65        16.10 o                         
  -1   4   6       3129.97       3362.48        55.03 o                         
   0   4   6       4277.47       4268.36        80.05 o                         
   1   4   6         78.02         64.23         8.21 o                         
   2   4   6       1942.91       1908.47        46.39 o                         
   3   4   6        528.78        499.39        13.37 o                         
   4   4   6        347.18        336.91        12.12 o                         
   5   4   6         83.00         78.97         5.53 o                         
   7   4   6        564.74        498.61        26.14 o                         
   8   4   6         24.34         16.22         3.24 o                         
   9   4   6        217.06        237.95        12.02 o                         
  10   4   6        300.93        319.62        16.60 o                         
 -11   5   6         87.08         84.91        11.07 o                         
 -10   5   6         25.68         37.21         8.40 o                         
  -9   5   6       1190.97       1254.62        40.26 o                         
  -8   5   6        179.69        161.24         7.25 o                         
  -7   5   6        332.80        317.31        10.53 o                         
  -6   5   6         32.37         39.98         3.26 o                         
  -5   5   6         71.99         64.50         4.77 o                         
  -4   5   6         39.03         47.81         8.30 o                         
  -3   5   6        174.34        182.23         5.15 o                         
  -2   5   6        438.53        476.28        11.07 o                         
  -1   5   6         60.53         63.92         2.86 o                         
   0   5   6        169.20        171.54         4.77 o                         
   1   5   6        255.06        270.01         9.73 o                         
   2   5   6         65.62         70.98         7.06 o                         
   3   5   6         83.75         72.74         7.16 o                         
   4   5   6        165.72        184.33        13.36 o                         
   5   5   6        314.01        313.13        11.26 o                         
   6   5   6        437.94        478.38        13.93 o                         
   7   5   6        181.44        190.63         8.97 o                         
   8   5   6         23.57         19.27         5.92 o                         
   9   5   6        118.35         85.30        13.36 o                         
  10   5   6          4.56         -4.39         6.49 o                         
 -10   6   6         83.75         90.26        13.93 o                         
  -9   6   6          0.35          6.30         8.78 o                         
  -8   6   6        141.84        124.60         7.82 o                         
  -7   6   6        273.21        244.25        14.50 o                         
  -6   6   6        132.61        133.23        20.51 o                         
  -5   6   6         62.83         64.84         4.20 o                         
  -4   6   6          0.30          5.26         2.93 o                         
  -3   6   6         13.54         10.30         3.63 o                         
  -2   6   6          0.03          1.14         1.72 o                         
  -1   6   6          0.22          1.14         2.29 o                         
   0   6   6         71.92         79.57         4.01 o                         
   1   6   6         51.04         53.62         4.01 o                         
   2   6   6         37.98         46.37         4.77 o                         
   3   6   6         80.65         86.44         9.54 o                         
   4   6   6         67.83         68.12         6.87 o                         
   5   6   6          5.91         11.07         4.58 o                         
   6   6   6        648.78        678.93        18.13 o                         
   7   6   6        198.15        196.54         8.97 o                         
   8   6   6          8.87          7.06         5.92 o                         
   9   6   6          0.26         -1.72         6.68 o                         
  -9   7   6          0.97        -10.88        10.88 o                         
  -8   7   6         32.71         42.93        10.11 o                         
  -7   7   6        159.04        133.38        11.07 o                         
  -6   7   6         54.32         66.40         7.06 o                         
  -5   7   6        347.68        338.13        16.22 o                         
  -4   7   6         30.93         26.48         5.72 o                         
  -3   7   6        421.09        432.01        13.36 o                         
  -2   7   6        360.13        381.83        11.64 o                         
  -1   7   6        577.81        579.13        16.03 o                         
   0   7   6        334.09        310.46        13.17 o                         
   1   7   6        150.48        146.74         9.73 o                         
   2   7   6         66.51         65.45         5.72 o                         
   3   7   6          4.59          6.11         3.82 o                         
   4   7   6          7.38          1.53         4.39 o                         
   5   7   6          3.80          4.58         4.39 o                         
   6   7   6        154.32        155.71        11.07 o                         
   8   7   6         22.19        -11.64        11.64 o                         
  -7   8   6          8.33         -5.92         7.06 o                         
  -6   8   6        495.11        479.52        18.89 o                         
  -5   8   6        196.77        206.85        12.21 o                         
  -4   8   6        136.26        146.66        10.59 o                         
  -3   8   6         89.85        101.90         9.92 o                         
  -2   8   6         80.99         77.47         7.82 o                         
  -1   8   6         48.41         35.49         8.97 o                         
   0   8   6        339.68        372.09        22.90 o                         
   1   8   6        490.89        492.31        26.71 o                         
   2   8   6         33.09         28.43         6.11 o                         
   3   8   6        595.51        551.84        14.88 o                         
   4   8   6         47.00         54.76         5.92 o                         
   5   8   6        118.45        117.16         8.97 o                         
   6   8   6         44.64         40.26         8.97 o                         
  -4   9   6         23.81          6.49         7.25 o                         
  -3   9   6        393.36        415.03        32.25 o                         
  -2   9   6         13.38         40.83        15.65 o                         
  -1   9   6         34.12         40.83        12.02 o                         
   0   9   6          3.38         -0.57        10.30 o                         
   1   9   6        335.30        354.16        17.94 o                         
   2   9   6          0.02          5.92         6.68 o                         
   3   9   6          1.60         -9.54         9.54 o                         
 -13   1   7          1.32          7.25         9.54 o                         
 -12   1   7         13.25         17.99         5.29 o                         
 -11   1   7         25.10         36.01         6.68 o                         
 -10   1   7         51.33         32.21         5.92 o                         
  -9   1   7        241.56        248.11        13.26 o                         
  -8   1   7        221.98        198.42         5.92 o                         
  -7   1   7        263.31        272.98         5.96 o                         
  -6   1   7        569.38        549.20        10.37 o                         
  -5   1   7       3346.57       3338.69        59.71 o                         
  -4   1   7         32.67         19.03         0.98 o                         
  -3   1   7         40.49         48.23         1.13 o                         
  -2   1   7       2882.39       2872.08        30.13 o                         
  -1   1   7        406.08        411.16         4.63 o                         
   0   1   7        873.73        845.13         9.30 o                         
   1   1   7        609.60        567.11         7.14 o                         
   2   1   7       1362.24       1465.61        17.90 o                         
   3   1   7        966.12        856.60        12.69 o                         
   4   1   7       1519.66       1490.48        34.56 o                         
   5   1   7        317.47        327.44         9.73 o                         
   6   1   7        285.07        296.48         8.16 o                         
   7   1   7        863.89        865.74        17.35 o                         
   8   1   7         43.09         44.65         6.11 o                         
   9   1   7         13.10         12.98        10.49 o                         
  10   1   7        152.86        136.54         7.15 o                         
  11   1   7          2.46          4.96         8.40 o                         
 -12   2   7        173.01        174.12         9.89 o                         
 -11   2   7        378.55        417.32        16.41 o                         
 -10   2   7         83.76         74.59         6.45 o                         
  -9   2   7        466.91        473.38        20.61 o                         
  -8   2   7          4.17          0.60         1.96 o                         
  -7   2   7         77.08         63.92         5.06 o                         
  -6   2   7       1829.09       1929.54        32.62 o                         
  -5   2   7         17.86         32.94         2.48 o                         
  -4   2   7          5.43          8.12         0.81 o                         
  -3   2   7       2749.48       2972.95        39.79 o                         
  -2   2   7        459.14        416.81         6.77 o                         
  -1   2   7        499.61        459.32         5.85 o                         
   0   2   7        444.18        411.88        14.12 o                         
   1   2   7       3139.05       2991.91        34.58 o                         
   2   2   7        115.68        140.39         5.72 o                         
   3   2   7        265.70        291.64         7.25 o                         
   4   2   7        155.72        155.60        15.17 o                         
   5   2   7          4.31          3.77         1.07 o                         
   6   2   7       2287.60       2357.91        62.13 o                         
   7   2   7        343.66        334.37        10.35 o                         
   8   2   7         69.04         72.51         7.73 o                         
   9   2   7        102.52        108.44         9.73 o                         
  10   2   7         88.15         87.20         8.01 o                         
  11   2   7         47.12         47.13        10.30 o                         
 -12   3   7        179.75        194.44        15.07 o                         
 -11   3   7          3.90          5.92         4.96 o                         
 -10   3   7         90.24         99.42         7.44 o                         
  -9   3   7         21.55         14.50         4.96 o                         
  -8   3   7         19.33         28.37         2.47 o                         
  -7   3   7        710.44        731.57        15.13 o                         
  -6   3   7         93.32         90.46         2.97 o                         
  -5   3   7        123.04        120.11         3.82 o                         
  -4   3   7       1957.94       1907.03        45.80 o                         
  -3   3   7        165.86        147.92         8.68 o                         
  -2   3   7       3091.83       3390.03        48.96 o                         
  -1   3   7       1445.22       1594.48        22.45 o                         
   0   3   7          3.14          7.62         1.28 o                         
   1   3   7        195.49        183.93         8.11 o                         
   2   3   7        161.65        143.55         3.49 o                         
   3   3   7         39.32         34.36         2.49 o                         
   4   3   7        630.78        649.59        38.74 o                         
   5   3   7        512.17        479.21        15.90 o                         
   6   3   7          0.10          1.45         2.67 o                         
   7   3   7        554.15        557.75        19.37 o                         
   8   3   7        386.20        362.17        11.26 o                         
   9   3   7          2.54         10.30         5.53 o                         
  10   3   7         15.06         25.95         6.68 o                         
  11   3   7         69.44         73.85         8.78 o                         
 -11   4   7          0.39         -2.86         5.53 o                         
 -10   4   7         58.65         68.12         6.68 o                         
  -9   4   7        157.03        139.49         9.92 o                         
  -8   4   7        282.78        261.04         9.54 o                         
  -7   4   7          0.86          2.19         2.11 o                         
  -6   4   7          1.68          3.09         1.24 o                         
  -5   4   7         23.07         16.41         2.67 o                         
  -4   4   7         39.11         39.58         9.54 o                         
  -3   4   7        116.51        112.22         3.93 o                         
  -2   4   7       1695.22       1750.18        37.21 o                         
  -1   4   7       3475.63       3680.91        73.18 o                         
   0   4   7       1850.59       1973.06        39.32 o                         
   1   4   7       2125.66       2319.06        45.63 o                         
   2   4   7         12.24         14.52         2.55 o                         
   3   4   7         22.53         26.51         3.53 o                         
   4   4   7        289.41        289.94        13.55 o                         
   5   4   7        140.34        140.44        10.69 o                         
   6   4   7        548.39        569.02        25.57 o                         
   7   4   7         22.61         13.17         4.77 o                         
   8   4   7         54.51         58.20         6.68 o                         
   9   4   7         50.37         42.17         6.11 o                         
  10   4   7         29.62         37.59         7.25 o                         
 -11   5   7         65.63         64.31        11.26 o                         
 -10   5   7          0.28         -1.53        10.11 o                         
  -9   5   7        187.57        174.98        11.64 o                         
  -8   5   7        369.12        373.43        12.02 o                         
  -7   5   7        189.89        192.63         6.21 o                         
  -6   5   7          0.14          0.86         2.25 o                         
  -5   5   7        415.12        388.93        10.06 o                         
  -4   5   7        620.36        573.30        15.57 o                         
  -3   5   7        239.01        257.57         7.09 o                         
  -2   5   7        862.98        899.32        17.17 o                         
  -1   5   7         10.29         11.64         1.53 o                         
   0   5   7          0.06          4.96         1.53 o                         
   1   5   7          0.15          0.57         2.67 o                         
   2   5   7        456.65        451.66        16.03 o                         
   3   5   7        167.84        154.57        23.38 o                         
   4   5   7         75.08         71.17         8.21 o                         
   5   5   7         15.30         31.29         5.15 o                         
   6   5   7        569.77        583.71        19.65 o                         
   7   5   7          1.43         -0.19         4.20 o                         
   8   5   7          0.22          0.38         7.06 o                         
   9   5   7         59.89         62.40        12.21 o                         
  10   5   7          2.11         13.17         7.82 o                         
 -10   6   7        161.83        154.56        20.42 o                         
  -9   6   7          9.48         13.74         8.40 o                         
  -8   6   7        103.26        108.96        10.69 o                         
  -7   6   7       1078.56       1109.22        27.67 o                         
  -6   6   7          6.35          5.16         3.72 o                         
  -5   6   7         38.10         39.99         3.46 o                         
  -4   6   7          0.29          4.89         2.61 o                         
  -3   6   7        244.42        234.32         8.78 o                         
  -2   6   7         76.39         59.53         4.39 o                         
  -1   6   7        576.13        593.25        13.36 o                         
   0   6   7         71.90         79.76         4.01 o                         
   1   6   7       1214.45       1216.27        26.91 o                         
   2   6   7         68.45         78.24         7.82 o                         
   3   6   7        102.07        113.73        12.21 o                         
   4   6   7        114.90        106.29         7.63 o                         
   5   6   7        684.89        687.71        22.71 o                         
   6   6   7        179.39        174.41         8.01 o                         
   7   6   7        129.26        141.59         8.59 o                         
   8   6   7         11.98          5.72         7.25 o                         
   9   6   7         51.05         65.07         9.92 o                         
  -9   7   7        101.00         96.94        16.79 o                         
  -8   7   7         18.17         12.40        10.11 o                         
  -7   7   7         11.38         12.59         5.53 o                         
  -6   7   7         60.29         67.74         7.25 o                         
  -5   7   7        108.13        101.90         6.11 o                         
  -4   7   7        203.75        200.27         7.40 o                         
  -3   7   7        125.64        130.52         6.68 o                         
  -2   7   7        587.14        590.20        20.61 o                         
  -1   7   7         95.53         92.55         5.15 o                         
   0   7   7         95.49         88.54         6.30 o                         
   1   7   7        258.08        234.90        11.07 o                         
   2   7   7        611.86        632.37        17.94 o                         
   3   7   7         76.97         76.14         5.72 o                         
   4   7   7        476.62        526.66        17.94 o                         
   5   7   7         99.33        106.67         7.44 o                         
   6   7   7          0.17          4.77         5.15 o                         
   7   7   7        162.92        191.77        17.94 o                         
  -7   8   7         20.10         19.08        13.93 o                         
  -6   8   7         13.35         20.80         6.30 o                         
  -5   8   7          2.35          7.63         4.20 o                         
  -4   8   7          2.77          6.81         3.84 o                         
  -3   8   7         51.07         41.22         9.92 o                         
  -2   8   7          0.04         -2.67         5.72 o                         
  -1   8   7         55.78         27.67        11.83 o                         
   0   8   7         34.80         29.58         6.87 o                         
   1   8   7          9.94         17.17         7.63 o                         
   2   8   7        210.22        210.66        12.21 o                         
   3   8   7        142.63        153.04        16.98 o                         
   4   8   7         46.42         46.75         5.92 o                         
   5   8   7          7.50          8.78         6.68 o                         
   6   8   7          5.76        -11.45        11.45 o                         
  -4   9   7         32.16         20.99         7.44 o                         
  -3   9   7         10.51          5.15        10.11 o                         
  -2   9   7        425.40        428.00        29.20 o                         
  -1   9   7          1.53          1.14        12.98 o                         
   0   9   7          0.01          7.06        10.49 o                         
   1   9   7        136.81        139.11        10.88 o                         
   2   9   7          7.99          2.67         5.92 o                         
 -13   0   8         19.64         23.09        10.69 o                         
 -11   0   8         38.64         48.47         9.35 o                         
 -10   0   8        924.94        876.04        26.71 o                         
  -9   0   8        366.22        370.19        20.99 o                         
  -8   0   8         36.86         33.01         1.72 o                         
  -7   0   8         60.85         67.55         9.16 o                         
  -6   0   8          0.94          3.43         2.29 o                         
  -5   0   8         57.80         50.76         2.86 o                         
  -4   0   8       2442.71       2564.77        42.17 o                         
  -3   0   8        203.60        199.79         3.63 o                         
  -2   0   8       1664.75       1725.94        28.43 o                         
  -1   0   8       1493.91       1440.10        26.52 o                         
   0   0   8          4.54          9.35         1.34 o                         
   1   0   8      12469.12      12658.05       233.37 o                         
   2   0   8        851.76        987.67        22.13 o                         
   3   0   8        380.48        345.00        11.45 o                         
   4   0   8        224.21        224.21         8.40 o                         
   5   0   8       4799.30       4652.69       278.40 o                         
   6   0   8       2718.09       2676.97        86.06 o                         
   7   0   8          9.44         16.79         2.86 o                         
   8   0   8          7.32          9.54         2.67 o                         
   9   0   8          7.95         12.78         5.53 o                         
  10   0   8        298.98        349.39        15.07 o                         
  11   0   8         75.00        113.73        16.03 o                         
 -13   1   8         37.03         41.02         9.85 o                         
 -12   1   8          2.01          4.01         6.49 o                         
 -11   1   8          5.35         12.30         5.46 o                         
 -10   1   8         58.15         47.18         4.99 o                         
  -9   1   8        126.10        100.13         7.70 o                         
  -8   1   8         31.86         27.32         2.19 o                         
  -7   1   8        530.68        534.75        13.26 o                         
  -6   1   8         47.41         42.08         1.59 o                         
  -5   1   8        471.44        434.49         9.06 o                         
  -4   1   8         57.52         77.51         1.79 o                         
  -3   1   8         14.85         19.08         1.81 o                         
  -2   1   8        933.17        918.80        10.40 o                         
  -1   1   8       2084.92       2200.23        24.02 o                         
   0   1   8        931.51        925.42        10.54 o                         
   1   1   8        612.04        590.80         7.88 o                         
   2   1   8       9417.75       9546.40       128.45 o                         
   3   1   8         50.25         28.34         3.24 o                         
   4   1   8       1043.81       1083.46        29.77 o                         
   5   1   8          9.48         14.15         1.44 o                         
   6   1   8         12.85         10.08         2.15 o                         
   7   1   8        454.53        435.17         9.42 o                         
   8   1   8          7.86          8.34         2.67 o                         
   9   1   8        316.42        321.27        13.64 o                         
  10   1   8         79.34         69.15         6.04 o                         
  11   1   8         71.59         74.61         8.78 o                         
 -12   2   8          2.98          8.01         5.92 o                         
 -11   2   8         18.22         25.95         6.11 o                         
 -10   2   8         25.32         15.65         4.96 o                         
  -9   2   8         12.06          6.87         7.06 o                         
  -8   2   8        410.15        400.20        11.54 o                         
  -7   2   8          0.02          2.23         1.02 o                         
  -6   2   8        857.34        845.90        13.47 o                         
  -5   2   8         27.79         27.79         1.28 o                         
  -4   2   8         84.25        117.32         2.89 o                         
  -3   2   8          0.31          0.37         1.05 o                         
  -2   2   8        948.05       1091.03        13.76 o                         
  -1   2   8       1701.02       1773.52        18.88 o                         
   0   2   8          1.11          1.64         1.24 o                         
   1   2   8        238.42        261.01         3.71 o                         
   2   2   8        411.71        468.20         8.12 o                         
   3   2   8         90.80         90.90         7.63 o                         
   4   2   8          0.80          0.19         1.02 o                         
   5   2   8         68.56         71.94         2.86 o                         
   6   2   8          9.56          7.14         2.86 o                         
   7   2   8        383.02        346.60        13.55 o                         
   8   2   8         11.26          8.70         3.63 o                         
   9   2   8          0.91         -4.70         4.70 o                         
  10   2   8        161.15        156.09         9.54 o                         
  11   2   8          1.49         -8.78         9.35 o                         
 -12   3   8        110.41        123.46        10.11 o                         
 -11   3   8          5.47         11.64         6.68 o                         
 -10   3   8        181.02        202.84        10.11 o                         
  -9   3   8          6.29         -3.24         4.96 o                         
  -8   3   8        395.51        384.44        10.12 o                         
  -7   3   8       4024.98       4115.21        68.58 o                         
  -6   3   8        245.73        223.41         4.92 o                         
  -5   3   8       1299.66       1264.83        30.91 o                         
  -4   3   8         21.16         16.22         2.48 o                         
  -3   3   8       1032.93       1086.10        17.52 o                         
  -2   3   8        448.04        434.68         7.48 o                         
  -1   3   8       1731.27       1942.93        26.82 o                         
   0   3   8       2522.90       2702.70        42.74 o                         
   1   3   8         28.37         25.38         1.51 o                         
   2   3   8        148.06        155.59         4.21 o                         
   3   3   8         20.98         30.58         4.58 o                         
   4   3   8        132.22        164.77         6.53 o                         
   5   3   8         94.22        102.28         3.82 o                         
   6   3   8        127.04        125.11         4.31 o                         
   7   3   8        251.63        246.92        10.88 o                         
   8   3   8        593.99        673.97        32.44 o                         
   9   3   8          2.76         -2.67         4.58 o                         
  10   3   8        275.59        311.41        17.17 o                         
  11   3   8         15.23         21.94         7.44 o                         
 -11   4   8         89.36         93.31         8.78 o                         
 -10   4   8        568.13        544.97        17.75 o                         
  -9   4   8          5.00          9.92         6.87 o                         
  -8   4   8          4.45          0.53         3.14 o                         
  -7   4   8        336.76        351.35        23.09 o                         
  -6   4   8         21.64         17.57         2.47 o                         
  -5   4   8        591.84        603.75        15.84 o                         
  -4   4   8        328.23        326.73         8.54 o                         
  -3   4   8        778.94        764.16        15.33 o                         
  -2   4   8        399.51        351.18         7.65 o                         
  -1   4   8       1048.50       1033.87        17.69 o                         
   0   4   8        158.71        164.92         8.49 o                         
   1   4   8        577.75        614.13        14.50 o                         
   2   4   8          0.12          2.58         2.67 o                         
   3   4   8       1555.25       1601.64        34.37 o                         
   4   4   8         31.58         22.83         3.43 o                         
   5   4   8        357.55        353.01        12.98 o                         
   6   4   8        458.90        395.37        20.99 o                         
   8   4   8         50.68         47.32         7.06 o                         
   9   4   8         12.94          4.39         5.72 o                         
  10   4   8          8.89         11.45         7.63 o                         
 -11   5   8         74.15        100.56        11.64 o                         
 -10   5   8          2.33         -7.25         7.25 o                         
  -9   5   8        192.38        204.17        13.93 o                         
  -8   5   8         39.79         53.24         8.40 o                         
  -7   5   8       1600.77       1626.35        33.83 o                         
  -6   5   8        154.24        145.82        13.17 o                         
  -5   5   8        659.61        624.96        13.64 o                         
  -4   5   8        214.01        191.22         6.09 o                         
  -3   5   8        181.88        187.46         9.06 o                         
  -2   5   8         65.86         63.54         1.91 o                         
  -1   5   8         42.73         43.96         2.67 o                         
   0   5   8         15.57         10.88         2.10 o                         
   1   5   8         81.65         77.47         4.01 o                         
   2   5   8         56.22         58.01         9.35 o                         
   3   5   8         62.52         48.66         7.63 o                         
   4   5   8          1.00         -3.82         3.82 o                         
   5   5   8          0.86          6.11         4.20 o                         
   6   5   8          9.56          8.59         4.77 o                         
   7   5   8         28.48         27.10         6.30 o                         
   8   5   8        609.41        618.63        32.82 o                         
   9   5   8         13.22          9.16         7.06 o                         
 -10   6   8         25.15         20.99        11.64 o                         
  -9   6   8         46.46         27.48         9.92 o                         
  -8   6   8        188.73        177.27        15.84 o                         
  -7   6   8         33.60         28.05         4.96 o                         
  -6   6   8         13.11          5.93         3.25 o                         
  -5   6   8        158.29        193.30         8.40 o                         
  -4   6   8        186.76        174.28        12.31 o                         
  -3   6   8         91.66         88.58         4.55 o                         
  -2   6   8         94.30         95.22         5.34 o                         
  -1   6   8        334.84        330.11         8.59 o                         
   0   6   8        196.72        211.62         8.01 o                         
   1   6   8        998.01       1049.30        26.14 o                         
   2   6   8        267.35        256.46        16.03 o                         
   3   6   8        433.01        387.55        21.18 o                         
   4   6   8          0.11          6.68         4.96 o                         
   5   6   8         78.83         68.12         6.87 o                         
   6   6   8         10.01          4.77         4.96 o                         
   7   6   8         50.12         31.68         6.68 o                         
  -8   7   8        177.91        206.65        18.70 o                         
  -7   7   8         32.02         30.34         5.53 o                         
  -6   7   8          3.70          6.49         5.15 o                         
  -5   7   8         95.09         94.14         8.78 o                         
  -4   7   8          9.82         20.03        12.40 o                         
  -3   7   8          4.84          2.48         5.34 o                         
  -2   7   8        123.90        116.40         7.82 o                         
  -1   7   8        351.05        373.62        14.88 o                         
   0   7   8          7.28          9.73         7.25 o                         
   1   7   8       1084.30       1068.39        38.35 o                         
   2   7   8         21.35         22.71         5.53 o                         
   3   7   8        506.24        542.11        17.75 o                         
   4   7   8          6.09          7.82         7.44 o                         
   5   7   8         23.84         12.98         6.30 o                         
   6   7   8         12.49         12.02         5.72 o                         
   7   7   8         17.09         27.67         7.44 o                         
  -7   8   8         23.96         10.49         9.92 o                         
  -6   8   8          0.15         -1.91         4.96 o                         
  -5   8   8         30.24         26.91         5.15 o                         
  -4   8   8        246.43        285.33        10.81 o                         
  -3   8   8        319.57        414.45        24.23 o                         
  -2   8   8         87.66         94.26         8.78 o                         
  -1   8   8        242.14        220.78        17.94 o                         
   0   8   8         10.71         14.12         8.21 o                         
   1   8   8         16.63         18.89         6.11 o                         
   2   8   8         17.52         20.42         6.49 o                         
   3   8   8        291.48        274.59        24.42 o                         
   4   8   8         33.87         20.42         6.49 o                         
   5   8   8        427.37        402.82        17.56 o                         
  -3   9   8        300.73        293.69        16.00 o                         
  -2   9   8          5.19         11.45        10.69 o                         
  -1   9   8         74.88         91.21        10.49 o                         
   0   9   8         81.07        104.76        15.07 o                         
   1   9   8         38.58         35.11        10.49 o                         
   2   9   8        357.52        337.36        26.71 o                         
 -13   1   9        146.23        146.93        12.78 o                         
 -12   1   9        141.06        153.99         9.92 o                         
 -11   1   9          1.52         -0.65         4.28 o                         
 -10   1   9         31.54         37.15         6.68 o                         
  -9   1   9         75.83         84.70         4.83 o                         
  -8   1   9       3166.26       3126.59        84.72 o                         
  -7   1   9          2.13          2.42         0.92 o                         
  -6   1   9         67.08         69.53         4.39 o                         
  -5   1   9        207.59        235.30         4.83 o                         
  -4   1   9        101.84        118.14         3.15 o                         
  -3   1   9        166.87        150.96         2.25 o                         
  -2   1   9       1016.11       1052.61        12.03 o                         
  -1   1   9         19.55         36.31         1.14 o                         
   0   1   9       1177.27       1187.81        14.32 o                         
   1   1   9       4033.99       4339.41        51.68 o                         
   2   1   9        487.97        509.35         8.38 o                         
   3   1   9       1428.31       1509.06        26.78 o                         
   4   1   9          1.29          2.29         2.10 o                         
   5   1   9        273.15        272.54         8.00 o                         
   6   1   9        848.53        862.01        16.27 o                         
   7   1   9        849.87        825.38        15.44 o                         
   8   1   9         16.58         13.18         3.26 o                         
   9   1   9        344.44        344.33        14.67 o                         
  10   1   9          1.96          7.49         5.34 o                         
  11   1   9        166.05        172.88        11.83 o                         
 -12   2   9        131.18        120.02        10.49 o                         
 -11   2   9         59.20         74.23         7.44 o                         
 -10   2   9         36.95         54.38         7.82 o                         
  -9   2   9         32.29         55.91         8.01 o                         
  -8   2   9        650.03        650.47        14.56 o                         
  -7   2   9         33.19         35.14         1.35 o                         
  -6   2   9        765.10        821.27        12.13 o                         
  -5   2   9         95.07         83.96         5.06 o                         
  -4   2   9       2760.30       2883.28        48.69 o                         
  -3   2   9         19.19          5.55         1.81 o                         
  -2   2   9         29.16         31.31         1.08 o                         
  -1   2   9        347.62        394.29         4.99 o                         
   0   2   9        739.84        680.89         7.54 o                         
   1   2   9       1083.81       1101.41        13.93 o                         
   2   2   9        819.78        752.89        10.97 o                         
   3   2   9        357.91        312.89         6.51 o                         
   4   2   9       2197.68       2134.04        50.38 o                         
   5   2   9        271.86        310.08         8.01 o                         
   6   2   9        418.02        367.17        10.71 o                         
   7   2   9        132.78        131.77         7.65 o                         
   8   2   9        151.69        162.32         8.01 o                         
   9   2   9         20.07         28.96         4.87 o                         
  10   2   9         64.91         62.59         8.01 o                         
  11   2   9         19.14         33.77         8.97 o                         
 -12   3   9         27.43         25.38         6.87 o                         
 -11   3   9        142.37        152.65        10.30 o                         
 -10   3   9         60.04         63.54         6.49 o                         
  -9   3   9        274.42        282.60        11.26 o                         
  -8   3   9          5.38          0.84         2.14 o                         
  -7   3   9        449.36        448.85        10.68 o                         
  -6   3   9         14.39         11.87         2.48 o                         
  -5   3   9          0.02         -0.38         1.34 o                         
  -4   3   9         26.69         25.76         2.86 o                         
  -3   3   9        376.27        378.44        25.76 o                         
  -2   3   9        461.64        447.79        20.04 o                         
  -1   3   9        902.55        835.85        24.71 o                         
   0   3   9        153.55        152.51         4.87 o                         
   1   3   9          3.77          1.59         1.19 o                         
   2   3   9        245.10        267.22         6.68 o                         
   3   3   9         39.01         30.10         2.93 o                         
   4   3   9         54.08         50.49         3.64 o                         
   5   3   9        347.45        356.82        10.09 o                         
   6   3   9          0.05          0.72         1.73 o                         
   7   3   9        731.46        721.67        30.15 o                         
   8   3   9         10.08          2.10         7.63 o                         
   9   3   9        235.32        255.89        12.59 o                         
  10   3   9         37.84         36.83         6.68 o                         
 -11   4   9          2.79          1.14         5.92 o                         
 -10   4   9          0.18          3.05         5.34 o                         
  -9   4   9          5.54          9.73         7.25 o                         
  -8   4   9        161.98        156.32        16.03 o                         
  -7   4   9        927.15        916.81        22.47 o                         
  -6   4   9       1447.02       1353.87        29.95 o                         
  -5   4   9         96.93        106.67         4.39 o                         
  -4   4   9          4.82          4.70         2.00 o                         
  -3   4   9         15.85         17.11         2.33 o                         
  -2   4   9         38.87         39.67         5.72 o                         
  -1   4   9        213.17        220.43         5.18 o                         
   0   4   9         19.10         14.06         2.10 o                         
   1   4   9         16.21         20.79         2.15 o                         
   2   4   9          1.28          2.68         2.48 o                         
   3   4   9          1.57          0.99         0.95 o                         
   4   4   9          1.94          3.10         3.34 o                         
   5   4   9          5.67         10.49         4.58 o                         
   6   4   9          2.88          5.92         9.16 o                         
   7   4   9         71.17         55.72         9.54 o                         
   8   4   9        549.72        563.48        20.99 o                         
   9   4   9         29.22         16.79         8.78 o                         
  10   4   9          0.60         -4.20         6.87 o                         
 -11   5   9         16.14         -2.86         8.59 o                         
 -10   5   9        182.70        208.56        14.50 o                         
  -9   5   9        171.99        187.19        11.83 o                         
  -8   5   9         97.25         95.98         9.35 o                         
  -7   5   9         73.73         84.72         9.06 o                         
  -6   5   9        334.60        333.75         9.56 o                         
  -5   5   9         22.74         24.26         2.77 o                         
  -4   5   9         21.17         30.51         3.18 o                         
  -3   5   9         89.60         79.79         3.94 o                         
  -2   5   9        676.81        672.95        14.21 o                         
  -1   5   9        263.67        282.17        11.74 o                         
   0   5   9         90.35        102.14         4.24 o                         
   1   5   9       1058.80       1045.87        26.33 o                         
   2   5   9         17.18         17.94         4.20 o                         
   3   5   9         35.10         36.06         5.34 o                         
   4   5   9         61.09         57.44         6.30 o                         
   5   5   9         92.12         98.84         7.63 o                         
   6   5   9         24.80         22.13         5.72 o                         
   7   5   9         13.44         13.55        11.07 o                         
   8   5   9        128.70        139.49        15.07 o                         
   9   5   9          0.07         -5.34         5.34 o                         
 -10   6   9          0.05         -2.29        10.49 o                         
  -9   6   9          0.58          3.63         7.63 o                         
  -8   6   9        150.25        147.31        12.59 o                         
  -7   6   9         19.91         18.89         4.58 o                         
  -6   6   9        947.80        954.28        24.81 o                         
  -5   6   9        350.78        365.22        10.49 o                         
  -4   6   9        100.08        116.60         5.63 o                         
  -3   6   9        205.05        207.05        10.02 o                         
  -2   6   9        157.31        188.53         6.87 o                         
  -1   6   9       2612.64       2628.89        53.81 o                         
   0   6   9       2177.63       2150.32        52.86 o                         
   1   6   9        272.55        262.76        13.74 o                         
   2   6   9          7.52         -8.40         8.40 o                         
   3   6   9        424.30        420.18        23.28 o                         
   4   6   9        152.52        154.56         9.35 o                         
   5   6   9        123.52        135.10        11.64 o                         
   6   6   9        231.10        233.18        12.40 o                         
   7   6   9        150.36        182.61        18.32 o                         
   8   6   9          0.47         -6.30         8.21 o                         
  -8   7   9         33.81         33.39        10.30 o                         
  -7   7   9        131.23        128.42         9.92 o                         
  -6   7   9         18.89         23.28         4.39 o                         
  -5   7   9        230.39        224.46         7.51 o                         
  -4   7   9         54.28         51.82         4.93 o                         
  -3   7   9        242.64        224.82         8.00 o                         
  -2   7   9        234.66        214.10         8.59 o                         
  -1   7   9        197.16        200.74        10.11 o                         
   0   7   9          0.20          3.24         6.30 o                         
   1   7   9        522.62        579.51        28.05 o                         
   2   7   9          8.68          6.49         4.01 o                         
   3   7   9         16.87         12.98         4.96 o                         
   4   7   9        139.33        141.20         9.92 o                         
   5   7   9         17.46         17.17         6.49 o                         
   6   7   9         77.90         75.95         7.82 o                         
   7   7   9          9.84          8.01         5.72 o                         
  -6   8   9         11.77         12.02         4.96 o                         
  -5   8   9          6.27          3.82         4.77 o                         
  -4   8   9        101.16         89.11         8.01 o                         
  -3   8   9        128.82        117.20         9.78 o                         
  -2   8   9        122.72        112.96         9.54 o                         
  -1   8   9          0.00         -1.14        10.69 o                         
   0   8   9        122.95        120.21        15.27 o                         
   1   8   9         32.92         28.24        12.59 o                         
   2   8   9         12.94          1.53         8.01 o                         
   3   8   9         53.68         56.29         8.97 o                         
   4   8   9          3.80          1.72         6.30 o                         
   5   8   9         16.60         10.69         7.63 o                         
  -3   9   9          7.05         10.53         5.97 o                         
  -2   9   9         26.59         21.37         8.59 o                         
  -1   9   9        126.01        133.76        11.26 o                         
   0   9   9        151.21        131.28        11.45 o                         
   1   9   9         62.70         52.67         9.16 o                         
 -12   0  10        561.28        607.75        28.24 o                         
 -11   0  10        479.34        514.63        17.94 o                         
 -10   0  10        333.70        306.83        12.40 o                         
  -9   0  10        832.24        897.03        22.13 o                         
  -8   0  10        184.91        155.52         8.21 o                         
  -7   0  10        665.77        648.59        20.42 o                         
  -6   0  10        911.27        885.77        19.65 o                         
  -5   0  10        331.79        291.95        11.07 o                         
  -4   0  10        641.93        728.92        29.00 o                         
  -3   0  10       1807.93       1993.47        34.16 o                         
  -2   0  10         53.72         78.04         2.67 o                         
  -1   0  10       2538.18       2672.20        47.70 o                         
   0   0  10       1400.66       1476.73        32.82 o                         
   1   0  10       1067.72        987.86        18.13 o                         
   2   0  10         21.01         35.49         2.10 o                         
   3   0  10        122.03        108.57         7.44 o                         
   4   0  10          4.31          6.87         2.86 o                         
   5   0  10       1515.91       1516.81        48.47 o                         
   6   0  10       2386.17       2294.96        70.22 o                         
   7   0  10        792.02        858.10        38.93 o                         
   8   0  10        769.86        762.31        24.04 o                         
   9   0  10          0.47         -4.58         4.58 o                         
  10   0  10        125.04        133.95        10.11 o                         
  11   0  10        241.17        236.04        20.99 o                         
 -13   1  10         94.81         86.06        17.36 o                         
 -12   1  10        167.01        148.91         8.00 o                         
 -11   1  10          3.37          4.43         3.89 o                         
 -10   1  10        685.90        691.16        14.99 o                         
  -9   1  10        181.28        209.44        16.60 o                         
  -8   1  10        276.70        250.94         9.12 o                         
  -7   1  10          0.05         -1.85         2.11 o                         
  -6   1  10          2.99          2.96         0.87 o                         
  -5   1  10          0.65         -1.59         2.86 o                         
  -4   1  10        144.92        121.99         2.93 o                         
  -3   1  10          5.37         12.25         0.87 o                         
  -2   1  10       2682.73       2792.73        33.87 o                         
  -1   1  10       1384.20       1570.73        19.82 o                         
   0   1  10         72.38         68.56         1.79 o                         
   1   1  10          0.06          1.80         1.09 o                         
   2   1  10        457.85        426.31         8.70 o                         
   3   1  10         57.33         55.64         3.15 o                         
   4   1  10       1795.78       1841.72        51.58 o                         
   5   1  10        203.88        178.46         7.92 o                         
   6   1  10         16.66         13.31         2.19 o                         
   7   1  10         98.92         96.24         8.78 o                         
   8   1  10         40.77         37.40         4.96 o                         
   9   1  10          1.65          2.73         3.98 o                         
  10   1  10          0.76         -1.53         6.68 o                         
  11   1  10        131.25        144.45        11.45 o                         
 -12   2  10         93.04         95.03         8.59 o                         
 -11   2  10         37.99         41.22         6.87 o                         
 -10   2  10         39.99         36.64         7.06 o                         
  -9   2  10        432.70        442.27        38.83 o                         
  -8   2  10        890.62        827.81        37.69 o                         
  -7   2  10         12.14          9.11         1.72 o                         
  -6   2  10         16.46         12.16         0.83 o                         
  -5   2  10        384.32        387.63         9.25 o                         
  -4   2  10        463.03        475.14        12.88 o                         
  -3   2  10         41.20         50.09         2.16 o                         
  -2   2  10       1887.08       1960.06        22.22 o                         
  -1   2  10         91.30         91.02         2.02 o                         
   0   2  10        183.47        193.20         2.82 o                         
   1   2  10        289.89        304.14         4.53 o                         
   2   2  10        125.75        129.89         2.89 o                         
   3   2  10        403.35        407.38         7.93 o                         
   4   2  10         61.56         59.80         3.16 o                         
   5   2  10        392.41        386.90        11.05 o                         
   6   2  10        638.28        607.44        14.21 o                         
   7   2  10        166.75        150.55         5.38 o                         
   8   2  10          3.54          6.02         3.15 o                         
   9   2  10         66.35         58.01         7.63 o                         
  10   2  10         67.10         69.27        15.07 o                         
 -12   3  10        129.19        127.08        12.78 o                         
 -11   3  10         30.76         47.13         8.01 o                         
 -10   3  10          0.64          2.10         5.34 o                         
  -9   3  10         31.94         34.30         8.49 o                         
  -8   3  10        131.89        116.22         5.80 o                         
  -7   3  10         68.48         66.22         3.01 o                         
  -6   3  10          6.56         10.26         0.85 o                         
  -5   3  10       2038.55       1981.45        38.55 o                         
  -4   3  10        905.24        844.37        18.51 o                         
  -3   3  10         36.52         30.72         2.67 o                         
  -2   3  10        474.73        440.51         8.16 o                         
  -1   3  10       1382.99       1424.33        22.97 o                         
   0   3  10        489.47        445.08         8.52 o                         
   1   3  10         37.13         56.58         3.15 o                         
   2   3  10         15.31         15.17         3.15 o                         
   3   3  10        592.77        594.17        20.11 o                         
   4   3  10          3.98          1.26         4.10 o                         
   5   3  10          9.69         10.30         2.10 o                         
   6   3  10          0.20          4.79         5.25 o                         
   7   3  10        100.21         92.93         7.06 o                         
   8   3  10         72.87         82.43         6.11 o                         
   9   3  10          1.20          0.76         5.92 o                         
  10   3  10         64.05         69.65         8.01 o                         
 -11   4  10         17.68         33.77         7.06 o                         
 -10   4  10         11.42         10.88         5.72 o                         
  -9   4  10        535.65        532.00        20.42 o                         
  -8   4  10         93.85        116.96        21.37 o                         
  -7   4  10        579.14        563.75        14.34 o                         
  -6   4  10          0.48         -1.96         1.96 o                         
  -5   4  10         20.07         26.14         2.67 o                         
  -4   4  10          1.75          2.10         4.58 o                         
  -3   4  10         47.67         60.22         9.25 o                         
  -2   4  10        261.93        266.87         8.49 o                         
  -1   4  10       1397.20       1352.49        24.32 o                         
   0   4  10        722.61        705.15        22.04 o                         
   1   4  10       4622.38       4519.79        99.53 o                         
   2   4  10         84.72         95.39         3.83 o                         
   3   4  10        523.79        547.16        15.11 o                         
   4   4  10        356.46        359.88        12.59 o                         
   5   4  10         88.35         79.19         6.11 o                         
   6   4  10        310.54        289.28        19.46 o                         
   7   4  10          2.67          7.44         5.15 o                         
   8   4  10         71.93         58.58        11.64 o                         
   9   4  10        124.65        118.12        10.69 o                         
 -10   5  10         17.86         32.44         9.35 o                         
  -9   5  10         10.26         15.07         8.78 o                         
  -8   5  10          0.13          9.35         7.82 o                         
  -7   5  10        574.94        543.16        12.65 o                         
  -6   5  10          6.91         12.04         2.86 o                         
  -5   5  10        256.30        269.72         8.78 o                         
  -4   5  10       1654.40       1660.98        33.77 o                         
  -3   5  10         18.98         23.06         2.92 o                         
  -2   5  10       1674.50       1749.48        33.55 o                         
  -1   5  10          1.70          2.71         1.21 o                         
   0   5  10          0.04          0.38         2.29 o                         
   1   5  10        711.76        726.25        18.51 o                         
   2   5  10        317.15        329.73        12.59 o                         
   3   5  10         27.37         30.53         4.96 o                         
   4   5  10       1027.19        958.09        28.81 o                         
   5   5  10         13.80          8.97         6.30 o                         
   6   5  10         12.54          4.58         4.96 o                         
   7   5  10        448.48        451.86        24.62 o                         
   8   5  10         27.79         25.76         5.72 o                         
   9   5  10          4.99          9.73         6.11 o                         
  -9   6  10         20.56         31.29        14.69 o                         
  -8   6  10          0.11          0.19         7.25 o                         
  -7   6  10          9.13          7.25         6.30 o                         
  -6   6  10         11.78          7.82         3.43 o                         
  -5   6  10         27.11         27.86         3.82 o                         
  -4   6  10          0.02          0.65         4.96 o                         
  -3   6  10          0.32         -0.59         3.00 o                         
  -2   6  10         26.77         39.16         3.98 o                         
  -1   6  10        652.34        650.50        20.23 o                         
   0   6  10       1240.64       1184.40        30.34 o                         
   1   6  10        474.55        438.31        25.76 o                         
   2   6  10        162.49        179.37        14.69 o                         
   3   6  10        351.86        375.15        21.75 o                         
   4   6  10         13.76          4.58         5.92 o                         
   5   6  10         28.46         25.57         8.40 o                         
   6   6  10         62.30         72.13         7.82 o                         
   7   6  10          2.26          2.67        12.78 o                         
   8   6  10         32.88         26.33         6.87 o                         
  -8   7  10          0.00          8.21         7.25 o                         
  -7   7  10         55.67         48.85         7.25 o                         
  -6   7  10          1.19          2.20         3.28 o                         
  -5   7  10         31.23         25.43         3.84 o                         
  -4   7  10        593.18        547.81        15.39 o                         
  -3   7  10         77.75         89.11         6.11 o                         
  -2   7  10        461.55        465.18        32.92 o                         
  -1   7  10        186.37        165.63         9.16 o                         
   0   7  10         21.93         22.13         8.78 o                         
   1   7  10          7.47         20.61         5.72 o                         
   2   7  10          2.00          2.48         7.25 o                         
   3   7  10         59.47         71.56         9.54 o                         
   4   7  10        441.41        402.62        16.60 o                         
   5   7  10         23.73         30.15         7.63 o                         
   6   7  10          2.95          3.05         7.82 o                         
  -6   8  10         55.78         63.92         8.01 o                         
  -5   8  10        200.94        231.27        11.83 o                         
  -4   8  10          4.97          9.35         5.15 o                         
  -3   8  10         50.26         78.37        23.18 o                         
  -2   8  10        192.82        216.54        10.85 o                         
  -1   8  10         84.18         85.10        10.49 o                         
   0   8  10          4.20          8.97         9.16 o                         
   1   8  10        268.83        246.15        14.31 o                         
   2   8  10          9.01          9.54         6.49 o                         
   3   8  10          2.61          8.01         6.87 o                         
   4   8  10         92.04        103.04        10.88 o                         
  -2   9  10        276.10        330.83        35.87 o                         
  -1   9  10         22.81         21.75         9.35 o                         
   0   9  10         16.94          9.54        11.83 o                         
 -12   1  11         15.16         17.56         6.49 o                         
 -11   1  11         89.82        116.97         8.21 o                         
 -10   1  11         10.98         12.08         4.71 o                         
  -9   1  11         41.97         41.28        15.27 o                         
  -8   1  11         28.11         37.40         7.82 o                         
  -7   1  11       2082.06       2098.71        36.58 o                         
  -6   1  11          4.92          6.29         0.38 o                         
  -5   1  11       1410.27       1399.16        19.23 o                         
  -4   1  11        345.43        401.21         7.71 o                         
  -3   1  11        852.47        893.19        13.65 o                         
  -2   1  11         75.22         59.76         1.68 o                         
  -1   1  11        210.96        269.86         4.54 o                         
   0   1  11        699.04        714.31        10.38 o                         
   1   1  11        136.66        167.00         7.73 o                         
   2   1  11       1850.68       1939.06        45.38 o                         
   3   1  11         33.26         20.41         2.63 o                         
   4   1  11        281.22        312.66         7.69 o                         
   5   1  11        703.76        741.73        17.86 o                         
   6   1  11         61.15         70.83         8.01 o                         
   7   1  11        476.10        464.45        12.12 o                         
   8   1  11        195.31        194.84        14.31 o                         
   9   1  11        139.38        113.86        16.41 o                         
  10   1  11        380.44        460.06        23.66 o                         
 -12   2  11         39.93         34.35         8.21 o                         
 -11   2  11         15.12         -0.76         6.30 o                         
 -10   2  11        774.80        755.45        19.84 o                         
  -9   2  11        129.66        151.81         5.70 o                         
  -8   2  11          0.08         -0.89         3.63 o                         
  -7   2  11        302.46        280.77         6.07 o                         
  -6   2  11        205.77        206.02         5.50 o                         
  -5   2  11        154.49        154.26         2.95 o                         
  -4   2  11        417.38        423.48         7.24 o                         
  -3   2  11        517.92        494.22         8.21 o                         
  -2   2  11       2677.13       2715.08        37.97 o                         
  -1   2  11       1372.21       1332.61        17.33 o                         
   0   2  11       1493.41       1492.00        20.03 o                         
   1   2  11        175.38        233.36         4.56 o                         
   2   2  11        601.79        613.67        10.59 o                         
   3   2  11        296.67        279.59         6.19 o                         
   4   2  11          2.03          1.14         1.53 o                         
   5   2  11        247.11        264.61         8.33 o                         
   6   2  11       1365.49       1309.02        26.44 o                         
   7   2  11        118.15        139.54         5.68 o                         
   8   2  11        305.20        299.45        10.50 o                         
   9   2  11          3.99          8.97         5.15 o                         
  10   2  11         21.73          5.15         6.49 o                         
 -12   3  11         49.15         59.92         9.92 o                         
 -11   3  11         42.49         39.12         6.87 o                         
 -10   3  11          5.90          0.57         4.96 o                         
  -9   3  11         17.61         20.20         8.21 o                         
  -8   3  11         11.68         12.01         2.47 o                         
  -7   3  11        434.04        435.88        11.17 o                         
  -6   3  11          2.70          2.34         1.81 o                         
  -5   3  11        940.03        884.25        21.18 o                         
  -4   3  11        888.35        892.26        20.42 o                         
  -3   3  11         46.32         45.22         3.24 o                         
  -2   3  11        452.85        454.08        10.30 o                         
  -1   3  11          3.20          3.05         1.47 o                         
   0   3  11         36.27         31.87         2.19 o                         
   1   3  11         54.77         55.73         2.63 o                         
   2   3  11       1286.21       1350.32        27.52 o                         
   3   3  11        134.96        105.07        10.11 o                         
   4   3  11        299.63        298.60         9.60 o                         
   5   3  11          1.99         16.98         6.68 o                         
   6   3  11         14.79         14.69         7.25 o                         
   7   3  11        174.36        185.11         9.45 o                         
   8   3  11         21.85         23.98         5.57 o                         
   9   3  11        129.89        142.18         9.45 o                         
  10   3  11          0.77          8.40         7.44 o                         
 -11   4  11         10.35          7.44         7.63 o                         
 -10   4  11         55.73         41.60         7.44 o                         
  -9   4  11          0.06          1.91         6.30 o                         
  -8   4  11         14.50         12.85         3.07 o                         
  -7   4  11        251.99        247.43         7.69 o                         
  -6   4  11        171.66        169.88         5.24 o                         
  -5   4  11        310.95        323.17         8.05 o                         
  -4   4  11         35.29         44.97        12.59 o                         
  -3   4  11          0.72          1.29         3.53 o                         
  -2   4  11        339.46        353.23        10.17 o                         
  -1   4  11          2.64          2.06         1.59 o                         
   0   4  11          3.65          6.07         2.01 o                         
   1   4  11        144.94        173.53         5.08 o                         
   2   4  11        489.08        515.68        20.04 o                         
   3   4  11         43.70         32.63         6.87 o                         
   4   4  11         33.61         25.38         4.77 o                         
   5   4  11          1.93          4.01         4.77 o                         
   7   4  11          2.03         -5.15         5.15 o                         
   8   4  11         29.32         32.25         6.49 o                         
   9   4  11          9.71         15.46         5.72 o                         
 -10   5  11         23.01          8.21         9.54 o                         
  -9   5  11        101.07        106.29        11.07 o                         
  -8   5  11         16.57         11.26         4.77 o                         
  -7   5  11        304.26        295.48         8.96 o                         
  -6   5  11          8.40         14.73         2.65 o                         
  -5   5  11        154.62        160.50        10.11 o                         
  -4   5  11        311.90        283.62        16.41 o                         
  -3   5  11        155.24        151.69         5.58 o                         
  -2   5  11        309.24        294.65         8.22 o                         
  -1   5  11         35.76         29.86         4.48 o                         
   0   5  11         47.80         50.14         3.83 o                         
   1   5  11        232.72        219.06         9.16 o                         
   2   5  11          0.37          5.15         4.01 o                         
   3   5  11        536.91        511.20        17.56 o                         
   4   5  11        103.13        103.42         8.21 o                         
   5   5  11         12.75          7.44         7.63 o                         
   6   5  11        453.76        438.12        16.98 o                         
   7   5  11         39.05         22.13         7.06 o                         
   8   5  11        156.36        164.10        20.23 o                         
  -9   6  11         53.07         63.54        11.07 o                         
  -8   6  11         13.22         20.61         5.53 o                         
  -7   6  11          8.42          9.03         8.01 o                         
  -6   6  11         52.25         54.76         4.58 o                         
  -5   6  11        168.87        143.49         6.11 o                         
  -4   6  11        113.83        108.77         6.30 o                         
  -3   6  11        459.98        512.51        20.80 o                         
  -2   6  11          0.33          0.34         2.86 o                         
  -1   6  11       1403.45       1359.99        51.62 o                         
   0   6  11        197.08        202.84        10.69 o                         
   1   6  11         89.57        100.75        10.49 o                         
   2   6  11         28.10         25.57         5.92 o                         
   3   6  11        957.64       1019.92        33.20 o                         
   4   6  11        227.01        214.86        11.45 o                         
   5   6  11         34.42         31.87         7.06 o                         
   6   6  11        385.12        415.60        20.42 o                         
   7   6  11        279.81        303.97        24.23 o                         
  -8   7  11          7.03          1.72        10.30 o                         
  -7   7  11        426.49        447.47        20.42 o                         
  -6   7  11         33.21         54.46         7.44 o                         
  -5   7  11          2.40          5.87         3.36 o                         
  -4   7  11        191.30        185.86         8.40 o                         
  -3   7  11          0.30          2.86         3.82 o                         
  -2   7  11          5.21          1.31         5.46 o                         
  -1   7  11         11.82         11.07         4.52 o                         
   0   7  11        138.44        152.08        12.78 o                         
   1   7  11        305.62        316.76        15.65 o                         
   2   7  11         79.50         85.68         8.97 o                         
   3   7  11        109.33        109.72         8.21 o                         
   4   7  11        188.20        188.72        12.98 o                         
   5   7  11         19.07         20.80         9.73 o                         
   6   7  11          9.14         16.41         9.16 o                         
  -6   8  11         35.19         37.02         7.82 o                         
  -5   8  11         22.63         15.07         7.06 o                         
  -4   8  11        236.23        217.34        14.31 o                         
  -3   8  11         21.18         10.14         6.41 o                         
  -2   8  11         65.47         75.80         7.56 o                         
  -1   8  11         16.55          6.68         7.63 o                         
   0   8  11        174.40        186.62        15.07 o                         
   1   8  11        156.59        161.05        13.55 o                         
   2   8  11         15.28          2.86         6.11 o                         
   3   8  11         43.46         31.29         7.44 o                         
   4   8  11         31.65         33.77        14.69 o                         
 -11   0  12        166.90        183.38         9.54 o                         
 -10   0  12          9.29         16.98         4.77 o                         
  -9   0  12        121.88        108.57         6.11 o                         
  -8   0  12       2807.87       2648.73       124.03 o                         
  -7   0  12        177.32        170.59         8.21 o                         
  -6   0  12        396.11        408.16        10.69 o                         
  -5   0  12       2143.31       2124.37        90.07 o                         
  -4   0  12       5642.12       5963.80       133.95 o                         
  -3   0  12        208.08        179.37         4.77 o                         
  -2   0  12       1831.00       1850.54        41.98 o                         
  -1   0  12         43.91         32.63         2.10 o                         
   0   0  12       2284.95       2596.45        88.54 o                         
   1   0  12        993.03       1123.72        23.85 o                         
   2   0  12        186.92        217.15        11.26 o                         
   3   0  12          2.77          6.87         4.77 o                         
   4   0  12       1175.94       1151.39        31.10 o                         
   5   0  12          0.36          2.29         2.86 o                         
   6   0  12       1794.64       1815.24        74.99 o                         
   7   0  12        244.47        220.20         9.54 o                         
   8   0  12         23.80         15.27         4.39 o                         
   9   0  12          5.73         -1.91         5.15 o                         
  10   0  12        197.08        195.78        13.36 o                         
 -12   1  12         65.73         58.58         8.59 o                         
 -11   1  12         15.19         14.50         5.53 o                         
 -10   1  12        151.32        153.56        14.69 o                         
  -9   1  12         13.48         18.66         4.68 o                         
  -8   1  12        681.77        642.45        17.56 o                         
  -7   1  12        491.42        479.27        10.12 o                         
  -6   1  12        164.50        148.85         4.24 o                         
  -5   1  12         84.44         74.23         2.34 o                         
  -4   1  12        157.21        148.76         6.77 o                         
  -3   1  12         14.26         16.16         1.13 o                         
  -2   1  12        923.35        985.35        14.81 o                         
  -1   1  12         29.62         61.40         2.96 o                         
   0   1  12        317.16        342.23         6.08 o                         
   1   1  12        191.59        175.17         4.64 o                         
   2   1  12         10.85         10.11         3.24 o                         
   3   1  12        166.94        153.80         5.13 o                         
   4   1  12         11.87          8.00         1.44 o                         
   5   1  12        388.56        378.64        10.97 o                         
   6   1  12          6.19          4.06         3.56 o                         
   7   1  12        693.21        736.29        18.88 o                         
   8   1  12          2.63          4.38         4.87 o                         
   9   1  12         50.11         46.84         5.15 o                         
  10   1  12         32.74         41.41         8.40 o                         
 -12   2  12          0.21          1.14         6.68 o                         
 -11   2  12          0.11          7.44         6.68 o                         
 -10   2  12          0.20         -0.95         5.53 o                         
  -9   2  12          0.55          4.87         3.66 o                         
  -8   2  12         82.50         67.14         4.12 o                         
  -7   2  12         78.26         66.19         3.15 o                         
  -6   2  12        695.94        647.85        12.42 o                         
  -5   2  12         18.76         20.01         3.15 o                         
  -4   2  12         32.44         38.38         2.10 o                         
  -3   2  12         21.18         17.56         1.72 o                         
  -2   2  12        489.69        545.77         8.28 o                         
  -1   2  12        139.10        140.54         3.02 o                         
   0   2  12         40.23         53.11         2.09 o                         
   1   2  12       1043.09       1088.03        33.30 o                         
   2   2  12         53.02         49.35         6.68 o                         
   3   2  12          0.69          3.41         2.51 o                         
   4   2  12        396.60        388.09         9.81 o                         
   5   2  12        110.50         96.86         5.05 o                         
   6   2  12         96.80        125.34         5.47 o                         
   7   2  12          0.42         -1.98         3.38 o                         
   8   2  12         27.78         29.78         5.22 o                         
   9   2  12         54.69         46.37         5.92 o                         
  10   2  12        123.81        112.01        10.88 o                         
 -12   3  12         56.38         60.87        14.31 o                         
 -11   3  12         16.53         19.65         7.63 o                         
 -10   3  12          8.85         16.03         6.68 o                         
  -9   3  12         16.96         14.09         4.39 o                         
  -8   3  12        149.75        157.77         8.02 o                         
  -7   3  12        321.20        281.96         8.36 o                         
  -6   3  12        780.13        780.64        14.47 o                         
  -5   3  12          1.54          4.96         2.10 o                         
  -4   3  12          2.31         -1.56         1.86 o                         
  -3   3  12        193.04        198.44         5.45 o                         
  -2   3  12       1201.19       1208.51        19.86 o                         
  -1   3  12         34.82         33.02         3.15 o                         
   0   3  12         37.40         38.11         2.08 o                         
   1   3  12       1137.02       1153.04        19.26 o                         
   2   3  12        302.02        276.56         8.68 o                         
   3   3  12         70.52         79.38         9.06 o                         
   4   3  12         29.05         26.71         5.82 o                         
   5   3  12        222.47        251.73        11.74 o                         
   6   3  12          4.10         -1.55         3.44 o                         
   7   3  12        241.41        235.55         9.84 o                         
   8   3  12          0.58          2.41         4.52 o                         
   9   3  12        235.64        223.64        12.02 o                         
 -11   4  12         33.05         37.40         9.16 o                         
 -10   4  12        206.07        219.82        12.02 o                         
  -9   4  12         71.79         75.56        10.30 o                         
  -8   4  12          0.32         -4.43         4.43 o                         
  -7   4  12         74.95         76.06         6.11 o                         
  -6   4  12        959.92        974.92        17.57 o                         
  -5   4  12         36.73         40.83         4.20 o                         
  -4   4  12         58.63         74.08         4.68 o                         
  -3   4  12        136.94        141.98         5.63 o                         
  -2   4  12        204.51        217.71         6.20 o                         
  -1   4  12       1203.91       1225.98        33.58 o                         
   0   4  12        184.84        175.56         6.49 o                         
   1   4  12       2164.32       2173.95        42.03 o                         
   2   4  12        127.99        119.22         8.78 o                         
   3   4  12        496.30        531.41        19.14 o                         
   4   4  12        167.23        151.70        11.07 o                         
   5   4  12        271.67        273.44        12.40 o                         
   6   4  12        834.47        868.41        37.78 o                         
   7   4  12        217.26        222.30        19.84 o                         
   8   4  12         21.73         25.00         5.96 o                         
   9   4  12          0.59         -0.63         5.66 o                         
 -10   5  12          1.64          7.63        10.49 o                         
  -9   5  12         51.95         47.13         9.16 o                         
  -8   5  12          1.64          2.29         6.68 o                         
  -7   5  12        140.96        133.34         7.92 o                         
  -6   5  12         53.18         58.01         4.20 o                         
  -5   5  12        131.77        135.48         6.49 o                         
  -4   5  12        101.48         82.81         5.53 o                         
  -3   5  12        323.96        314.35         8.82 o                         
  -2   5  12        243.35        251.41        29.39 o                         
  -1   5  12       1707.33       1721.10        46.85 o                         
   0   5  12        429.07        409.06        12.98 o                         
   1   5  12       1057.59        984.14        56.39 o                         
   2   5  12        123.89        128.80         8.59 o                         
   3   5  12        548.22        573.02        19.27 o                         
   4   5  12         47.95         48.66         5.92 o                         
   5   5  12        112.04        112.77         9.16 o                         
   6   5  12          9.26         17.75         6.49 o                         
   7   5  12         99.15         95.03         9.73 o                         
   8   5  12         33.60         28.43         8.01 o                         
  -9   6  12          1.08         -2.10        14.31 o                         
  -8   6  12         27.80         -9.16         9.16 o                         
  -7   6  12        249.14        237.67         9.36 o                         
  -6   6  12          6.60          9.54         4.39 o                         
  -5   6  12        107.77         97.89         6.49 o                         
  -4   6  12         49.79         44.84         4.96 o                         
  -3   6  12        386.46        367.85        11.45 o                         
  -2   6  12          6.35         10.58         4.76 o                         
  -1   6  12        212.89        201.38         8.43 o                         
   0   6  12          3.50          1.48         4.07 o                         
   1   6  12        165.23        154.18         9.54 o                         
   2   6  12         86.83         82.62         7.82 o                         
   3   6  12          8.55          7.63         5.92 o                         
   4   6  12         69.99         63.35         8.21 o                         
   5   6  12         71.95         73.08         7.82 o                         
   6   6  12          7.39         18.89         6.87 o                         
   7   6  12         43.66         28.24        10.49 o                         
  -8   7  12          9.22          7.06        11.64 o                         
  -7   7  12        356.92        373.24        18.32 o                         
  -6   7  12         94.04        118.07         7.57 o                         
  -5   7  12         59.92         47.41         5.01 o                         
  -4   7  12          1.94         -1.53         4.01 o                         
  -3   7  12          0.48          1.84         8.11 o                         
  -2   7  12         56.40         53.53         6.30 o                         
  -1   7  12        216.71        174.63        21.47 o                         
   0   7  12        150.92        153.23        10.88 o                         
   1   7  12        124.15        128.42        10.49 o                         
   2   7  12          9.98          4.39         5.53 o                         
   3   7  12         69.30         71.56         9.92 o                         
   4   7  12         20.07         26.52         7.63 o                         
   5   7  12         68.44         48.28        11.83 o                         
  -5   8  12         44.20         45.03        11.64 o                         
  -4   8  12        277.26        295.67        21.75 o                         
  -3   8  12        319.19        319.62        16.98 o                         
  -2   8  12         28.83         18.27         5.94 o                         
  -1   8  12        841.40        811.31        29.29 o                         
   0   8  12        285.85        289.66        18.13 o                         
   1   8  12         18.02         14.31         8.40 o                         
   2   8  12         22.16         20.99        10.11 o                         
   3   8  12          9.44         15.27         7.82 o                         
 -12   1  13        182.24        189.86        11.83 o                         
 -11   1  13         16.84         20.23         6.11 o                         
 -10   1  13        309.41        291.19        12.02 o                         
  -9   1  13          3.58          3.23         4.09 o                         
  -8   1  13        743.99        688.29        14.35 o                         
  -7   1  13        286.11        278.41        19.27 o                         
  -6   1  13          3.47          7.37         1.97 o                         
  -5   1  13          1.80          2.87         2.19 o                         
  -4   1  13        209.48        215.60         5.92 o                         
  -3   1  13          9.79         21.48         1.41 o                         
  -2   1  13       2056.03       2250.42        34.91 o                         
  -1   1  13          9.72         11.08         3.05 o                         
   0   1  13          0.71          2.75         2.39 o                         
   1   1  13          3.66          1.28         1.51 o                         
   2   1  13          2.07          2.92         2.14 o                         
   3   1  13        450.02        443.21        10.40 o                         
   4   1  13         28.94         28.91         3.05 o                         
   5   1  13        677.19        653.21        12.96 o                         
   6   1  13          6.38          2.55         3.64 o                         
   7   1  13         96.38         95.27         5.80 o                         
   8   1  13         53.50         50.00         6.19 o                         
   9   1  13          4.44         -3.82         4.77 o                         
  10   1  13         23.13         15.27         7.44 o                         
 -12   2  13         77.75         66.02         9.16 o                         
 -11   2  13          3.65          6.11         7.82 o                         
 -10   2  13         22.29          5.92         5.15 o                         
  -9   2  13        511.25        528.00        38.45 o                         
  -8   2  13         43.20         42.73         7.35 o                         
  -7   2  13       2900.05       2889.51        57.82 o                         
  -6   2  13        124.66        129.41         3.64 o                         
  -5   2  13        652.32        659.07        13.90 o                         
  -4   2  13        193.07        193.86        10.02 o                         
  -3   2  13         47.27         66.92         4.77 o                         
  -2   2  13        474.89        467.50         7.56 o                         
  -1   2  13        329.60        289.60         6.11 o                         
   0   2  13        534.85        531.68        12.12 o                         
   1   2  13       2708.47       2676.55        49.46 o                         
   2   2  13        133.54        150.53         5.72 o                         
   3   2  13        341.38        381.66        10.91 o                         
   4   2  13        120.01        121.90         8.49 o                         
   5   2  13        925.41        958.65        26.05 o                         
   6   2  13        243.47        220.37        10.58 o                         
   7   2  13         80.98         76.09         7.52 o                         
   8   2  13        194.74        179.80         8.61 o                         
   9   2  13          0.50         -1.91         6.68 o                         
 -11   3  13         38.78         39.31         8.21 o                         
 -10   3  13         94.90         82.24         7.44 o                         
  -9   3  13         18.95         16.25         4.99 o                         
  -8   3  13          5.73         12.36         4.68 o                         
  -7   3  13         11.66         14.10         3.63 o                         
  -6   3  13        262.70        241.09         5.87 o                         
  -5   3  13        177.67        174.70        12.21 o                         
  -4   3  13        903.51        831.01        19.65 o                         
  -3   3  13         65.84         79.59        11.45 o                         
  -2   3  13       1667.59       1652.64        28.28 o                         
  -1   3  13         57.58         65.58         2.51 o                         
   0   3  13        135.23        124.64         3.23 o                         
   1   3  13       1213.77       1181.67        17.75 o                         
   2   3  13         72.27         72.36         3.15 o                         
   3   3  13        290.46        286.62         8.73 o                         
   4   3  13       2164.23       2156.99        56.09 o                         
   5   3  13          8.40          7.73         4.83 o                         
   6   3  13         60.30         57.41         5.68 o                         
   7   3  13          4.96          8.77         6.49 o                         
   8   3  13         77.09         80.33         7.41 o                         
   9   3  13          1.32          1.72         7.82 o                         
 -11   4  13          9.44          6.49         7.82 o                         
 -10   4  13         30.96         21.94         6.68 o                         
  -9   4  13        119.09        120.60        10.88 o                         
  -8   4  13         77.42         77.20        13.36 o                         
  -7   4  13         62.10         66.20         7.92 o                         
  -6   4  13        189.94        169.01         5.10 o                         
  -5   4  13        225.15        231.65         8.59 o                         
  -4   4  13        425.77        410.11        10.02 o                         
  -3   4  13         67.66         57.96         4.41 o                         
  -2   4  13        159.33        175.56         5.24 o                         
  -1   4  13         23.02         28.12         2.53 o                         
   0   4  13         23.50         18.95         5.06 o                         
   1   4  13        385.38        386.17        12.14 o                         
   2   4  13        428.07        421.58        15.24 o                         
   3   4  13        115.24        107.66         7.91 o                         
   4   4  13         79.29         74.19         6.19 o                         
   5   4  13         27.30         41.17         5.09 o                         
   6   4  13        202.08        236.86        15.55 o                         
   7   4  13        160.82        144.86        12.98 o                         
   8   4  13         17.71         25.09         6.65 o                         
 -10   5  13          0.57          7.44        11.07 o                         
  -9   5  13          0.42         -7.82         7.82 o                         
  -8   5  13         56.23         56.10         8.97 o                         
  -7   5  13         71.84         82.37         4.76 o                         
  -6   5  13         58.58         62.78         5.53 o                         
  -5   5  13          0.83          0.38         4.20 o                         
  -4   5  13        951.68        998.16        26.14 o                         
  -3   5  13         26.26         22.90         3.60 o                         
  -2   5  13        287.92        258.84         9.49 o                         
  -1   5  13          0.09          5.69         3.91 o                         
   0   5  13          0.14          6.78         3.46 o                         
   1   5  13        161.59        154.13         9.24 o                         
   2   5  13        284.78        290.93        22.13 o                         
   3   5  13        135.47        136.16         7.41 o                         
   4   5  13        372.01        361.79        15.07 o                         
   5   5  13        498.19        517.69        21.94 o                         
   6   5  13          0.07         -5.53         5.53 o                         
   7   5  13         84.03         63.73        12.40 o                         
   8   5  13         12.46         13.43         8.04 o                         
  -9   6  13        132.40        145.02        16.79 o                         
  -8   6  13        246.45        235.28        14.31 o                         
  -7   6  13         66.18         69.95         5.92 o                         
  -6   6  13        212.86        193.11         9.54 o                         
  -5   6  13        230.26        240.43         9.54 o                         
  -4   6  13         10.01         -0.57         3.63 o                         
  -3   6  13        379.00        390.63        12.50 o                         
  -2   6  13        121.82        108.68        15.93 o                         
  -1   6  13         15.70         22.91         5.32 o                         
   0   6  13         28.51         23.25         6.11 o                         
   1   6  13       1465.88       1449.93        34.38 o                         
   2   6  13         26.73         27.86         7.44 o                         
   3   6  13         91.44         85.30         8.78 o                         
   4   6  13          2.16          3.05         6.30 o                         
   5   6  13         53.52         46.56         8.01 o                         
   6   6  13          5.69          2.86         6.68 o                         
  -7   7  13        266.39        245.01        22.13 o                         
  -6   7  13          0.55          6.24         4.98 o                         
  -5   7  13          0.97          4.51         3.51 o                         
  -4   7  13        127.01        111.06         7.82 o                         
  -3   7  13          4.23         10.08        16.89 o                         
  -2   7  13        467.97        483.45        16.02 o                         
  -1   7  13         26.92         28.87         6.35 o                         
   0   7  13         94.64        104.23         7.20 o                         
   1   7  13         67.13         78.08         8.78 o                         
   2   7  13         81.56         74.99         9.16 o                         
   3   7  13         11.72          1.34         6.49 o                         
   4   7  13        216.91        213.52        19.46 o                         
   5   7  13         82.26         87.59        16.60 o                         
  -5   8  13         10.53         25.00        10.88 o                         
  -4   8  13         33.78         27.89         9.54 o                         
  -3   8  13        163.90        170.02        16.22 o                         
  -2   8  13         22.92          8.73         5.91 o                         
  -1   8  13        321.62        284.38        38.26 o                         
   0   8  13        554.19        472.17        23.69 o                         
   1   8  13         31.47         27.25         6.46 o                         
   2   8  13          1.65         -1.91         9.73 o                         
 -11   0  14         12.45         18.13         9.35 o                         
 -10   0  14        111.03        114.87         9.35 o                         
  -9   0  14        564.49        575.50        20.80 o                         
  -8   0  14         42.03         17.17         4.20 o                         
  -7   0  14       1406.19       1348.31        31.68 o                         
  -6   0  14         27.53         28.24         4.39 o                         
  -5   0  14        491.13        514.82        23.47 o                         
  -4   0  14         55.02         52.86         2.29 o                         
  -3   0  14        650.06        660.61        14.69 o                         
  -2   0  14       3086.18       3183.78        73.27 o                         
  -1   0  14        213.30        186.81         5.53 o                         
   0   0  14       1987.00       2009.88        39.12 o                         
   1   0  14        751.45        760.22        21.94 o                         
   2   0  14       2854.55       2934.58        70.03 o                         
   3   0  14          3.18         12.78         2.86 o                         
   4   0  14         19.01         18.51         3.82 o                         
   5   0  14        146.13        135.29         5.92 o                         
   6   0  14        354.10        323.44        11.26 o                         
   7   0  14         84.34         58.58         5.15 o                         
   8   0  14         64.09         46.94         7.63 o                         
   9   0  14         21.92         22.71         6.87 o                         
 -12   1  14         12.11         11.64         6.49 o                         
 -11   1  14         26.45         17.56         6.68 o                         
 -10   1  14         73.35         72.89         7.63 o                         
  -9   1  14          8.02          7.14         4.58 o                         
  -8   1  14          5.47          8.75         4.29 o                         
  -7   1  14       1028.16       1016.42        19.48 o                         
  -6   1  14        174.11        156.95         5.89 o                         
  -5   1  14       1194.80       1214.93        19.34 o                         
  -4   1  14        122.32        112.69         4.29 o                         
  -3   1  14        547.07        554.19        10.43 o                         
  -2   1  14        182.68        194.36        10.02 o                         
  -1   1  14        269.09        293.66         6.08 o                         
   0   1  14        838.43        858.64        17.19 o                         
   1   1  14          0.04          0.60         5.06 o                         
   2   1  14        582.35        620.81        12.72 o                         
   3   1  14        344.12        298.25         6.34 o                         
   4   1  14        317.53        283.53         6.81 o                         
   5   1  14          3.56          9.35         2.43 o                         
   6   1  14        249.72        239.45         6.26 o                         
   7   1  14         29.50         35.79        10.02 o                         
   8   1  14         39.24         39.14         6.01 o                         
   9   1  14         48.56         50.38         9.92 o                         
 -12   2  14         27.07         24.42        16.03 o                         
 -11   2  14        227.86        223.26        12.21 o                         
 -10   2  14          4.67          5.34         4.96 o                         
  -9   2  14         33.17         33.49         4.59 o                         
  -8   2  14        269.43        260.18         8.67 o                         
  -7   2  14          1.44         -0.08         2.33 o                         
  -6   2  14        841.88        865.61        19.80 o                         
  -5   2  14         15.54         20.16         2.48 o                         
  -4   2  14        183.63        189.43         4.53 o                         
  -3   2  14         14.19         13.37         1.82 o                         
  -2   2  14        241.90        250.55         5.72 o                         
  -1   2  14        172.93        184.53         8.97 o                         
   0   2  14        156.85        138.54         3.80 o                         
   1   2  14         93.43         88.31         3.16 o                         
   2   2  14        358.97        391.50        17.27 o                         
   3   2  14        180.42        192.61         5.92 o                         
   4   2  14        275.95        260.32         7.68 o                         
   5   2  14         23.71         26.43         7.25 o                         
   6   2  14         28.39         10.73         4.38 o                         
   7   2  14         79.68         74.28         9.92 o                         
   8   2  14          0.44         -5.92         6.68 o                         
   9   2  14          3.99          8.78         7.06 o                         
 -11   3  14         71.23         70.41         7.63 o                         
 -10   3  14         69.22         68.50         7.25 o                         
  -9   3  14          5.52          8.38         4.56 o                         
  -8   3  14          3.95          3.71         3.64 o                         
  -7   3  14        448.00        424.12        21.37 o                         
  -6   3  14        113.94        106.16         8.21 o                         
  -5   3  14         51.59         48.60        10.02 o                         
  -4   3  14         25.02         27.86         3.05 o                         
  -3   3  14       1161.81       1143.42        20.57 o                         
  -2   3  14         23.29         20.65         2.29 o                         
  -1   3  14        758.89        759.19        13.43 o                         
   0   3  14          1.24          2.44         1.43 o                         
   1   3  14        219.30        181.75         4.08 o                         
   2   3  14         20.72         26.30         4.25 o                         
   3   3  14        338.78        312.25         8.42 o                         
   4   3  14        417.37        411.15        12.28 o                         
   5   3  14         66.41         62.86         8.21 o                         
   6   3  14         82.56         67.97         6.79 o                         
   7   3  14         71.19         62.65         7.21 o                         
   8   3  14        111.81         96.44         7.65 o                         
   9   3  14         42.19         38.16         8.59 o                         
 -10   4  14        684.41        709.46        27.29 o                         
  -9   4  14        333.27        368.09        18.89 o                         
  -8   4  14        416.99        439.03        13.83 o                         
  -7   4  14        362.04        354.46        15.46 o                         
  -6   4  14        282.99        278.47         8.44 o                         
  -5   4  14         12.00         19.08         3.43 o                         
  -4   4  14         46.27         32.65         6.20 o                         
  -3   4  14          3.50          5.53         4.01 o                         
  -2   4  14         69.40         69.96         4.62 o                         
  -1   4  14        277.71        279.94        10.30 o                         
   0   4  14       2164.17       2170.03        49.84 o                         
   1   4  14         32.72         31.39        12.21 o                         
   2   4  14        274.03        259.69        10.59 o                         
   3   4  14       1211.92       1144.60        28.75 o                         
   4   4  14         88.56         90.76         6.16 o                         
   5   4  14         18.71         18.06         6.21 o                         
   6   4  14        203.70        204.33        12.82 o                         
   7   4  14        322.61        338.51        14.61 o                         
   8   4  14         63.35         61.27        28.24 o                         
 -10   5  14         10.97         14.88        12.02 o                         
  -9   5  14          4.86         -1.53         7.06 o                         
  -8   5  14         10.19         14.12         6.20 o                         
  -7   5  14         13.95         23.53         5.54 o                         
  -6   5  14        297.87        298.33        24.04 o                         
  -5   5  14         10.44          5.34         4.01 o                         
  -4   5  14        840.01        762.12        25.38 o                         
  -3   5  14         28.71         34.99         4.36 o                         
  -2   5  14         29.59         31.93         4.33 o                         
  -1   5  14          7.16          7.84         5.92 o                         
   0   5  14         80.35         84.90         9.92 o                         
   1   5  14          8.29         -1.42         6.77 o                         
   2   5  14         51.72         48.69         6.49 o                         
   3   5  14          7.17          4.40         5.07 o                         
   4   5  14        677.47        681.88        19.69 o                         
   5   5  14         15.05         10.78         4.91 o                         
   6   5  14          0.12          0.39         4.94 o                         
   7   5  14        115.34        102.44         9.45 o                         
  -8   6  14         67.08         78.24        12.21 o                         
  -7   6  14         88.87         85.10         8.97 o                         
  -6   6  14          8.08         19.65         5.72 o                         
  -5   6  14        103.89        102.85         6.87 o                         
  -4   6  14        210.70        189.49         8.59 o                         
  -3   6  14         34.01         32.56         6.32 o                         
  -2   6  14         38.30         39.25         6.87 o                         
  -1   6  14         24.49         25.35        11.26 o                         
   0   6  14         91.91         69.56         8.01 o                         
   1   6  14          8.28          7.76         4.38 o                         
   2   6  14         25.86         25.02         5.11 o                         
   3   6  14          4.34          9.79         8.59 o                         
   4   6  14          4.49          2.37         4.77 o                         
   5   6  14         74.72         67.16         7.44 o                         
   6   6  14         27.74         20.99        13.07 o                         
  -7   7  14          6.64         14.31         9.92 o                         
  -6   7  14         28.31         26.97         5.29 o                         
  -5   7  14        131.54        125.52         7.39 o                         
  -4   7  14        284.19        315.80        16.22 o                         
  -3   7  14         12.51         17.49         5.96 o                         
  -2   7  14         53.61         55.38         6.60 o                         
  -1   7  14         19.34         20.28         5.40 o                         
   0   7  14         74.53         56.69        10.11 o                         
   1   7  14         10.87         11.27         5.43 o                         
   2   7  14         70.93         75.46         7.88 o                         
   3   7  14         55.82         72.33         9.92 o                         
   4   7  14        138.98        117.73        17.17 o                         
  -4   8  14         50.84         29.62         8.71 o                         
  -3   8  14        227.67        246.31        15.16 o                         
  -2   8  14          2.01          1.87         9.25 o                         
  -1   8  14        657.92        623.21        39.69 o                         
   0   8  14         69.47         95.32        12.24 o                         
   1   8  14        109.32        113.27        12.78 o                         
 -11   1  15         66.06         61.44         9.92 o                         
 -10   1  15         66.11         56.48        10.11 o                         
  -9   1  15        329.89        358.48        12.10 o                         
  -8   1  15        102.75         96.33         5.09 o                         
  -7   1  15          0.09         -1.05         2.57 o                         
  -6   1  15        142.67        135.29         7.92 o                         
  -5   1  15          1.51          2.56         0.93 o                         
  -4   1  15          1.04          1.28         1.14 o                         
  -3   1  15        269.67        273.30         5.06 o                         
  -2   1  15        498.44        525.37        10.21 o                         
  -1   1  15        472.88        453.40         8.76 o                         
   0   1  15        779.55        811.69        18.61 o                         
   1   1  15        449.26        457.69        11.43 o                         
   2   1  15         50.07         62.17         4.45 o                         
   3   1  15        248.75        229.57         5.95 o                         
   4   1  15         56.06         47.00         3.52 o                         
   5   1  15         19.47         16.07         6.39 o                         
   6   1  15         56.74         50.22         4.10 o                         
   7   1  15        155.91        160.00         6.42 o                         
   8   1  15        137.13        135.10        12.78 o                         
   9   1  15         62.17         54.76         8.40 o                         
 -11   2  15        202.91        212.19        12.21 o                         
 -10   2  15         51.54         49.17         4.95 o                         
  -9   2  15        513.16        493.01        16.79 o                         
  -8   2  15         36.80         42.66         7.06 o                         
  -7   2  15        279.67        269.34        20.23 o                         
  -6   2  15         19.77         16.81         1.95 o                         
  -5   2  15       1009.15       1028.54        24.42 o                         
  -4   2  15        827.98        824.99        21.28 o                         
  -3   2  15         28.08         21.75         2.29 o                         
  -2   2  15        127.95        126.45         6.39 o                         
  -1   2  15        702.77        684.61        13.36 o                         
   0   2  15       1797.16       1803.56        26.89 o                         
   1   2  15        635.73        655.50        12.19 o                         
   2   2  15         10.27         27.18         3.53 o                         
   3   2  15        211.90        193.94        11.74 o                         
   4   2  15        268.35        302.18         8.50 o                         
   5   2  15         25.72         26.85         3.12 o                         
   6   2  15        630.77        665.13        18.46 o                         
   7   2  15         28.95         34.64        15.74 o                         
   8   2  15          7.50         15.84         6.87 o                         
   9   2  15         40.71         16.98         9.73 o                         
 -11   3  15         17.28         16.79         8.01 o                         
 -10   3  15         51.77         40.26         6.49 o                         
  -9   3  15         51.72         60.15         7.54 o                         
  -8   3  15        343.71        377.39        10.98 o                         
  -7   3  15        127.12        135.10        14.03 o                         
  -6   3  15        197.20        209.33         9.35 o                         
  -5   3  15         21.44         26.79         4.77 o                         
  -4   3  15        491.05        449.79        11.55 o                         
  -3   3  15          1.58         -0.63         2.48 o                         
  -2   3  15        580.78        587.03        11.55 o                         
  -1   3  15        695.35        667.74        12.31 o                         
   0   3  15        570.15        541.10        15.74 o                         
   1   3  15       1296.02       1248.99        27.48 o                         
   2   3  15          5.00          3.24         4.77 o                         
   3   3  15       1070.14       1056.70        21.96 o                         
   4   3  15          1.92          0.98         3.46 o                         
   5   3  15         90.45         70.36         6.32 o                         
   6   3  15          0.41          3.93         5.23 o                         
   7   3  15        143.12        146.48         8.75 o                         
   8   3  15         49.24         35.42         8.56 o                         
 -10   4  15          1.55         -5.53         5.72 o                         
  -9   4  15         26.58         22.71         7.44 o                         
  -8   4  15          0.11          3.18         7.82 o                         
  -7   4  15         88.92         66.62        15.17 o                         
  -6   4  15          1.75         -0.14         3.72 o                         
  -5   4  15         81.88         70.53         5.92 o                         
  -4   4  15         57.72         52.06         4.39 o                         
  -3   4  15         48.37         41.60         6.11 o                         
  -2   4  15        111.98        109.83        15.93 o                         
  -1   4  15         59.64         57.82         6.11 o                         
   0   4  15        102.21         95.08         6.87 o                         
   1   4  15         13.00          7.31        10.49 o                         
   2   4  15         16.42         19.18         5.32 o                         
   3   4  15         91.77         85.34         6.31 o                         
   4   4  15         35.52         29.77         6.46 o                         
   5   4  15         46.68         47.57         5.87 o                         
   6   4  15          0.03          4.85         5.95 o                         
   7   4  15        189.90        191.79        10.40 o                         
   8   4  15         20.90         26.65         8.45 o                         
  -9   5  15          0.29          4.96        13.74 o                         
  -8   5  15         73.39         68.27         7.44 o                         
  -7   5  15          0.05          0.00         4.18 o                         
  -6   5  15        153.20        177.06        11.74 o                         
  -5   5  15        152.13        158.57         9.73 o                         
  -4   5  15          0.49         -4.96         4.96 o                         
  -3   5  15         11.32         20.53         4.30 o                         
  -2   5  15        292.71        299.60        14.31 o                         
  -1   5  15        265.95        283.48        12.17 o                         
   0   5  15          6.11          9.10         4.10 o                         
   1   5  15        229.29        232.35         9.38 o                         
   2   5  15        298.32        313.31        12.22 o                         
   3   5  15         27.65         27.35         5.18 o                         
   4   5  15         34.29         21.13         5.69 o                         
   5   5  15         13.54          8.35        13.07 o                         
   6   5  15         18.61         23.44         7.11 o                         
   7   5  15        236.19        218.68        14.45 o                         
  -8   6  15          6.71         14.31        14.31 o                         
  -7   6  15          0.01         -0.82         5.26 o                         
  -6   6  15        441.70        454.04        25.19 o                         
  -5   6  15          3.15          6.11         4.58 o                         
  -4   6  15        270.98        244.41        12.69 o                         
  -3   6  15        228.47        240.62        12.21 o                         
  -2   6  15        137.66        171.82        15.65 o                         
  -1   6  15        350.18        377.85        16.38 o                         
   0   6  15         72.79         62.96         7.45 o                         
   1   6  15         43.71         38.96         5.51 o                         
   2   6  15         56.62         66.09         7.22 o                         
   3   6  15         19.19         30.46        12.31 o                         
   4   6  15        121.05        146.22        10.48 o                         
   5   6  15         46.91         62.31         8.16 o                         
  -6   7  15        103.74         88.91         7.52 o                         
  -5   7  15          1.64         11.50        12.21 o                         
  -4   7  15         87.70         86.25        10.69 o                         
  -3   7  15         29.09         30.91         8.01 o                         
  -2   7  15          0.93         -2.88        11.93 o                         
  -1   7  15        305.65        305.11        13.58 o                         
   0   7  15         22.63         16.17         6.03 o                         
   1   7  15         92.23        101.60        16.51 o                         
   2   7  15         66.37         76.38         7.86 o                         
   3   7  15         61.29         50.44        11.16 o                         
  -3   8  15          2.65         -4.77        11.07 o                         
  -2   8  15         41.49         49.49         8.59 o                         
  -1   8  15        138.99        175.74        20.80 o                         
   0   8  15         74.94         94.39        12.41 o                         
 -11   0  16         53.98         54.57        12.21 o                         
 -10   0  16         24.23         34.35        12.98 o                         
  -9   0  16          0.01          8.78         4.96 o                         
  -8   0  16       1605.06       1521.77        36.45 o                         
  -7   0  16       2796.73       2835.16        58.77 o                         
  -6   0  16         79.27         99.99         9.54 o                         
  -5   0  16       1510.71       1510.70        31.68 o                         
  -4   0  16         83.39         88.54         3.43 o                         
  -3   0  16        161.41        151.70         4.58 o                         
  -2   0  16         30.06         27.48         3.05 o                         
  -1   0  16          4.59          3.63         1.72 o                         
   0   0  16         57.27         69.08         3.43 o                         
   1   0  16       1485.62       1400.41        29.77 o                         
   2   0  16        127.74        110.86         6.49 o                         
   3   0  16        301.26        309.12        11.26 o                         
   4   0  16        484.92        548.41        18.13 o                         
   5   0  16        171.43        181.47        10.11 o                         
   6   0  16        622.05        589.05        20.61 o                         
   7   0  16        171.91        145.21        10.30 o                         
   8   0  16         93.70         97.89         9.92 o                         
   9   0  16         40.13         50.57         9.35 o                         
 -11   1  16          3.97         -3.05         7.44 o                         
 -10   1  16        221.22        205.13        12.59 o                         
  -9   1  16         28.18         34.24         4.83 o                         
  -8   1  16        327.40        327.87        10.69 o                         
  -7   1  16        334.75        324.25         7.83 o                         
  -6   1  16        263.20        272.73         6.49 o                         
  -5   1  16          0.02         -0.80         1.55 o                         
  -4   1  16        238.27        236.31         5.53 o                         
  -3   1  16          2.28          0.77         1.51 o                         
  -2   1  16       1463.58       1467.89        33.77 o                         
  -1   1  16        206.34        203.45         6.44 o                         
   0   1  16        262.68        261.93        12.12 o                         
   1   1  16        490.81        487.98        12.62 o                         
   2   1  16          0.06          5.36         3.04 o                         
   3   1  16         26.80         41.54         3.63 o                         
   4   1  16        332.27        303.09         7.08 o                         
   5   1  16         86.36        107.33         6.58 o                         
   6   1  16         97.87         89.90         5.00 o                         
   7   1  16         82.96        102.04         8.49 o                         
   8   1  16        390.88        419.80        27.86 o                         
 -11   2  16          3.22         15.84         8.59 o                         
 -10   2  16         39.15         32.85         6.20 o                         
  -9   2  16         22.34         25.75         5.95 o                         
  -8   2  16         40.82         38.98         6.68 o                         
  -7   2  16          9.36          5.49         4.66 o                         
  -6   2  16        106.61        115.44         7.63 o                         
  -5   2  16        124.10        130.54         8.49 o                         
  -4   2  16        448.30        439.82        10.92 o                         
  -3   2  16        253.18        243.21         9.73 o                         
  -2   2  16        287.41        290.19         6.56 o                         
  -1   2  16         34.96         36.19         4.01 o                         
   0   2  16        565.61        610.57        12.83 o                         
   1   2  16        709.24        702.45        13.34 o                         
   2   2  16        420.14        413.62        10.12 o                         
   3   2  16        183.78        167.34        12.31 o                         
   4   2  16         89.92         85.13         4.58 o                         
   5   2  16        446.81        428.21        10.59 o                         
   6   2  16         85.30        110.05        11.07 o                         
   7   2  16          0.51          3.88         4.92 o                         
   8   2  16         89.43         51.33        14.88 o                         
 -11   3  16          3.55          4.20         8.40 o                         
 -10   3  16        187.25        174.98        11.07 o                         
  -9   3  16          4.41          6.51         4.53 o                         
  -8   3  16        536.19        571.53        17.42 o                         
  -7   3  16         65.45         56.50        15.84 o                         
  -6   3  16        382.76        348.81        13.74 o                         
  -5   3  16        175.05        150.49         6.62 o                         
  -4   3  16        667.78        673.07        16.96 o                         
  -3   3  16        135.89        125.44         4.70 o                         
  -2   3  16       3182.84       3166.53        66.64 o                         
  -1   3  16        256.96        255.28        10.02 o                         
   0   3  16        453.92        461.18         8.80 o                         
   1   3  16        209.91        216.18         6.11 o                         
   2   3  16        232.14        209.06         6.05 o                         
   3   3  16          8.49         14.49         6.77 o                         
   4   3  16         40.60         44.03        10.30 o                         
   5   3  16        479.21        479.71        32.34 o                         
   6   3  16          0.37         -0.88         7.92 o                         
   7   3  16        236.66        229.18        11.73 o                         
   8   3  16        141.16        155.41        12.99 o                         
 -10   4  16          4.25          3.82         7.06 o                         
  -9   4  16        227.71        254.36        16.22 o                         
  -8   4  16          5.23          2.34        14.69 o                         
  -7   4  16        376.27        381.37        23.66 o                         
  -6   4  16        311.59        313.44        16.41 o                         
  -5   4  16       1002.54       1023.77        25.21 o                         
  -4   4  16        134.77        162.51        13.45 o                         
  -3   4  16        515.64        481.81        16.98 o                         
  -2   4  16         18.01         33.58         5.15 o                         
  -1   4  16         80.26         66.82         5.32 o                         
   0   4  16         13.30          4.45         6.11 o                         
   1   4  16        218.42        200.91         8.28 o                         
   2   4  16        239.37        259.00         9.63 o                         
   3   4  16        122.81        136.28         7.65 o                         
   4   4  16         71.94         77.71         8.59 o                         
   5   4  16        180.95        171.80         9.64 o                         
   6   4  16         19.37         12.19         6.01 o                         
   7   4  16          0.33          1.49         6.13 o                         
  -9   5  16         41.26         35.49        12.59 o                         
  -8   5  16        201.08        223.03        20.13 o                         
  -7   5  16          0.51          0.97         9.64 o                         
  -6   5  16         27.97         34.79         5.34 o                         
  -5   5  16         32.79         36.64         6.11 o                         
  -4   5  16         64.90         63.35         7.06 o                         
  -3   5  16         17.87         24.98         4.39 o                         
  -2   5  16        329.27        331.52        31.01 o                         
  -1   5  16        110.37        107.10         8.83 o                         
   0   5  16         70.54         73.12         6.07 o                         
   1   5  16        172.78        196.96        11.35 o                         
   2   5  16          4.98          3.38         4.68 o                         
   3   5  16        252.94        293.25        11.67 o                         
   4   5  16        320.21        321.98        13.56 o                         
   5   5  16         80.72         76.28         9.35 o                         
   6   5  16        127.23        116.02        10.83 o                         
  -8   6  16        127.01        134.34        17.17 o                         
  -7   6  16         30.79         34.93         7.72 o                         
  -6   6  16          0.34          4.14         4.67 o                         
  -5   6  16        256.94        262.76        14.69 o                         
  -4   6  16          2.31         -0.34         5.19 o                         
  -3   6  16          0.14         -5.15         5.15 o                         
  -2   6  16         49.30         55.23         5.73 o                         
  -1   6  16         39.40         43.35         6.87 o                         
   0   6  16         41.18         34.28         6.33 o                         
   1   6  16         12.06         10.17         8.01 o                         
   2   6  16          5.91          1.42         5.15 o                         
   3   6  16          2.49         -0.07         4.90 o                         
   4   6  16         22.38         18.58         6.27 o                         
   5   6  16          0.06         -0.98         7.33 o                         
  -6   7  16         26.13          9.54         9.35 o                         
  -5   7  16          0.09         -1.88         7.73 o                         
  -4   7  16         61.56         51.90        10.88 o                         
  -3   7  16         44.43         42.93         8.97 o                         
  -2   7  16        165.25        184.37        10.27 o                         
  -1   7  16         51.87         28.80        10.40 o                         
   0   7  16          4.65          9.95         6.20 o                         
   1   7  16         53.71         57.51         8.50 o                         
   2   7  16          5.27          8.39        12.78 o                         
   3   7  16          7.77         -1.18         8.70 o                         
 -11   1  17         53.20         49.04        15.84 o                         
 -10   1  17         61.61         58.58         8.40 o                         
  -9   1  17         41.43         43.78         6.03 o                         
  -8   1  17         17.69         34.92         7.54 o                         
  -7   1  17       1078.40       1061.51        33.97 o                         
  -6   1  17         15.71         12.01         2.54 o                         
  -5   1  17         20.96         27.25         1.97 o                         
  -4   1  17         75.28         84.05         5.92 o                         
  -3   1  17       1724.18       1728.04        25.61 o                         
  -2   1  17        115.24        121.16        16.03 o                         
  -1   1  17         26.27         35.69         3.52 o                         
   0   1  17         42.03         41.11         3.24 o                         
   1   1  17        776.14        775.79        23.05 o                         
   2   1  17          0.10          2.32         4.48 o                         
   3   1  17        265.66        262.35         7.95 o                         
   4   1  17          9.47         13.90         3.63 o                         
   5   1  17        299.02        303.45        13.74 o                         
   6   1  17        433.32        463.41        22.90 o                         
   7   1  17        129.11        128.25        19.94 o                         
   8   1  17          8.05          5.72        12.78 o                         
 -11   2  17         22.07          9.35         9.35 o                         
 -10   2  17         74.92         74.73         8.28 o                         
  -9   2  17        384.64        427.17        14.82 o                         
  -8   2  17          3.65         -3.03         4.68 o                         
  -7   2  17        340.07        344.19        12.78 o                         
  -6   2  17       1141.48       1154.00        30.53 o                         
  -5   2  17          0.30          1.63         2.10 o                         
  -4   2  17         44.05         53.05         3.93 o                         
  -3   2  17        311.15        305.52         7.62 o                         
  -2   2  17         61.56         56.13         3.45 o                         
  -1   2  17         93.23         91.62         5.82 o                         
   0   2  17        904.03        872.93        22.13 o                         
   1   2  17          0.62          7.30         3.24 o                         
   2   2  17       1681.06       1670.37        31.59 o                         
   3   2  17        336.44        287.72         7.63 o                         
   4   2  17         21.76         19.25         3.42 o                         
   5   2  17         18.74         15.13         4.96 o                         
   6   2  17        423.44        420.66        15.01 o                         
   7   2  17         52.54         59.70        12.21 o                         
   8   2  17          1.40          3.05        10.11 o                         
 -10   3  17         36.85         48.09         9.92 o                         
  -9   3  17        114.23        100.01         8.59 o                         
  -8   3  17         31.38         28.83         6.13 o                         
  -7   3  17         60.20         80.05         7.83 o                         
  -6   3  17        191.57        196.92        16.98 o                         
  -5   3  17         85.43        101.32         6.30 o                         
  -4   3  17        269.00        234.47        10.02 o                         
  -3   3  17        102.29        112.72        15.74 o                         
  -2   3  17         13.08         10.49         2.70 o                         
  -1   3  17        485.72        520.79        20.51 o                         
   0   3  17        168.87        158.90         5.22 o                         
   1   3  17          1.77         -1.88         2.57 o                         
   2   3  17          4.86          5.89         6.01 o                         
   3   3  17         53.76         64.15        15.07 o                         
   4   3  17        616.39        607.36        28.05 o                         
   5   3  17          2.94          3.48         5.22 o                         
   6   3  17          3.52          3.46         4.77 o                         
   7   3  17          9.21         14.75         7.65 o                         
 -10   4  17         92.30         75.56        18.32 o                         
  -9   4  17         10.23         13.17         6.11 o                         
  -8   4  17          6.67          0.95         6.68 o                         
  -7   4  17          6.91         11.87         7.55 o                         
  -6   4  17         57.89         45.45         6.93 o                         
  -5   4  17         59.46         62.21         5.92 o                         
  -4   4  17        230.10        229.12         9.07 o                         
  -3   4  17        364.08        338.32        13.93 o                         
  -2   4  17        145.82        137.01         7.82 o                         
  -1   4  17        106.23         94.59         6.19 o                         
   0   4  17          0.01         -2.71         5.12 o                         
   1   4  17         11.73         11.72         4.58 o                         
   2   4  17         36.07         40.15         7.06 o                         
   3   4  17         43.35         37.76         5.15 o                         
   4   4  17        106.31        101.57         8.95 o                         
   5   4  17          6.76          1.55         6.20 o                         
   6   4  17          5.53         -3.63         5.22 o                         
   7   4  17          0.30         12.40        15.46 o                         
  -9   5  17          5.67          5.72        15.27 o                         
  -8   5  17         39.77         42.98        10.49 o                         
  -7   5  17         34.99         23.28         6.46 o                         
  -6   5  17         18.13         15.56         6.76 o                         
  -5   5  17        263.13        241.88        10.55 o                         
  -4   5  17        110.62        128.23         8.97 o                         
  -3   5  17        313.14        295.44        11.04 o                         
  -2   5  17         38.29         45.03         6.87 o                         
  -1   5  17         39.16         29.01         4.91 o                         
   0   5  17          2.66          1.95         4.66 o                         
   1   5  17          9.43         11.80         5.53 o                         
   2   5  17        164.12        164.29         8.93 o                         
   3   5  17         31.08         30.25         6.98 o                         
   4   5  17        195.04        177.73        10.20 o                         
   5   5  17        110.78        120.74        11.84 o                         
   6   5  17          1.69        -14.50        14.50 o                         
  -7   6  17        293.91        275.73        22.71 o                         
  -6   6  17         77.24         97.70        13.17 o                         
  -5   6  17         36.92         25.08         5.55 o                         
  -4   6  17         77.28         75.16        18.22 o                         
  -3   6  17          4.88          7.18         6.87 o                         
  -2   6  17          0.38         -0.86         9.06 o                         
  -1   6  17        205.60        188.85        26.14 o                         
   0   6  17        674.58        738.25        21.04 o                         
   1   6  17          3.62         -5.54         5.54 o                         
   2   6  17        121.68        138.19         8.98 o                         
   3   6  17         14.02         23.59         7.66 o                         
   4   6  17          3.22          6.14         7.60 o                         
  -5   7  17         29.70         17.47         6.59 o                         
  -4   7  17         53.60         39.12        10.49 o                         
  -3   7  17        147.18        178.99        16.03 o                         
  -2   7  17        144.80        126.61        10.97 o                         
  -1   7  17          3.12          3.82         9.73 o                         
   0   7  17         87.43         86.06         9.98 o                         
   1   7  17        107.88        103.84        12.31 o                         
   2   7  17         74.21        130.14        19.65 o                         
 -11   0  18        395.00        369.42        30.91 o                         
 -10   0  18          0.21         18.32         9.16 o                         
  -9   0  18         49.42         27.86         8.59 o                         
  -8   0  18        288.84        311.41        11.26 o                         
  -7   0  18        619.51        613.86        16.60 o                         
  -6   0  18        491.82        483.91        14.31 o                         
  -5   0  18       1045.58       1107.88        25.57 o                         
  -4   0  18        193.10        196.35         6.11 o                         
  -3   0  18         57.58         52.67         3.24 o                         
  -2   0  18        204.86        197.50         5.92 o                         
  -1   0  18        285.66        314.28        10.69 o                         
   0   0  18        820.79        811.93        19.08 o                         
   1   0  18        640.61        708.50        16.41 o                         
   2   0  18        468.12        520.93        13.93 o                         
   3   0  18        738.59        648.21        17.17 o                         
   4   0  18        428.77        450.71        16.41 o                         
   5   0  18         25.02         33.01         6.11 o                         
   6   0  18        357.66        400.33        14.31 o                         
   7   0  18          4.88          1.72         6.30 o                         
   8   0  18          1.79          1.34         9.92 o                         
 -11   1  18          7.94         -3.05         9.35 o                         
 -10   1  18          2.25         -1.91         6.11 o                         
  -9   1  18         88.36         96.41         7.41 o                         
  -8   1  18        372.80        407.95        13.52 o                         
  -7   1  18        154.03        167.37         6.82 o                         
  -6   1  18        584.11        614.99        12.00 o                         
  -5   1  18          7.44          9.44         2.82 o                         
  -4   1  18        434.42        441.11        12.31 o                         
  -3   1  18        673.27        656.18        14.11 o                         
  -2   1  18         10.71         10.33         2.67 o                         
  -1   1  18        862.37        840.01        15.13 o                         
   0   1  18        384.08        409.30         9.83 o                         
   1   1  18        860.12        862.47        37.50 o                         
   2   1  18        169.42        158.44         6.27 o                         
   3   1  18        566.22        572.27        11.00 o                         
   4   1  18         11.04          9.25         3.10 o                         
   5   1  18         27.19         27.64         4.15 o                         
   6   1  18         59.42         38.57         4.69 o                         
   7   1  18          9.39         23.14         8.48 o                         
 -10   2  18        106.46        114.42         8.56 o                         
  -9   2  18          2.70          4.46         4.78 o                         
  -8   2  18         80.55         82.50         6.03 o                         
  -7   2  18        268.53        245.61        19.46 o                         
  -6   2  18        145.00        148.38         7.80 o                         
  -5   2  18        166.28        176.19         6.11 o                         
  -4   2  18         60.47         55.63         3.37 o                         
  -3   2  18         58.76         47.69         4.77 o                         
  -2   2  18          0.09         -2.29         2.77 o                         
  -1   2  18          0.79         -1.97         2.47 o                         
   0   2  18         70.44         65.88         3.88 o                         
   1   2  18        101.31        102.39         6.13 o                         
   2   2  18         24.38         33.27         4.26 o                         
   3   2  18          8.10          2.06         2.98 o                         
   4   2  18        179.24        205.67         7.05 o                         
   5   2  18          2.70         -5.24         5.24 o                         
   6   2  18          4.65          7.38         5.45 o                         
   7   2  18        293.96        302.89        17.08 o                         
 -10   3  18         14.05          8.01         8.97 o                         
  -9   3  18         16.66          5.07         9.45 o                         
  -8   3  18         11.18          9.01         7.16 o                         
  -7   3  18        450.52        426.62        17.04 o                         
  -6   3  18         34.36         62.40         9.16 o                         
  -5   3  18        156.72        170.59         8.78 o                         
  -4   3  18         92.76         78.53         5.71 o                         
  -3   3  18        236.78        212.69        11.35 o                         
  -2   3  18          7.08         10.20         4.58 o                         
  -1   3  18        197.07        191.27         6.55 o                         
   0   3  18        566.20        576.28        12.98 o                         
   1   3  18        447.13        450.56         9.94 o                         
   2   3  18         75.99         88.74         4.58 o                         
   3   3  18        182.85        182.35         7.49 o                         
   4   3  18         57.18         48.19         4.96 o                         
   5   3  18        266.72        267.33        22.33 o                         
   6   3  18         66.46         74.71        19.08 o                         
   7   3  18         12.12         -4.39        12.40 o                         
  -9   4  18        274.99        278.30        13.83 o                         
  -8   4  18        179.18        213.21        30.91 o                         
  -7   4  18         37.55         37.97         7.41 o                         
  -6   4  18          1.53          3.59         4.95 o                         
  -5   4  18          2.64          9.54         5.53 o                         
  -4   4  18        508.15        544.70        15.81 o                         
  -3   4  18        405.95        432.01        17.36 o                         
  -2   4  18        389.48        405.12        16.73 o                         
  -1   4  18         38.16         46.32        10.97 o                         
   0   4  18        404.98        407.39        13.83 o                         
   1   4  18         46.49         43.27        10.30 o                         
   2   4  18          0.90          0.62         4.72 o                         
   3   4  18         44.84         51.44         5.99 o                         
   4   4  18        271.29        238.95        22.71 o                         
   5   4  18         58.27         66.17        18.32 o                         
   6   4  18        432.48        421.80        22.25 o                         
  -8   5  18        464.63        401.67        29.39 o                         
  -7   5  18         12.24         19.98         9.38 o                         
  -6   5  18        129.98        141.36        14.31 o                         
  -5   5  18          3.36          2.30         4.68 o                         
  -4   5  18          8.53         11.64         9.16 o                         
  -3   5  18         10.92         14.12         5.34 o                         
  -2   5  18        131.85        108.77         8.78 o                         
  -1   5  18         39.26         43.46         5.54 o                         
   0   5  18          7.31         15.99         4.65 o                         
   1   5  18        474.88        475.38        21.94 o                         
   2   5  18         87.40         88.87         7.42 o                         
   3   5  18        238.75        261.60        20.04 o                         
   4   5  18          0.12         -0.25         5.95 o                         
   5   5  18          5.76          2.73         7.62 o                         
  -7   6  18         37.20         35.49        12.98 o                         
  -6   6  18         25.06         41.60        14.12 o                         
  -5   6  18         48.16         47.88         6.81 o                         
  -4   6  18         23.85         10.22         4.99 o                         
  -3   6  18          5.16          6.56         6.05 o                         
  -2   6  18        101.60        118.87         8.26 o                         
  -1   6  18          1.30         18.87         9.92 o                         
   0   6  18         48.20         63.59         8.10 o                         
   1   6  18        122.92        105.24        18.32 o                         
   2   6  18          0.70         -2.78         7.04 o                         
   3   6  18         25.52         13.00        10.49 o                         
  -3   7  18         84.32         92.91        21.18 o                         
  -2   7  18          0.10         10.46         7.58 o                         
  -1   7  18         36.84         34.92        11.83 o                         
   0   7  18         14.10         16.44        10.67 o                         
 -10   1  19        167.04        152.65        16.41 o                         
  -9   1  19        166.95        170.15        10.61 o                         
  -8   1  19        604.87        610.03        17.83 o                         
  -7   1  19         36.11         35.51        12.02 o                         
  -6   1  19          1.28          1.01         3.07 o                         
  -5   1  19        362.32        359.05         9.45 o                         
  -4   1  19        338.53        352.39         9.79 o                         
  -3   1  19        592.45        556.50        11.48 o                         
  -2   1  19       1471.01       1509.36        27.06 o                         
  -1   1  19        304.11        305.64         7.93 o                         
   0   1  19        232.23        246.75         5.55 o                         
   1   1  19         17.17         34.97         8.40 o                         
   2   1  19        117.89        127.48         5.09 o                         
   3   1  19         73.58         64.89         3.77 o                         
   4   1  19          0.06         -1.18         2.96 o                         
   5   1  19          0.22         -0.35         3.29 o                         
   6   1  19         22.74         27.21         5.03 o                         
   7   1  19         22.84         33.58         9.92 o                         
 -10   2  19          2.03          0.45         5.57 o                         
  -9   2  19         72.39         81.25        13.74 o                         
  -8   2  19        249.63        245.80        10.80 o                         
  -7   2  19        485.12        540.15        16.41 o                         
  -6   2  19        100.01         84.02         6.24 o                         
  -5   2  19       1140.90       1127.19        28.34 o                         
  -4   2  19         71.68         81.52         3.96 o                         
  -3   2  19        449.17        442.72        14.79 o                         
  -2   2  19         86.40         76.83         7.16 o                         
  -1   2  19          3.95          4.36         2.49 o                         
   0   2  19         52.48         49.83         3.83 o                         
   1   2  19        241.51        257.43        20.13 o                         
   2   2  19        192.87        184.21         5.96 o                         
   3   2  19        210.80        195.38         9.35 o                         
   4   2  19        233.39        249.40         9.83 o                         
   5   2  19        283.47        280.36        14.22 o                         
   6   2  19         36.86         23.93        10.02 o                         
   7   2  19          4.02          1.53        10.69 o                         
  -9   3  19          2.95         -3.76         5.45 o                         
  -8   3  19        713.81        737.68        28.91 o                         
  -7   3  19          5.08         10.08         9.45 o                         
  -6   3  19         90.20         96.94         8.01 o                         
  -5   3  19         25.19         38.29        10.97 o                         
  -4   3  19         85.93         70.40        10.02 o                         
  -3   3  19          0.07          0.19         3.63 o                         
  -2   3  19         42.52         43.89         4.39 o                         
  -1   3  19        234.00        237.36         8.02 o                         
   0   3  19         50.09         48.86         4.30 o                         
   1   3  19        280.96        297.09         8.64 o                         
   2   3  19        183.93        218.36         7.29 o                         
   3   3  19         22.15         17.99         4.20 o                         
   4   3  19         62.37         75.13         7.73 o                         
   5   3  19          6.50         10.57         5.77 o                         
   6   3  19          8.81          4.00         9.37 o                         
  -9   4  19        134.57        141.79        11.83 o                         
  -8   4  19          0.06         10.83         7.25 o                         
  -7   4  19          0.36          1.11         7.16 o                         
  -6   4  19        124.19        133.54        16.12 o                         
  -5   4  19         18.20         32.60         6.95 o                         
  -4   4  19          5.71         10.89         4.54 o                         
  -3   4  19         99.12         84.89         5.80 o                         
  -2   4  19          9.44         -4.45         4.45 o                         
  -1   4  19        345.59        336.55        12.15 o                         
   0   4  19         62.24         71.63         6.23 o                         
   1   4  19          1.09          3.20         5.45 o                         
   2   4  19         30.37         27.55         9.16 o                         
   3   4  19         31.58         42.64         9.92 o                         
   4   4  19         53.36         45.25        12.40 o                         
   5   4  19        186.95        138.46        11.81 o                         
  -8   5  19        444.28        363.13        28.05 o                         
  -7   5  19        115.69        136.24        16.41 o                         
  -6   5  19         20.96          7.95        14.60 o                         
  -5   5  19         19.12         11.81         7.87 o                         
  -4   5  19         51.27         51.74         6.20 o                         
  -3   5  19        107.95        118.50         9.92 o                         
  -2   5  19        398.06        394.09        30.34 o                         
  -1   5  19         21.96         33.51         7.16 o                         
   0   5  19        120.27        108.54        25.95 o                         
   1   5  19        239.82        239.67        20.04 o                         
   2   5  19         32.81         39.50         6.57 o                         
   3   5  19          0.24         -2.68         8.01 o                         
   4   5  19          0.62         22.13        15.07 o                         
  -6   6  19         68.76         81.10        15.65 o                         
  -5   6  19        107.76         82.05        13.93 o                         
  -4   6  19        370.48        389.36        18.75 o                         
  -3   6  19         23.50         21.58         6.30 o                         
  -2   6  19         22.99         21.51         6.14 o                         
  -1   6  19        197.35        205.09        11.72 o                         
   0   6  19        101.63         81.24        11.60 o                         
   1   6  19         26.61         25.13         8.33 o                         
   2   6  19         91.76         79.35        11.44 o                         
 -10   0  20         70.41         69.84        16.79 o                         
  -9   0  20        430.95        466.55        33.39 o                         
  -8   0  20          4.21          5.34         5.53 o                         
  -7   0  20         20.02         17.17         4.77 o                         
  -6   0  20       1640.05       1620.04        39.69 o                         
  -5   0  20         37.97         39.12         4.39 o                         
  -4   0  20        246.73        271.15         9.54 o                         
  -3   0  20       1069.54       1043.20        22.33 o                         
  -2   0  20          0.95          1.91         2.48 o                         
  -1   0  20         81.32         84.34         4.39 o                         
   0   0  20       1270.25       1248.14        29.96 o                         
   1   0  20         33.69         37.97         4.96 o                         
   2   0  20       3015.21       3005.56        64.69 o                         
   3   0  20        398.55        383.16        12.78 o                         
   4   0  20        119.77        131.28         8.40 o                         
   5   0  20         78.40         72.32         8.78 o                         
   6   0  20        205.74        199.59        15.27 o                         
 -10   1  20          0.28         17.56        10.30 o                         
  -9   1  20        134.45        145.17        15.36 o                         
  -8   1  20         41.31         39.22         6.27 o                         
  -7   1  20         34.01         31.04         5.33 o                         
  -6   1  20        540.87        567.89        22.23 o                         
  -5   1  20          0.22          2.10         3.02 o                         
  -4   1  20        228.55        218.42         6.54 o                         
  -3   1  20        374.15        397.83        16.89 o                         
  -2   1  20        308.40        304.70         6.92 o                         
  -1   1  20        349.25        381.36         9.17 o                         
   0   1  20        516.25        542.51        11.42 o                         
   1   1  20        260.07        253.43         7.35 o                         
   2   1  20        255.38        292.02         7.22 o                         
   3   1  20          9.41         13.05         3.46 o                         
   4   1  20          0.60          3.59         3.30 o                         
   5   1  20         62.39         67.96         4.81 o                         
   6   1  20          0.02          3.83         6.08 o                         
 -10   2  20        101.38         81.91         8.32 o                         
  -9   2  20          1.61         -2.71         6.35 o                         
  -8   2  20         78.42         68.39         6.74 o                         
  -7   2  20         79.25         95.17         7.09 o                         
  -6   2  20         54.54         65.14         6.85 o                         
  -5   2  20         42.32         32.96         4.79 o                         
  -4   2  20          4.36          3.91         5.06 o                         
  -3   2  20        323.51        315.58         9.14 o                         
  -2   2  20         54.86         40.04         3.39 o                         
  -1   2  20         51.32         44.64         3.80 o                         
   0   2  20        104.00         87.70         8.11 o                         
   1   2  20         25.16         28.70         3.34 o                         
   2   2  20          9.29         16.06         3.42 o                         
   3   2  20         15.84          6.20         5.63 o                         
   4   2  20          4.25         -4.07         4.07 o                         
   5   2  20          0.90         -2.08         8.59 o                         
   6   2  20        107.67        117.44        10.58 o                         
  -9   3  20        202.89        198.62        11.83 o                         
  -8   3  20         23.46         22.56         7.82 o                         
  -7   3  20          5.59         10.13         5.38 o                         
  -6   3  20         48.23         41.98        10.69 o                         
  -5   3  20         62.03         64.62         7.35 o                         
  -4   3  20         28.81         37.16         7.06 o                         
  -3   3  20        144.13        139.74         6.56 o                         
  -2   3  20          7.19          5.03         3.82 o                         
  -1   3  20        222.70        195.84         7.38 o                         
   0   3  20         47.79         56.36         4.48 o                         
   1   3  20          0.03         -3.07         3.07 o                         
   2   3  20         27.64         24.27         4.06 o                         
   3   3  20        142.88        146.06         7.31 o                         
   4   3  20          7.83          7.16         7.47 o                         
   5   3  20         39.25         54.55         8.50 o                         
  -8   4  20         61.27         68.97         8.40 o                         
  -7   4  20         65.36         87.38        10.45 o                         
  -6   4  20        142.26        141.45        10.73 o                         
  -5   4  20         10.69         17.59        13.17 o                         
  -4   4  20         96.15        101.08         8.01 o                         
  -3   4  20          0.05          0.37        10.49 o                         
  -2   4  20        184.66        175.28        12.02 o                         
  -1   4  20        152.51        150.64         8.67 o                         
   0   4  20        642.07        736.65        52.57 o                         
   1   4  20          0.63         -2.74         4.68 o                         
   2   4  20         69.98         74.88         7.01 o                         
   3   4  20        173.12        181.07        11.04 o                         
   4   4  20         15.47         18.51         8.89 o                         
   5   4  20        229.85        251.79        15.97 o                         
  -7   5  20          4.46        -12.40        12.40 o                         
  -6   5  20          9.67         -2.67         8.01 o                         
  -5   5  20         22.82         23.85         8.39 o                         
  -4   5  20          7.72         -3.54         6.39 o                         
  -3   5  20        139.70        129.88         8.81 o                         
  -2   5  20          7.03          4.85         5.36 o                         
  -1   5  20         30.54         34.97        13.55 o                         
   0   5  20        163.12        178.02        11.12 o                         
   1   5  20        210.61        210.04        13.64 o                         
   2   5  20         95.67        119.00        13.29 o                         
   3   5  20         57.36         64.55         9.97 o                         
  -5   6  20          0.58         -1.91        11.07 o                         
  -4   6  20         36.09         32.89        15.27 o                         
  -3   6  20         32.71         19.97         8.23 o                         
  -2   6  20          0.60         -0.20         8.15 o                         
  -1   6  20        127.96        128.61        11.90 o                         
   0   6  20         30.50         41.73        14.22 o                         
   1   6  20         13.56          9.00         7.54 o                         
  -9   1  21         19.99         23.08         7.88 o                         
  -8   1  21          2.85         -3.43         6.49 o                         
  -7   1  21        339.07        320.30        10.28 o                         
  -6   1  21         54.07         53.29        14.79 o                         
  -5   1  21         31.52         26.62         4.30 o                         
  -4   1  21         59.36         77.17         9.25 o                         
  -3   1  21        451.85        439.92        27.48 o                         
  -2   1  21        246.18        250.22         6.78 o                         
  -1   1  21        736.21        738.81        14.72 o                         
   0   1  21        400.60        418.06        10.17 o                         
   1   1  21        230.72        210.01         6.34 o                         
   2   1  21         35.40         28.99         7.44 o                         
   3   1  21        280.42        285.82         8.02 o                         
   4   1  21          0.03          0.31         3.71 o                         
   5   1  21         34.11         33.96         5.82 o                         
   6   1  21         33.45         28.24        11.64 o                         
  -9   2  21        100.43        107.39         8.67 o                         
  -8   2  21         17.95         17.53         6.22 o                         
  -7   2  21          4.25          5.42         4.76 o                         
  -6   2  21         47.64         51.23         5.57 o                         
  -5   2  21         43.99         33.54         8.30 o                         
  -4   2  21         40.13         40.21         4.39 o                         
  -3   2  21        471.55        462.75        41.88 o                         
  -2   2  21        152.54        165.20         6.03 o                         
  -1   2  21        313.82        337.31        10.69 o                         
   0   2  21        628.62        620.13        21.75 o                         
   1   2  21        119.87        123.07         7.92 o                         
   2   2  21        189.18        179.99         6.57 o                         
   3   2  21          0.03          5.54         3.84 o                         
   4   2  21         44.23         42.62         4.44 o                         
   5   2  21         33.02         32.96         9.25 o                         
  -9   3  21         82.25         82.42         9.58 o                         
  -8   3  21        244.11        261.80        12.92 o                         
  -7   3  21          8.72          4.85         6.58 o                         
  -6   3  21        517.27        544.31        17.04 o                         
  -5   3  21         59.99         59.97         8.28 o                         
  -4   3  21          1.80         -5.32         6.30 o                         
  -3   3  21        102.78        112.28        10.88 o                         
  -2   3  21          2.19          8.42         3.58 o                         
  -1   3  21          1.15         -2.21         4.01 o                         
   0   3  21         68.14         65.25         5.20 o                         
   1   3  21        237.73        246.18        13.74 o                         
   2   3  21         80.80         83.43         9.16 o                         
   3   3  21        263.97        286.33        35.87 o                         
   4   3  21          0.06          4.99         7.41 o                         
   5   3  21          0.08          1.22         7.75 o                         
  -8   4  21         17.55          4.10         7.63 o                         
  -7   4  21         23.00         17.26         8.44 o                         
  -6   4  21         72.39         98.09        11.58 o                         
  -5   4  21          5.67          0.34         7.40 o                         
  -4   4  21         34.89         21.16        11.16 o                         
  -3   4  21          8.95         27.25        12.31 o                         
  -2   4  21         31.21         19.28         8.01 o                         
  -1   4  21         10.69         12.96         6.10 o                         
   0   4  21         76.97         96.32        14.88 o                         
   1   4  21          0.99          4.69         4.93 o                         
   2   4  21         72.12         71.54        11.93 o                         
   3   4  21         50.07         74.01        10.38 o                         
   4   4  21          1.35         11.67         8.40 o                         
  -6   5  21        116.28        139.87        18.89 o                         
  -5   5  21        140.48        111.25        15.07 o                         
  -4   5  21         24.23         24.16         8.03 o                         
  -3   5  21         80.96         73.50         8.19 o                         
  -2   5  21         61.08         55.80         6.92 o                         
  -1   5  21         79.14         46.34         7.27 o                         
   0   5  21          6.69         12.42        12.50 o                         
   1   5  21        135.75        172.50        19.08 o                         
   2   5  21         10.06          8.02         7.55 o                         
  -3   6  21         62.80         56.48         8.93 o                         
  -2   6  21        154.56        110.05        11.67 o                         
  -1   6  21         37.36         31.33         8.62 o                         
  -9   0  22          3.07         -3.24         7.63 o                         
  -8   0  22          5.21         11.64         6.30 o                         
  -7   0  22        207.61        203.41        12.02 o                         
  -6   0  22          9.24         11.45         4.01 o                         
  -5   0  22        936.26        995.87        25.76 o                         
  -4   0  22         36.47         34.54         4.96 o                         
  -3   0  22       1746.36       1804.75        36.45 o                         
  -2   0  22         12.57         13.36         3.43 o                         
  -1   0  22         52.25         67.17         5.53 o                         
   0   0  22         85.68         79.57         6.11 o                         
   1   0  22         80.28         98.84         6.87 o                         
   2   0  22        227.22        241.19        10.30 o                         
   3   0  22        155.78        133.38        15.65 o                         
   4   0  22         71.40         75.75         7.44 o                         
   5   0  22        254.25        255.12        15.65 o                         
  -9   1  22         45.01         59.34         9.20 o                         
  -8   1  22        213.48        198.46        26.14 o                         
  -7   1  22         25.30         27.90        11.07 o                         
  -6   1  22          4.86         11.07        10.59 o                         
  -5   1  22        174.01        168.48        14.31 o                         
  -4   1  22        434.12        411.26        27.67 o                         
  -3   1  22         59.87         53.42         9.83 o                         
  -2   1  22        140.25        127.05         5.43 o                         
  -1   1  22          6.18          7.49         5.92 o                         
   0   1  22        420.44        411.91        19.18 o                         
   1   1  22          1.98          0.26         3.66 o                         
   2   1  22        431.60        470.66        22.61 o                         
   3   1  22          0.03          1.89         3.83 o                         
   4   1  22          8.71          7.21         3.98 o                         
   5   1  22          0.62          8.93         5.55 o                         
  -9   2  22         15.95         20.93        11.16 o                         
  -8   2  22         31.94         35.50         6.88 o                         
  -7   2  22         83.63         79.30         8.21 o                         
  -6   2  22         41.64         37.84         6.68 o                         
  -5   2  22        304.87        300.26        10.37 o                         
  -4   2  22        134.75        137.03         8.40 o                         
  -3   2  22          0.54         -0.21         3.43 o                         
  -2   2  22          2.31          1.29         4.48 o                         
  -1   2  22         10.19         10.76         3.44 o                         
   0   2  22        188.92        194.68         7.63 o                         
   1   2  22        151.00        158.62         6.68 o                         
   2   2  22         39.79         30.79         4.79 o                         
   3   2  22        201.95        217.70         8.10 o                         
   4   2  22         68.32         71.97         8.44 o                         
   5   2  22         85.80         78.54         9.21 o                         
  -8   3  22        194.75        190.97        13.74 o                         
  -7   3  22         52.15         71.77         8.61 o                         
  -6   3  22        184.91        170.97        13.74 o                         
  -5   3  22        241.45        243.39        14.91 o                         
  -4   3  22          0.19         -4.10         6.38 o                         
  -3   3  22        246.95        245.56        12.28 o                         
  -2   3  22        163.92        165.01         7.38 o                         
  -1   3  22          2.51          2.97         3.80 o                         
   0   3  22        109.33        114.66         6.71 o                         
   1   3  22        103.92        119.06         7.62 o                         
   2   3  22          1.48         -4.21         4.31 o                         
   3   3  22         43.65         39.96         6.41 o                         
   4   3  22         97.47        108.67        12.95 o                         
  -7   4  22        120.40        110.86        18.32 o                         
  -6   4  22         32.91         24.61         8.78 o                         
  -5   4  22        120.87        110.87        10.78 o                         
  -4   4  22        465.52        477.26        24.06 o                         
  -3   4  22        327.20        360.07        17.31 o                         
  -2   4  22          0.09          0.21         4.70 o                         
  -1   4  22        307.70        329.88        19.46 o                         
   0   4  22          4.87         12.80         6.78 o                         
   1   4  22         47.46         42.74        12.40 o                         
   2   4  22         20.23         26.34        19.46 o                         
   3   4  22         23.70         39.81        11.02 o                         
  -5   5  22          0.30         -3.43        10.69 o                         
  -4   5  22         25.28         19.08        11.64 o                         
  -3   5  22         17.46          3.72         6.28 o                         
  -2   5  22          0.01          1.06         6.05 o                         
  -1   5  22        225.94        253.20        16.09 o                         
   0   5  22          2.21          8.97         8.22 o                         
   1   5  22          0.29         -6.63         6.63 o                         
  -8   1  23          0.39         -3.86         7.65 o                         
  -7   1  23        307.59        290.89        11.98 o                         
  -6   1  23          6.16         10.02         4.38 o                         
  -5   1  23         42.67         53.43         5.13 o                         
  -4   1  23        192.51        222.16         8.33 o                         
  -3   1  23         24.96         26.41         3.58 o                         
  -2   1  23          9.91          8.12         4.68 o                         
  -1   1  23         93.66         93.00         6.20 o                         
   0   1  23          0.25          0.99         3.39 o                         
   1   1  23         41.10         30.25         3.94 o                         
   2   1  23         79.51         97.65         6.81 o                         
   3   1  23          0.74         -2.80         4.42 o                         
   4   1  23         46.00         41.80         6.27 o                         
  -8   2  23         26.99         23.47         9.73 o                         
  -7   2  23         27.57         43.66        13.36 o                         
  -6   2  23        533.19        520.97        23.18 o                         
  -5   2  23         27.84         32.13        16.03 o                         
  -4   2  23        264.03        254.39         8.91 o                         
  -3   2  23         13.77         13.86         5.53 o                         
  -2   2  23        119.51        125.15        10.88 o                         
  -1   2  23          0.22          2.46         4.59 o                         
   0   2  23        862.29        899.90        20.22 o                         
   1   2  23          0.59          5.53         6.87 o                         
   2   2  23        570.85        591.52        16.73 o                         
   3   2  23          4.31          1.95         5.06 o                         
   4   2  23         67.54         54.33         8.68 o                         
  -7   3  23         14.72         11.23         5.93 o                         
  -6   3  23        128.44        120.63         8.67 o                         
  -5   3  23          5.08          7.44         5.57 o                         
  -4   3  23         17.41         25.24         9.54 o                         
  -3   3  23        153.81        187.72        13.33 o                         
  -2   3  23         77.45         84.95         9.06 o                         
  -1   3  23          3.03          0.11         4.76 o                         
   0   3  23        130.01        117.90        14.22 o                         
   1   3  23         13.86          8.02        20.99 o                         
   2   3  23         12.71         15.92         6.83 o                         
   3   3  23         53.20         61.19        10.62 o                         
  -6   4  23         42.83         27.48        11.64 o                         
  -5   4  23          6.71         18.51        11.83 o                         
  -4   4  23         12.31         27.50        10.04 o                         
  -3   4  23          1.94         10.59         6.82 o                         
  -2   4  23        102.69        107.36         8.32 o                         
  -1   4  23         64.82         79.22         8.22 o                         
   0   4  23         10.52          7.02        18.99 o                         
   1   4  23         14.53          4.92         8.15 o                         
   2   4  23          5.18          5.77         8.97 o                         
  -3   5  23          3.58        -10.11        10.30 o                         
  -2   5  23         15.92          9.86        15.84 o                         
  -1   5  23        109.50        114.68        13.93 o                         
  -8   0  24        414.40        424.19        21.94 o                         
  -7   0  24        113.71        118.88        11.83 o                         
  -6   0  24          8.39          8.78         7.44 o                         
  -5   0  24         15.24         29.77         8.01 o                         
  -4   0  24         69.70         60.30         7.63 o                         
  -3   0  24         27.45         31.87         7.06 o                         
  -2   0  24         13.36          4.58         4.96 o                         
  -1   0  24         96.60        101.71         7.25 o                         
   0   0  24       1193.73       1212.45        45.99 o                         
   1   0  24          2.95         20.99         5.72 o                         
   2   0  24          3.69         -2.67         5.53 o                         
   3   0  24          1.18         -1.14         5.72 o                         
  -8   1  24          0.04         12.59         9.73 o                         
  -7   1  24          9.25          5.21         6.33 o                         
  -6   1  24          4.30         11.08         6.11 o                         
  -5   1  24        169.28        165.39         8.06 o                         
  -4   1  24          1.04          1.81         4.29 o                         
  -3   1  24        100.90         93.81         7.42 o                         
  -2   1  24          0.11          3.76         3.30 o                         
  -1   1  24        230.66        237.22         8.43 o                         
   0   1  24         53.91         54.11         5.09 o                         
   1   1  24          0.20          3.76         4.30 o                         
   2   1  24         75.58         74.05         6.09 o                         
   3   1  24        277.09        265.78        11.60 o                         
  -7   2  24         39.77         42.23         7.13 o                         
  -6   2  24          7.70         12.02         5.71 o                         
  -5   2  24          0.87          4.48         4.93 o                         
  -4   2  24          1.96          6.01         4.63 o                         
  -3   2  24          1.36          1.56         5.01 o                         
  -2   2  24          5.90          8.02         5.82 o                         
  -1   2  24          1.05         -1.91         4.39 o                         
   0   2  24         45.37         32.37        18.51 o                         
   1   2  24          6.59         -2.75         3.69 o                         
   2   2  24        195.81        178.90         8.61 o                         
   3   2  24        196.50        190.97        10.45 o                         
  -6   3  24         26.56         23.36         7.19 o                         
  -5   3  24         17.33         18.73         6.99 o                         
  -4   3  24         56.37         63.81         7.24 o                         
  -3   3  24        132.90        117.99        10.56 o                         
  -2   3  24         96.88         99.72         8.01 o                         
  -1   3  24        413.89        402.48        14.49 o                         
   0   3  24        344.96        382.65        19.27 o                         
   1   3  24        234.33        217.58        23.57 o                         
   2   3  24        108.67        106.96         9.57 o                         
  -4   4  24         29.01         41.41        16.60 o                         
  -3   4  24        123.51         99.03        15.84 o                         
  -2   4  24         51.00         45.00         8.16 o                         
  -1   4  24        206.76        252.17        23.28 o                         
   0   4  24        155.75        148.39        13.69 o                         
  -7   1  25          5.89          9.80         6.33 o                         
  -6   1  25         43.02         48.26         8.84 o                         
  -5   1  25        168.73        156.54        14.79 o                         
  -4   1  25          2.25          4.62         4.85 o                         
  -3   1  25          3.56          6.99         6.49 o                         
  -2   1  25        155.72        134.92         9.59 o                         
  -1   1  25         36.73         38.68         5.43 o                         
   0   1  25          1.77          6.42         4.16 o                         
   1   1  25          0.03          4.26         5.06 o                         
   2   1  25        108.55        105.67         7.89 o                         
  -6   2  25          0.25         14.28         8.08 o                         
  -5   2  25        176.69        140.71         8.52 o                         
  -4   2  25          2.20          8.36        10.88 o                         
  -3   2  25        556.32        532.15        29.67 o                         
  -2   2  25         23.13         29.39         8.21 o                         
  -1   2  25        608.54        676.22        23.85 o                         
   0   2  25        178.80        185.86        21.09 o                         
   1   2  25          0.47         10.94        10.59 o                         
  -5   3  25         91.63         56.65         8.30 o                         
  -4   3  25         46.26         42.32        12.69 o                         
  -3   3  25        169.88        152.01        13.17 o                         
  -2   3  25          3.03         -2.52         5.72 o                         
  -1   3  25          7.77          7.29         5.72 o                         
   0   3  25        274.74        267.39        15.46 o                         
  -5   0  26        144.40        143.30        20.23 o                         
  -4   0  26         11.41          7.25        10.11 o                         
  -3   0  26         16.59         54.57        14.88 o                         
  -2   0  26        767.83        779.11        31.10 o                         
  -1   0  26        136.87        153.61        13.36 o                         
   0   0  26         44.55         38.93         6.68 o                         
   1   0  26         51.52         44.65         6.87 o                         
  -5   1  26         14.43         25.76         9.17 o                         
  -4   1  26         13.69          6.18         6.84 o                         
  -3   1  26         87.78         65.58         7.41 o                         
  -2   1  26        160.87        164.19        10.49 o                         
  -1   1  26         65.72         66.50         7.92 o                         
   0   1  26         50.12         38.24        11.16 o                         
   1   1  26         46.01         33.01        10.49 o                         
  -4   2  26        224.25        224.78        12.97 o                         
  -3   2  26         72.57         63.15         9.04 o                         
  -2   2  26         81.20         82.20        21.28 o                         
  -1   2  26        159.38        148.23        17.56 o                         
   0   2  26          5.03         14.50         8.21 o                         
                                                                                
