# Supplementary material for: Crystal structure of 3,6,6-trimethyl-4-oxo-1-(pyridin-2-yl)-4,5,6,7-tetra­hydro-1H-indazol-7-aminium chloride and its monohydrate
Source: Acta Crystallogr E Crystallogr Commun. 2017 Nov 24;73(Pt 12):1931–6. doi: 10.1107/S205698901701667X (PMC5730255; doi:10.1107/S205698901701667X)
Supplement: Supplementary file 5 [file e-73-01931-2sup5.mol]

Acta_cryst_Mengots_hidrats.cdx
  ChemDraw09081701162D

 22 22  0  0  0  0  0  0  0  0999 V2000
   -1.7836   -0.2689    0.0000 C   0  0  0  0  0  0  0  0  0  0  0  0
   -1.7836   -1.0941    0.0000 C   0  0  0  0  0  0  0  0  0  0  0  0
   -1.0788   -1.5095    0.0000 C   0  0  0  0  0  0  0  0  0  0  0  0
   -0.3684   -1.0941    0.0000 C   0  0  0  0  0  0  0  0  0  0  0  0
   -0.3684   -0.2689    0.0000 C   0  0  0  0  0  0  0  0  0  0  0  0
   -1.0788    0.1436    0.0000 C   0  0  0  0  0  0  0  0  0  0  0  0
    0.4165   -1.3491    0.0000 C   0  0  0  0  0  0  0  0  0  0  0  0
    0.9036   -0.6816    0.0000 N   0  0  0  0  0  0  0  0  0  0  0  0
    0.4165   -0.0026    0.0000 N   0  0  0  0  0  0  0  0  0  0  0  0
   -2.0788    0.5046    0.0000 C   0  0  0  0  0  0  0  0  0  0  0  0
   -2.6088   -0.4151    0.0000 C   0  0  0  0  0  0  0  0  0  0  0  0
   -1.0788   -2.3345    0.0000 O   0  0  0  0  0  0  0  0  0  0  0  0
    0.6715    0.7680    0.0000 C   0  0  0  0  0  0  0  0  0  0  0  0
   -1.0788    0.9601    0.0000 N   0  3  0  0  0  0  0  0  0  0  0  0
    0.6715   -2.1340    0.0000 C   0  0  0  0  0  0  0  0  0  0  0  0
    1.4793    0.9353    0.0000 C   0  0  0  0  0  0  0  0  0  0  0  0
    1.7384    1.7185    0.0000 C   0  0  0  0  0  0  0  0  0  0  0  0
    1.1897    2.3345    0.0000 C   0  0  0  0  0  0  0  0  0  0  0  0
    0.3818    2.1673    0.0000 C   0  0  0  0  0  0  0  0  0  0  0  0
    0.1227    1.3841    0.0000 N   0  0  0  0  0  0  0  0  0  0  0  0
   -2.1039    1.6152    0.0000 Cl  0  5  0  0  0  0  0  0  0  0  0  0
    2.6088   -0.1897    0.0000 O   0  0  0  0  0  0  0  0  0  0  0  0
  1  2  1  0      
  2  3  1  0      
  3  4  1  0      
  4  5  2  0      
  5  6  1  0      
  1  6  1  0      
  4  7  1  0      
  7  8  2  0      
  8  9  1  0      
  5  9  1  0      
  1 10  1  0      
  1 11  1  0      
  3 12  2  0      
  9 13  1  0      
  6 14  1  0      
  7 15  1  0      
 13 16  2  0      
 16 17  1  0      
 17 18  2  0      
 18 19  1  0      
 19 20  2  0      
 20 13  1  0      
M  CHG  2  14   1  21  -1
M  STY  1   1 GEN
M  SLB  1   1   1
M  SAL   1 15   1   2   3   4   5   6   7   8   9  10  11  12  13  14  15
M  SAL   1  6  16  17  18  19  20  21
M  SDI   1  4    2.0015    2.3658    2.0015   -2.6191
M  SDI   1  4   -2.8402   -2.6191   -2.8402    2.3658
M  END
